# Supplementary material for: The relationship between lipoproteins and the risk of esophageal cancer: a Mendelian randomization study
Source: Front Nutr. 2024 Aug 23;11:1432289. doi: 10.3389/fnut.2024.1432289 (PMC11377315; doi:10.3389/fnut.2024.1432289)
Supplement: Supplementary file 1 [file Data_Sheet_1.ZIP]

Archive with 58 entries (45 files):
- SupMaterial/Detailed Result of Meta analysis/
- SupMaterial/Detailed Result of Meta analysis/META result-hdl.docx
- SupMaterial/Detailed Result of Meta analysis/META result-ldl.docx
- SupMaterial/Detailed Result of Meta analysis/META result-tc.docx
- SupMaterial/IVs of MR-Meta analysis/
- SupMaterial/IVs of MR-Meta analysis/HDL/
- SupMaterial/IVs of MR-Meta analysis/HDL/IV HDL GLGC 2023.csv
- SupMaterial/IVs of MR-Meta analysis/HDL/IV ieu-a-299.csv
- SupMaterial/IVs of MR-Meta analysis/HDL/IV ieu-a-780.csv
- SupMaterial/IVs of MR-Meta analysis/HDL/IV ieu-b-109.csv
- SupMaterial/IVs of MR-Meta analysis/HDL/IV ieu-b-4843.csv
- SupMaterial/IVs of MR-Meta analysis/HDL/IV ieu-b-4844.csv
- SupMaterial/IVs of MR-Meta analysis/HDL/IV met-d-HDL_C.csv
- SupMaterial/IVs of MR-Meta analysis/HDL/IV ukb-e-30760.csv
- SupMaterial/IVs of MR-Meta analysis/LDL/
- SupMaterial/IVs of MR-Meta analysis/LDL/IV ieu-a-300.csv
- SupMaterial/IVs of MR-Meta analysis/LDL/IV ieu-a-781.csv
- SupMaterial/IVs of MR-Meta analysis/LDL/IV ieu-b-110.csv
- SupMaterial/IVs of MR-Meta analysis/LDL/IV ieu-b-4846.csv
- SupMaterial/IVs of MR-Meta analysis/LDL/IV LDL GLGC-2023.csv
- SupMaterial/IVs of MR-Meta analysis/LDL/IV ukb-e-30780.csv
- SupMaterial/IVs of MR-Meta analysis/TC/
- SupMaterial/IVs of MR-Meta analysis/TC/IV ieu-a-302.csv
- SupMaterial/IVs of MR-Meta analysis/TC/IV ieu-a-783.csv
- SupMaterial/IVs of MR-Meta analysis/TC/IV ieu-b-111.csv
- SupMaterial/IVs of MR-Meta analysis/TC/IV ieu-b-4849.csv
- SupMaterial/IVs of MR-Meta analysis/TC/IV ieu-b-4850.csv
- SupMaterial/IVs of MR-Meta analysis/TC/IV met-c-934.csv
- SupMaterial/IVs of MR-Meta analysis/TC/IV TC GLGC-2023.csv
- SupMaterial/IVs of MR-Meta analysis/TC/IV ukb-e-30870.csv
- SupMaterial/MR-Cause results/
- SupMaterial/MR-Cause results/result 1.png
- SupMaterial/MR-Cause results/result2.png
- SupMaterial/MR-Cause results/result3.png
- SupMaterial/TABLES1-6.xlsx
- SupMaterial/UVMR for DATA from GLGC-2023/
- SupMaterial/UVMR for DATA from GLGC-2023/GLGC-2023 RESULT/
- SupMaterial/UVMR for DATA from GLGC-2023/GLGC-2023 RESULT/Esophageal_cancer/
- SupMaterial/UVMR for DATA from GLGC-2023/GLGC-2023 RESULT/Esophageal_cancer/HDL/
- SupMaterial/UVMR for DATA from GLGC-2023/GLGC-2023 RESULT/Esophageal_cancer/HDL/HDL_Esophageal_cancer.csv
- SupMaterial/UVMR for DATA from GLGC-2023/GLGC-2023 RESULT/Esophageal_cancer/HDL/HDL_Esophageal_cancer-LOO.csv
- SupMaterial/UVMR for DATA from GLGC-2023/GLGC-2023 RESULT/Esophageal_cancer/HDL/HDL_Esophageal_cancer-ple.csv
- SupMaterial/UVMR for DATA from GLGC-2023/GLGC-2023 RESULT/Esophageal_cancer/HDL/Qtest_HDL_Esophageal_cancer.csv
- SupMaterial/UVMR for DATA from GLGC-2023/GLGC-2023 RESULT/Esophageal_cancer/LDL/
- SupMaterial/UVMR for DATA from GLGC-2023/GLGC-2023 RESULT/Esophageal_cancer/LDL/LDL_Esophageal_cancer.csv
- SupMaterial/UVMR for DATA from GLGC-2023/GLGC-2023 RESULT/Esophageal_cancer/LDL/LDL_Esophageal_cancer-LOO.csv
- SupMaterial/UVMR for DATA from GLGC-2023/GLGC-2023 RESULT/Esophageal_cancer/LDL/LDL_Esophageal_cancer-ple.csv
- SupMaterial/UVMR for DATA from GLGC-2023/GLGC-2023 RESULT/Esophageal_cancer/LDL/Qtest_LDL_Esophageal_cancer.csv
- SupMaterial/UVMR for DATA from GLGC-2023/GLGC-2023 RESULT/Esophageal_cancer/-MR-TC/
- SupMaterial/UVMR for DATA from GLGC-2023/GLGC-2023 RESULT/Esophageal_cancer/-MR-TC/Qtest_TC_Esophageal_cancer.csv
- SupMaterial/UVMR for DATA from GLGC-2023/GLGC-2023 RESULT/Esophageal_cancer/-MR-TC/TC_Esophageal_cancer.csv
- SupMaterial/UVMR for DATA from GLGC-2023/GLGC-2023 RESULT/Esophageal_cancer/-MR-TC/TC_Esophageal_cancer-LOO.csv
- SupMaterial/UVMR for DATA from GLGC-2023/GLGC-2023 RESULT/Esophageal_cancer/-MR-TC/TC_Esophageal_cancer-ple.csv
- SupMaterial/UVMR for DATA from GLGC-2023/GLGC-2023 RESULT/RESULT.docx
- SupMaterial/UVMR for DATA from GLGC-2023/IVs/
- SupMaterial/UVMR for DATA from GLGC-2023/IVs/IV HDL GLGC 2023.csv
- SupMaterial/UVMR for DATA from GLGC-2023/IVs/IV LDL GLGC-2023.csv
- SupMaterial/UVMR for DATA from GLGC-2023/IVs/IV TC GLGC-2023.csv
