# Supplementary material for: The relationship between lipoproteins and the risk of esophageal cancer: a Mendelian randomization study
Source: Front Nutr. 2024 Aug 23;11:1432289. doi: 10.3389/fnut.2024.1432289 (PMC11377315; doi:10.3389/fnut.2024.1432289)
Supplement: Supplementary file 1 [file Data_Sheet_1.ZIP › SupMaterial/IVs of MR-Meta analysis/HDL/IV HDL GLGC 2023.csv]

SNP	CHR	A1	A2	BETA	SE	P	EAF	F
rs1936360	1	C	T	0.0103	0.0014	6.967e-14	NA	54.1275510204082
rs307349	1	C	T	0.0129	0.0021	2.197e-09	NA	37.734693877551
rs7542410	1	T	C	-0.0087	0.0013	1.696e-11	NA	44.7869822485207
rs55775305	1	G	C	-0.0129	0.0018	1.496e-12	NA	51.3611111111111
rs35724443	1	C	T	-0.0095	0.0017	1.95e-08	NA	31.2283737024221
rs11806008	1	A	G	0.01	0.0018	4.541e-08	NA	30.8641975308642
rs6691831	1	G	A	0.0092	0.0014	1.428e-10	NA	43.1836734693878
rs3007724	1	C	G	0.0084	0.0015	2.008e-08	NA	31.36
rs589942	1	G	C	-0.0112	0.0014	1.221e-16	NA	64
rs9426785	1	G	A	0.0085	0.0013	9.565e-11	NA	42.7514792899408
rs1767141	1	A	C	-0.0222	0.0021	1.242e-25	NA	111.755102040816
rs2361147	1	G	A	-0.0092	0.0014	1.95e-11	NA	43.1836734693878
rs72660908	1	G	C	0.0082	0.0014	1.149e-08	NA	34.3061224489796
rs113565903	1	T	C	-0.0297	0.0044	1.103e-11	NA	45.5625
rs12046614	1	C	A	0.011	0.0015	2.658e-13	NA	53.7777777777778
rs75460349	1	C	A	-0.0856	0.0044	4.333e-84	NA	378.479338842975
rs41309280	1	T	C	-0.0288	0.0037	9.995e-15	NA	60.5872899926954
rs7549174	1	G	A	-0.0136	0.0013	3.733e-25	NA	109.443786982249
rs3795433	1	C	T	-0.0134	0.0023	7.482e-09	NA	33.9432892249527
rs9787203	1	A	T	-0.0128	0.002	1.042e-10	NA	40.96
rs4660446	1	T	C	0.0117	0.0014	2.047e-17	NA	69.8418367346939
rs3768321	1	T	G	-0.0441	0.0017	2.51e-154	NA	672.944636678201
rs647016	1	T	A	-0.0095	0.0017	8.894e-09	NA	31.2283737024221
rs7520981	1	C	T	-0.0077	0.0014	2.135e-08	NA	30.25
rs10680485	1	A	ATAT	-0.008	0.0014	1.098e-08	NA	32.6530612244898
rs61772595	1	A	G	-0.0151	0.002	3.837e-14	NA	57.0025
rs150336292	1	TA	T	0.0168	0.0026	1.726e-10	NA	41.7514792899408
rs12140153	1	T	G	0.0177	0.0024	2.638e-13	NA	54.390625
rs10889353	1	C	A	-0.0131	0.0013	2.064e-23	NA	101.544378698225
rs12137973	1	A	T	-0.0132	0.0024	4.179e-08	NA	30.25
rs1938498	1	C	T	0.0108	0.0013	3.519e-17	NA	69.01775147929
rs657262	1	A	C	-0.0111	0.0013	2.114e-18	NA	72.905325443787
rs12142367	1	G	C	-0.0124	0.0022	2.441e-08	NA	31.7685950413223
rs2613496	1	T	C	0.0133	0.0016	6.05e-16	NA	69.09765625
rs141364690	1	T	C	-0.0117	0.002	5.315e-09	NA	34.2225
rs233099	1	C	T	0.0086	0.0013	3.192e-11	NA	43.7633136094675
rs12406245	1	G	A	0.0257	0.0013	2.524e-87	NA	390.822485207101
rs7412677	1	C	T	0.0078	0.0013	8.385e-09	NA	36
rs3861909	1	A	G	-0.0083	0.0014	1.189e-09	NA	35.1479591836735
rs12740374	1	T	G	0.0338	0.0015	1.05e-110	NA	507.751111111111
rs3815026	1	C	G	-0.0239	0.0022	2.158e-28	NA	118.018595041322
rs77018082	1	C	T	0.018	0.0023	1.161e-14	NA	61.2476370510397
rs333947	1	A	G	-0.0278	0.0017	1.93e-57	NA	267.418685121107
rs2076587	1	A	G	0.0085	0.0013	2.118e-10	NA	42.7514792899408
rs185073199	1	A	T	0.0691	0.0096	4.825e-13	NA	51.8100043402778
rs75246752	1	C	G	0.0625	0.0076	1.25e-16	NA	67.6289819944598
rs72692851	1	G	C	0.0245	0.0024	2.714e-24	NA	104.210069444444
rs267738	1	G	T	0.0226	0.0016	6.114e-44	NA	199.515625
rs145904381	1	C	T	0.0501	0.0063	2.249e-15	NA	63.2403628117914
rs11264224	1	C	A	0.0118	0.0018	1.869e-11	NA	42.9753086419753
rs113261881	1	A	G	-0.0161	0.0029	2.751e-08	NA	30.8216409036861
rs61813324	1	T	C	-0.0119	0.002	4.464e-09	NA	35.4025
rs12161427	1	T	C	0.011	0.0014	5.169e-16	NA	61.734693877551
rs4656984	1	T	C	-0.0105	0.0014	3.291e-14	NA	56.25
rs2926468	1	C	T	0.0105	0.0016	1.403e-11	NA	43.06640625
rs71637410	1	T	C	0.0099	0.0017	1.251e-08	NA	33.9134948096886
rs9425300	1	T	G	-0.0113	0.0013	2.035e-18	NA	75.5562130177515
rs4442420	1	T	G	-0.0094	0.0013	1.002e-12	NA	52.2840236686391
rs332783	1	A	G	-0.0092	0.0013	3.748e-12	NA	50.0828402366864
rs630372	1	A	G	-0.0117	0.0015	1.465e-15	NA	60.84
rs4077194	1	G	T	0.0183	0.0012	3.682e-50	NA	232.5625
rs115549961	1	A	G	0.0105	0.0019	2.453e-08	NA	30.5401662049861
rs1689797	1	A	C	-0.0242	0.0013	6.839e-75	NA	346.532544378698
rs116464992	1	T	C	-0.0323	0.0056	8.293e-09	NA	33.2681760204082
rs17849502	1	T	G	-0.0192	0.0032	1.316e-09	NA	36
rs1952256	1	G	A	-0.0084	0.0013	9.835e-11	NA	41.7514792899408
rs4639796	1	A	G	0.0106	0.0017	1.79e-10	NA	38.878892733564
rs58113034	1	C	A	-0.0149	0.0024	4.842e-10	NA	38.5434027777778
rs6658424	1	A	T	-0.0092	0.0014	1.327e-11	NA	43.1836734693878
rs12143329	1	T	C	0.0099	0.0013	1.689e-14	NA	57.9940828402367
rs57786338	1	G	A	-0.0079	0.0013	3.631e-09	NA	36.9289940828402
rs13303359	1	A	C	-0.0118	0.0014	3.231e-17	NA	71.0408163265306
rs3862948	1	A	C	-0.0127	0.0014	1.006e-18	NA	82.2908163265306
rs3747973	1	A	G	-0.0149	0.0013	7.662e-32	NA	131.366863905325
rs9242	1	T	C	0.0082	0.0013	6.956e-11	NA	39.7869822485207
rs932375	1	G	C	0.0161	0.0023	3.781e-12	NA	49
rs3767861	1	A	G	0.01	0.0013	1.585e-14	NA	59.1715976331361
rs2066152	1	A	G	0.0159	0.0013	2.307e-36	NA	149.591715976331
rs2642438	1	A	G	-0.028	0.0014	2.903e-88	NA	400
rs10495164	1	A	T	0.0076	0.0014	2.3e-08	NA	29.469387755102
rs2270707	1	G	A	0.0083	0.0015	3.675e-08	NA	30.6177777777778
rs56105022	1	A	G	-0.0304	0.0038	2.527e-15	NA	64
rs16844721	1	A	C	-0.0175	0.0029	2.987e-09	NA	36.4149821640904
rs68160490	1	A	G	0.0072	0.0013	4.696e-08	NA	30.6745562130178
rs4631704	1	C	T	-0.0474	0.0013	1e-200	NA	1329.44378698225
rs114052230	1	T	C	0.02	0.002	1.179e-23	NA	100
rs11568030	1	T	C	-0.0211	0.0034	4.037e-10	NA	38.5129757785467
rs10910476	1	C	T	-0.0071	0.0013	2.71e-08	NA	29.8284023668639
rs558971	1	A	G	-0.0158	0.0013	1.997e-35	NA	147.715976331361
rs10910522	1	A	G	-0.0078	0.0013	6.979e-10	NA	36
rs3738621	1	G	A	-0.0096	0.0015	1.132e-10	NA	40.96
rs10924177	1	G	A	-0.0086	0.0015	9.155e-09	NA	32.8711111111111
rs111602782	1	T	C	0.0165	0.0029	9.667e-09	NA	32.372175980975
rs2120240	1	G	A	-0.0086	0.0013	1.163e-10	NA	43.7633136094675
rs6710091	2	G	C	0.0154	0.0013	4.843e-31	NA	140.331360946746
rs12992672	2	G	A	0.0141	0.0017	4.827e-17	NA	68.7923875432526
rs2241685	2	T	C	0.0107	0.0019	4.178e-08	NA	31.7146814404432
rs3820897	2	T	C	0.0223	0.0016	3.473e-45	NA	194.25390625
rs11679686	2	A	G	0.0074	0.0013	3.954e-09	NA	32.4023668639053
rs11096542	2	G	A	0.0074	0.0013	2.981e-08	NA	32.4023668639053
rs1473886	2	T	G	-0.0138	0.0012	5.931e-29	NA	132.25
rs10495704	2	A	G	-0.0081	0.0013	1.505e-09	NA	38.8224852071006
rs78980904	2	C	T	0.0462	0.0015	1e-200	NA	948.64
rs11689541	2	C	T	-0.0178	0.0029	1.525e-09	NA	37.6741973840666
rs6737082	2	C	A	-0.0078	0.0013	4.915e-10	NA	36
rs7571808	2	C	A	0.009	0.0013	2.443e-12	NA	47.9289940828402
rs13389106	2	G	T	-0.0115	0.0015	1.031e-13	NA	58.7777777777778
rs2070294	2	C	T	0.0084	0.0014	1.117e-09	NA	36
rs79850641	2	G	C	0.0156	0.0028	3.578e-08	NA	31.0408163265306
rs12478677	2	T	C	-0.0083	0.0013	9.119e-11	NA	40.7633136094675
rs3755303	2	G	C	0.0091	0.0013	9.945e-12	NA	49
rs62135193	2	C	T	0.0083	0.0013	2.095e-10	NA	40.7633136094675
rs17326656	2	T	G	-0.0152	0.0015	5.165e-23	NA	102.684444444444
rs12997031	2	A	G	-0.007	0.0013	3.193e-08	NA	28.9940828402367
rs2253760	2	G	C	0.0105	0.0013	4.921e-17	NA	65.2366863905326
rs12477711	2	T	C	-0.0077	0.0012	3.779e-10	NA	41.1736111111111
rs17615494	2	T	G	-0.0113	0.0014	1.439e-16	NA	65.1479591836735
rs6728037	2	A	G	-0.0076	0.0013	1.973e-09	NA	34.1775147928994
rs17432483	2	C	T	-0.0177	0.0029	6.978e-10	NA	37.2520808561237
rs2249105	2	G	A	0.0153	0.0013	5.234e-33	NA	138.514792899408
rs1519103	2	G	T	-0.0106	0.0013	8.561e-16	NA	66.4852071005917
rs12615407	2	G	A	0.009	0.0013	2.794e-12	NA	47.9289940828402
rs6733538	2	G	A	-0.0117	0.0021	3.046e-08	NA	31.0408163265306
rs4459734	2	G	T	-0.0104	0.0013	6.353e-16	NA	64
rs113652961	2	A	G	0.0106	0.0019	1.677e-08	NA	31.1246537396122
rs149630938	2	T	A	-0.0249	0.0044	2.193e-08	NA	32.0253099173554
rs62154466	2	A	G	0.0263	0.0048	4.105e-08	NA	30.0212673611111
rs4851250	2	C	T	0.0135	0.0017	2.678e-16	NA	63.0622837370242
rs3739008	2	T	C	-0.008	0.0014	6.409e-09	NA	32.6530612244898
rs3789112	2	T	C	-0.0102	0.0014	1.051e-13	NA	53.0816326530612
rs2289321	2	C	T	-0.0167	0.0025	5.181e-11	NA	44.6224
rs13002606	2	C	G	0.007	0.0013	3.719e-08	NA	28.9940828402367
rs11688682	2	C	G	0.0173	0.0017	5.711e-24	NA	103.560553633218
rs840873	2	C	T	-0.0208	0.0032	1.207e-10	NA	42.25
rs1530555	2	T	C	0.0115	0.0014	2.048e-17	NA	67.4744897959184
rs3739020	2	G	T	0.014	0.0015	1.501e-21	NA	87.1111111111111
rs6715269	2	T	C	-0.0087	0.0013	7.815e-12	NA	44.7869822485207
rs4662490	2	C	T	-0.0069	0.0012	2.775e-08	NA	33.0625
rs7596408	2	A	G	-0.0078	0.0013	2.255e-09	NA	36
rs2509902	2	T	C	0.0131	0.0018	4.51e-13	NA	52.9660493827161
rs78640029	2	C	T	-0.034	0.0058	4.601e-09	NA	34.3638525564804
rs76840964	2	G	A	0.0125	0.0021	1.497e-09	NA	35.4308390022676
rs12692596	2	T	C	-0.0082	0.0013	2.826e-10	NA	39.7869822485207
rs1990760	2	C	T	0.0088	0.0013	5.738e-12	NA	45.8224852071006
rs75265117	2	G	C	0.0427	0.002	6.68e-105	NA	455.8225
rs7605145	2	A	C	0.0098	0.0015	7.515e-11	NA	42.6844444444444
rs16855212	2	G	C	0.0088	0.0016	4.924e-08	NA	30.25
rs78812745	2	C	CA	0.0086	0.0014	1.857e-10	NA	37.734693877551
rs1866631	2	G	A	0.0095	0.0013	4.902e-14	NA	53.4023668639053
rs57645908	2	A	T	-0.0081	0.0015	4.997e-08	NA	29.16
rs79869125	2	T	G	0.0122	0.0022	1.695e-08	NA	30.7520661157025
rs36030784	2	C	A	-0.0085	0.0013	2.235e-10	NA	42.7514792899408
rs111882666	2	T	C	0.0123	0.0022	3.381e-08	NA	31.2582644628099
rs717685	2	G	T	-0.0082	0.0013	1.21e-09	NA	39.7869822485207
rs16829016	2	T	C	0.0104	0.0014	2.889e-14	NA	55.1836734693878
rs13419481	2	A	T	-0.0085	0.0013	9.825e-11	NA	42.7514792899408
rs7581601	2	C	A	-0.0179	0.0014	1.409e-36	NA	163.474489795918
rs56059523	2	C	T	0.0125	0.002	9.444e-10	NA	39.0625
rs2709356	2	T	C	0.0129	0.0017	1.305e-14	NA	57.5813148788927
rs1047891	2	A	C	-0.0159	0.0014	2.708e-31	NA	128.984693877551
rs59043430	2	T	C	-0.008	0.0013	1.197e-09	NA	37.8698224852071
rs4517968	2	G	A	0.0115	0.0017	7.013e-12	NA	45.7612456747405
rs2571445	2	A	G	0.008	0.0013	6.188e-10	NA	37.8698224852071
rs192243120	2	A	G	-0.0567	0.0085	2.54e-11	NA	44.4967474048443
rs71415857	2	T	C	0.0279	0.005	2.09e-08	NA	31.1364
rs78058190	2	A	G	-0.0804	0.0035	3.81e-115	NA	527.686530612245
rs3768897	2	A	G	0.011	0.0017	1.944e-10	NA	41.8685121107266
rs2972145	2	T	C	0.0367	0.0013	9.12e-170	NA	796.976331360947
rs57074291	2	G	C	0.011	0.0014	9.5e-16	NA	61.734693877551
rs11694828	2	A	G	0.014	0.0014	4.943e-25	NA	100
rs985891	2	A	G	-0.0099	0.0013	8.059e-14	NA	57.9940828402367
rs11904625	2	G	A	-0.0085	0.0015	1.642e-08	NA	32.1111111111111
rs4321388	2	A	T	0.0079	0.0012	1.7e-10	NA	43.3402777777778
rs3771577	2	G	T	0.0081	0.0015	2.652e-08	NA	29.16
rs4675812	2	G	A	-0.0138	0.0013	4.236e-28	NA	112.686390532544
rs2053500	3	C	T	-0.0112	0.002	2.232e-08	NA	31.36
rs3885754	3	G	A	-0.0084	0.0015	4.223e-08	NA	31.36
rs62248308	3	G	C	0.0086	0.0014	6.37e-10	NA	37.734693877551
rs13076933	3	G	T	-0.013	0.0015	1.735e-17	NA	75.1111111111111
rs12633551	3	T	C	-0.047	0.0031	2.907e-52	NA	229.864724245578
rs13323506	3	A	C	-0.0086	0.0014	2.186e-09	NA	37.734693877551
rs13097947	3	T	C	-0.0122	0.0014	6.747e-18	NA	75.9387755102041
rs1133328	3	T	G	0.0073	0.0013	2.414e-08	NA	31.5325443786982
rs28712166	3	G	C	-0.0072	0.0013	1.786e-08	NA	30.6745562130178
rs73148324	3	G	C	-0.0175	0.0019	3.109e-20	NA	84.8337950138504
rs1286772	3	C	G	0.0078	0.0013	3.341e-09	NA	36
rs7622114	3	C	A	-0.0126	0.0013	1.609e-23	NA	93.9408284023669
rs754635	3	C	G	0.011	0.0018	4.07e-10	NA	37.3456790123457
rs2372580	3	A	G	-0.0079	0.0014	1.511e-08	NA	31.8418367346939
rs2305637	3	T	C	-0.0205	0.0017	1.919e-32	NA	145.415224913495
rs184852236	3	A	G	-0.061	0.0054	3.499e-29	NA	127.606310013717
rs74780677	3	G	A	-0.0678	0.0053	1.564e-37	NA	163.646849412602
rs6792156	3	C	T	0.0151	0.0027	1.327e-08	NA	31.2770919067215
rs144519232	3	G	C	-0.0158	0.0026	6.549e-10	NA	36.9289940828402
rs114507891	3	G	A	-0.0526	0.0052	3.475e-24	NA	102.32100591716
rs11716948	3	T	C	-0.0107	0.0015	3.006e-12	NA	50.8844444444444
rs11925192	3	A	G	-0.0216	0.0013	8.638e-65	NA	276.07100591716
rs115482549	3	A	G	-0.0586	0.0057	2.018e-24	NA	105.692828562635
rs73087295	3	T	C	0.0191	0.0027	1.614e-12	NA	50.042524005487
rs73080631	3	T	G	0.0183	0.0029	1.657e-10	NA	39.820451843044
rs79558344	3	T	C	-0.0538	0.0058	2.815e-20	NA	86.0416171224733
rs13326165	3	A	G	0.0203	0.0016	3.17e-37	NA	160.97265625
rs186737302	3	A	T	-0.0423	0.0064	5.078e-11	NA	43.683837890625
rs3821872	3	C	G	0.0213	0.0019	7.216e-29	NA	125.675900277008
rs34509464	3	AT	A	0.0094	0.0016	2.274e-09	NA	34.515625
rs10049375	3	A	G	0.0116	0.0017	3.057e-12	NA	46.560553633218
rs76824303	3	C	A	0.0145	0.0023	3.025e-10	NA	39.7448015122873
rs704364	3	A	G	0.0075	0.0013	1.365e-08	NA	33.2840236686391
rs66815886	3	T	G	0.008	0.0014	4.192e-09	NA	32.6530612244898
rs150872482	3	G	A	0.0109	0.0019	1.492e-08	NA	32.9113573407202
rs9828193	3	G	A	-0.0099	0.0015	1.899e-10	NA	43.56
rs62250978	3	C	T	0.0105	0.0015	6.386e-12	NA	49
rs6783231	3	C	G	0.0091	0.0012	2.455e-13	NA	57.5069444444445
rs62247166	3	T	C	0.0088	0.0013	6.101e-12	NA	45.8224852071006
rs13066793	3	G	A	0.0172	0.0024	3.005e-13	NA	51.3611111111111
rs17025214	3	T	C	0.0079	0.0014	1.472e-08	NA	31.8418367346939
rs662291	3	T	C	-0.0095	0.0016	4.067e-09	NA	35.25390625
rs7640424	3	T	C	0.0091	0.0014	3.516e-10	NA	42.25
rs73216700	3	A	G	0.0086	0.0013	2.745e-11	NA	43.7633136094675
rs1274232	3	A	G	0.0137	0.0022	3.833e-10	NA	38.7789256198347
rs7643617	3	C	A	-0.0177	0.0019	2.891e-21	NA	86.7839335180055
rs3732356	3	G	T	0.0273	0.0023	1.316e-32	NA	140.886578449905
rs115513083	3	A	G	0.0232	0.0033	3.562e-12	NA	49.425160697888
rs11708067	3	G	A	-0.0127	0.0015	1.214e-16	NA	71.6844444444444
rs2001911	3	T	G	0.0077	0.0013	2.089e-09	NA	35.0828402366864
rs113761591	3	T	C	-0.0102	0.0017	9.018e-10	NA	36
rs2811467	3	T	C	0.0127	0.0015	7.762e-17	NA	71.6844444444444
rs9855524	3	T	A	-0.0094	0.0014	1.645e-11	NA	45.0816326530612
rs80120242	3	T	A	-0.0182	0.0031	7.454e-09	NA	34.468262226847
rs6762415	3	T	G	0.0085	0.0012	7.989e-12	NA	50.1736111111111
rs687339	3	C	T	0.0244	0.0015	3.47e-58	NA	264.604444444444
rs35159729	3	A	G	0.0198	0.0016	3.479e-36	NA	153.140625
rs59510635	3	A	G	0.0072	0.0013	1.605e-08	NA	30.6745562130178
rs62271373	3	A	T	-0.0364	0.0031	1.024e-32	NA	137.873048907388
rs34717889	3	A	T	0.0113	0.002	1.34e-08	NA	31.9225
rs1426383	3	T	C	0.0128	0.0014	1.094e-20	NA	83.5918367346939
rs16846895	3	G	A	-0.0118	0.0017	2.871e-12	NA	48.1799307958478
rs77701539	3	G	A	0.02	0.0035	1.415e-08	NA	32.6530612244898
rs9820091	3	C	T	0.0106	0.0018	3.414e-09	NA	34.679012345679
rs67261871	3	C	T	0.0205	0.0013	1.791e-59	NA	248.668639053254
rs2152425	3	G	A	0.0087	0.0013	8.955e-12	NA	44.7869822485207
rs721129	3	C	T	-0.0075	0.0013	5.716e-09	NA	33.2840236686391
rs6770911	3	A	C	0.0082	0.0015	1.441e-08	NA	29.8844444444445
rs7652177	3	C	G	0.0084	0.0012	1.438e-11	NA	49
rs79287178	3	A	G	-0.0249	0.0041	1.753e-09	NA	36.8834027364664
rs13064664	3	G	A	0.0079	0.0014	2.75e-08	NA	31.8418367346939
rs6794532	3	C	T	0.0079	0.0014	5.777e-09	NA	31.8418367346939
rs77544657	3	C	T	0.016	0.0026	6.761e-10	NA	37.8698224852071
rs1470579	3	C	A	-0.0087	0.0013	7.727e-11	NA	44.7869822485207
rs1516725	3	T	C	-0.0292	0.0019	2.596e-55	NA	236.18836565097
rs4234591	3	A	T	-0.0129	0.0013	2.619e-22	NA	98.4674556213018
rs2268840	3	C	T	0.0197	0.0016	3.32e-34	NA	151.59765625
rs1491997	3	C	T	-0.0083	0.0013	2.577e-10	NA	40.7633136094675
rs4677744	3	C	T	0.0083	0.0013	4.479e-10	NA	40.7633136094675
rs2948138	3	C	T	0.0077	0.0013	7.41e-09	NA	35.0828402366864
rs139828053	3	C	T	-0.0294	0.0042	2.568e-12	NA	49
rs6772271	3	C	T	-0.0099	0.0014	4.665e-12	NA	50.0051020408163
rs149637555	4	G	GTA	-0.0105	0.0019	3.995e-08	NA	30.5401662049861
rs13101828	4	G	A	0.0135	0.0013	1.234e-26	NA	107.840236686391
rs9996465	4	G	A	0.012	0.0017	5.352e-13	NA	49.8269896193772
rs362307	4	T	C	-0.0181	0.0026	2.651e-12	NA	48.4630177514793
rs4450871	4	G	A	0.011	0.0014	3.813e-15	NA	61.734693877551
rs7673321	4	A	T	-0.0138	0.0017	1.411e-15	NA	65.8961937716263
rs17637318	4	C	T	0.009	0.0014	3.428e-10	NA	41.3265306122449
rs73243877	4	G	A	-0.0208	0.0018	2.801e-31	NA	133.530864197531
rs2376180	4	T	A	-0.0081	0.0012	4.976e-11	NA	45.5625
rs56211462	4	A	G	0.0096	0.0018	4.917e-08	NA	28.4444444444444
rs1487633	4	G	A	-0.0129	0.0021	3.68e-10	NA	37.734693877551
rs7676961	4	C	T	0.0091	0.0013	4.553e-13	NA	49
rs10938398	4	A	G	-0.009	0.0013	1.146e-12	NA	47.9289940828402
rs13106834	4	G	A	0.0098	0.0013	5.561e-15	NA	56.8284023668639
rs781658	4	A	G	-0.009	0.0015	2.219e-09	NA	36
rs1718859	4	T	C	-0.0077	0.0012	6.96e-10	NA	41.1736111111111
rs12509233	4	C	T	-0.0075	0.0013	5.646e-09	NA	33.2840236686391
rs35662434	4	G	A	0.0149	0.0016	3.945e-20	NA	86.72265625
rs1902023	4	C	A	0.0105	0.0014	1.918e-14	NA	56.25
rs2175766	4	A	C	-0.0098	0.0013	9.274e-15	NA	56.8284023668639
rs6825004	4	G	C	-0.0081	0.0014	2.044e-09	NA	33.4744897959184
rs11099563	4	A	G	-0.0114	0.0014	6.418e-16	NA	66.3061224489796
rs7661844	4	C	T	-0.0104	0.0013	2.168e-16	NA	64
rs342466	4	C	T	0.0155	0.0013	5.897e-35	NA	142.159763313609
rs2725210	4	G	A	-0.0095	0.0016	3.586e-09	NA	35.25390625
rs2167750	4	T	C	-0.0192	0.0012	6.914e-55	NA	256
rs1513816	4	A	C	0.0124	0.0021	1.656e-09	NA	34.8662131519274
rs4419475	4	T	A	-0.0085	0.0013	3.294e-11	NA	42.7514792899408
rs1133483	4	G	C	0.011	0.0013	5.113e-18	NA	71.5976331360947
rs1873518	4	A	G	0.0291	0.0026	8.951e-30	NA	125.26775147929
rs77955054	4	A	C	-0.0307	0.0053	6.77e-09	NA	33.5525097899608
rs17249745	4	G	A	-0.0388	0.0043	7.49e-20	NA	81.4191454840454
rs13107325	4	T	C	-0.0817	0.0027	1e-200	NA	915.622770919067
rs74332078	4	A	G	-0.0349	0.0039	2.064e-19	NA	80.0795529257068
rs9761205	4	C	T	0.0228	0.0038	1.304e-09	NA	36
rs78823812	4	C	A	-0.0208	0.0036	1.123e-08	NA	33.3827160493827
rs62329749	4	T	C	-0.0133	0.0022	1.398e-09	NA	36.547520661157
rs9884482	4	C	T	-0.0111	0.0013	9.631e-18	NA	72.905325443787
rs114053844	4	C	T	-0.0497	0.0057	2.767e-18	NA	76.026161895968
rs9995789	4	T	G	-0.0092	0.0015	2.222e-09	NA	37.6177777777778
rs4391043	4	T	A	-0.0087	0.0015	3.851e-09	NA	33.64
rs1397440	4	T	C	0.0078	0.0014	8.286e-09	NA	31.0408163265306
rs62328321	4	C	T	-0.0089	0.0013	4.087e-12	NA	46.8698224852071
rs930457	4	C	T	-0.0089	0.0013	1.714e-11	NA	46.8698224852071
rs11727676	4	C	T	-0.0143	0.0024	1.486e-09	NA	35.5017361111111
rs13118865	4	T	C	0.0086	0.0013	4.652e-11	NA	43.7633136094675
rs12650033	4	G	A	0.0097	0.0014	5.688e-12	NA	48.0051020408163
rs17588356	4	T	G	-0.0102	0.0014	6.718e-13	NA	53.0816326530612
rs2407416	4	T	C	-0.0085	0.0013	2.657e-10	NA	42.7514792899408
rs72729623	4	T	C	-0.017	0.0019	9.408e-20	NA	80.0554016620499
rs11100083	4	C	T	0.0176	0.0014	4.765e-35	NA	158.040816326531
rs60300015	4	G	A	0.008	0.0015	3.483e-08	NA	28.4444444444444
rs4862670	4	A	T	-0.0109	0.0019	1.936e-08	NA	32.9113573407202
rs72705097	5	A	G	0.0113	0.0017	1.325e-11	NA	44.1833910034602
rs7725218	5	A	G	-0.0093	0.0014	4.68e-12	NA	44.1275510204082
rs62352642	5	T	C	-0.0095	0.0016	9.577e-10	NA	35.25390625
rs3909465	5	G	A	0.0271	0.0029	1.194e-20	NA	87.3258026159334
rs2910953	5	A	T	0.0096	0.0015	6.605e-11	NA	40.96
rs6866562	5	G	A	0.0097	0.0012	6.088e-15	NA	65.3402777777778
rs6450176	5	A	G	-0.0136	0.0014	1.776e-22	NA	94.3673469387755
rs459193	5	A	G	0.0259	0.0014	1.08e-78	NA	342.25
rs3846533	5	T	C	0.0106	0.0014	2.67e-14	NA	57.3265306122449
rs202007479	5	A	G	0.0075	0.0014	4.841e-08	NA	28.6989795918367
rs151913	5	A	G	-0.0085	0.0013	4.914e-11	NA	42.7514792899408
rs4976033	5	G	A	-0.0124	0.0013	2.181e-21	NA	90.9822485207101
rs164581	5	A	G	0.007	0.0012	1.656e-08	NA	34.0277777777778
rs4346752	5	T	C	-0.0072	0.0013	1.218e-08	NA	30.6745562130178
rs155511	5	G	A	0.0071	0.0013	1.749e-08	NA	29.8284023668639
rs2544645	5	G	C	-0.0132	0.0015	8.708e-20	NA	77.44
rs2307111	5	C	T	0.0161	0.0013	1.325e-35	NA	153.378698224852
rs9293683	5	C	T	-0.0106	0.0014	7.52e-14	NA	57.3265306122449
rs4704389	5	A	G	-0.0071	0.0013	3.086e-08	NA	29.8284023668639
rs1840805	5	T	A	0.0084	0.0013	3.78e-11	NA	41.7514792899408
rs115912456	5	G	A	0.0273	0.0033	2.062e-16	NA	68.4380165289256
rs1422189	5	A	G	-0.0106	0.0019	3.528e-08	NA	31.1246537396122
rs4489042	5	C	G	0.0085	0.0013	3.192e-11	NA	42.7514792899408
rs11747615	5	A	G	0.0082	0.0015	4.607e-08	NA	29.8844444444445
rs2911140	5	G	C	0.0087	0.0014	1.123e-10	NA	38.6173469387755
rs2927617	5	T	G	0.0105	0.0018	7.073e-09	NA	34.0277777777778
rs2963006	5	C	T	0.0078	0.0013	6.717e-09	NA	36
rs1845486	5	G	A	-0.0074	0.0013	1.22e-08	NA	32.4023668639053
rs7732198	5	C	T	-0.0094	0.0013	9.449e-14	NA	52.2840236686391
rs1045242	5	G	A	0.0159	0.0014	3.413e-30	NA	128.984693877551
rs1060353	5	G	A	-0.008	0.0014	6.837e-09	NA	32.6530612244898
rs35369952	5	A	G	0.0098	0.0016	1.946e-09	NA	37.515625
rs34576922	5	G	C	0.0122	0.0015	2.628e-16	NA	66.1511111111111
rs56194804	5	T	C	0.0084	0.0013	5.337e-11	NA	41.7514792899408
rs144381792	5	G	C	-0.0264	0.0043	5.368e-10	NA	37.6938885884262
rs26008	5	T	C	-0.0182	0.0023	2.888e-15	NA	62.6162570888469
rs152057	5	G	A	-0.0229	0.0036	1.695e-10	NA	40.4637345679012
rs11242111	5	A	G	0.0169	0.0026	3.418e-11	NA	42.25
rs72801474	5	A	G	0.0255	0.0024	3.011e-27	NA	112.890625
rs254559	5	A	C	-0.0104	0.0013	6.255e-16	NA	64
rs6596287	5	C	A	-0.0082	0.0013	7.642e-10	NA	39.7869822485207
rs6867299	5	C	T	-0.0083	0.0013	3.643e-10	NA	40.7633136094675
rs2563252	5	T	C	0.0079	0.0014	1.266e-08	NA	31.8418367346939
rs4502863	5	C	T	0.0105	0.0015	2.756e-12	NA	49
rs17098398	5	C	G	0.0108	0.0014	3.55e-15	NA	59.5102040816327
rs1837262	5	C	A	-0.0085	0.0014	8.616e-10	NA	36.8622448979592
rs2190788	5	T	G	-0.0084	0.0014	2.392e-09	NA	36
rs112888218	5	A	G	0.0101	0.0018	4.036e-08	NA	31.4845679012346
rs35553545	5	T	G	-0.0098	0.0015	3.991e-11	NA	42.6844444444444
rs1438588	5	A	G	0.011	0.0013	5.859e-17	NA	71.5976331360947
rs1690945	5	C	T	0.0071	0.0013	1.626e-08	NA	29.8284023668639
rs2914228	5	T	C	-0.0191	0.0014	9.954e-41	NA	186.127551020408
rs55801554	5	A	C	0.0111	0.0014	5.971e-15	NA	62.8622448979592
rs4867646	5	T	C	0.0107	0.0014	2.866e-14	NA	58.4132653061224
rs72816171	5	T	G	0.013	0.002	4.928e-11	NA	42.25
rs72812818	5	C	G	-0.0108	0.0014	1.501e-14	NA	59.5102040816327
rs78523677	5	A	C	0.0163	0.0017	1.986e-22	NA	91.9342560553633
rs28495745	5	C	T	-0.0086	0.0014	1.318e-09	NA	37.734693877551
rs12163951	5	A	G	-0.0137	0.0016	3.697e-17	NA	73.31640625
rs1262925	6	T	G	0.0116	0.0014	2.082e-17	NA	68.6530612244898
rs12207062	6	C	T	-0.0098	0.0015	2.378e-10	NA	42.6844444444444
rs3813687	6	A	G	0.01	0.0016	1.334e-09	NA	39.0625
rs13191296	6	T	C	-0.0145	0.0026	3.094e-08	NA	31.1020710059172
rs806794	6	G	A	0.0098	0.0013	3.312e-13	NA	56.8284023668639
rs55664827	6	C	T	-0.0152	0.0022	1.104e-11	NA	47.7355371900826
rs35037868	6	C	G	-0.0171	0.0025	2.822e-12	NA	46.7856
rs35030260	6	A	G	-0.0189	0.0024	8.111e-15	NA	62.015625
rs3131336	6	T	C	-0.0179	0.0025	6.731e-13	NA	51.2656
rs9257800	6	T	C	-0.0174	0.0025	3.174e-12	NA	48.4416
rs2248162	6	T	C	-0.0105	0.0014	3.287e-13	NA	56.25
rs1264377	6	A	G	-0.0147	0.0019	7.279e-15	NA	59.8587257617729
rs4947249	6	G	A	-0.0178	0.0014	1.599e-39	NA	161.65306122449
rs2894211	6	A	C	-0.0153	0.0019	1.714e-15	NA	64.8448753462604
rs57256697	6	T	C	0.021	0.0036	6.419e-09	NA	34.0277777777778
rs117478982	6	G	A	-0.032	0.005	2.129e-10	NA	40.96
rs115003989	6	A	G	-0.0438	0.0049	3.433e-19	NA	79.9017076218242
rs9357149	6	T	C	0.0249	0.0039	1.394e-10	NA	40.7633136094675
rs114741460	6	T	C	-0.0352	0.0049	7.545e-13	NA	51.6051645147855
rs73728888	6	T	C	-0.0378	0.0035	5.318e-27	NA	116.64
rs55775340	6	G	C	0.0131	0.0015	1.91e-19	NA	76.2711111111111
rs148889882	6	A	C	-0.0416	0.0039	2.889e-26	NA	113.777777777778
rs146696797	6	C	G	-0.0272	0.0034	6.706e-16	NA	64
rs2744944	6	A	C	-0.027	0.0013	7.18e-95	NA	431.360946745562
rs11755266	6	T	C	-0.0301	0.0023	2.05e-40	NA	171.26843100189
rs113302940	6	T	C	-0.029	0.0051	1.741e-08	NA	32.3337178008458
rs13192954	6	G	A	0.0203	0.0035	7.589e-09	NA	33.64
rs116751036	6	G	A	-0.0238	0.0043	3.51e-08	NA	30.6349378042185
rs7772800	6	A	G	-0.0109	0.0015	3.718e-13	NA	52.8044444444444
rs4714224	6	C	G	0.0083	0.0014	4.103e-09	NA	35.1479591836735
rs56144648	6	A	G	-0.018	0.0015	5.527e-33	NA	144
rs9296406	6	T	C	-0.0155	0.0013	1.444e-34	NA	142.159763313609
rs11967262	6	G	C	-0.0309	0.0013	4.6e-130	NA	564.976331360947
rs6910726	6	G	A	0.0133	0.0013	3.197e-23	NA	104.668639053254
rs7356886	6	T	C	-0.0095	0.0013	2.53e-13	NA	53.4023668639053
rs4714902	6	C	A	0.0085	0.0014	2.727e-09	NA	36.8622448979592
rs2749013	6	A	G	-0.0135	0.0013	1.174e-23	NA	107.840236686391
rs34724718	6	C	T	-0.0096	0.0015	3.88e-10	NA	40.96
rs34882981	6	A	T	0.0095	0.0015	8.797e-11	NA	40.1111111111111
rs2063123	6	C	T	-0.0082	0.0013	4.604e-10	NA	39.7869822485207
rs2842611	6	G	A	-0.0087	0.0013	2.925e-12	NA	44.7869822485207
rs72913068	6	G	A	-0.0182	0.0033	4.009e-08	NA	30.4168962350781
rs76781147	6	C	T	-0.0211	0.0035	1.324e-09	NA	36.3436734693878
rs9401593	6	C	A	0.0095	0.0013	3.624e-14	NA	53.4023668639053
rs240764	6	G	A	0.0079	0.0013	3.616e-10	NA	36.9289940828402
rs60033497	6	C	G	0.0094	0.0014	3.63e-11	NA	45.0816326530612
rs71558326	6	T	G	-0.0105	0.0015	1.097e-11	NA	49
rs1260752	6	T	C	-0.0126	0.0016	1.052e-14	NA	62.015625
rs4946954	6	T	C	-0.0161	0.0013	4.499e-35	NA	153.378698224852
rs1538385	6	G	A	0.0157	0.0013	1.395e-34	NA	145.852071005917
rs339343	6	T	C	-0.0083	0.0013	4.857e-11	NA	40.7633136094675
rs10456943	6	C	A	-0.0117	0.0018	4.43e-11	NA	42.25
rs1269175	6	G	A	0.0073	0.0013	8.708e-09	NA	31.5325443786982
rs34539692	6	C	A	-0.01	0.0014	2.688e-12	NA	51.0204081632653
rs2800708	6	C	T	0.0185	0.0012	2.018e-51	NA	237.673611111111
rs7759381	6	A	G	0.0089	0.0015	1.954e-09	NA	35.2044444444444
rs1413755	6	T	C	-0.0086	0.0014	1.792e-10	NA	37.734693877551
rs2245133	6	C	T	-0.0141	0.0016	2.237e-18	NA	77.66015625
rs7758845	6	C	A	-0.0116	0.0014	1.254e-17	NA	68.6530612244898
rs6924387	6	G	A	-0.0127	0.0013	1.528e-23	NA	95.4378698224852
rs9403020	6	G	A	0.0144	0.0016	5.119e-19	NA	81
rs17585887	6	T	C	-0.0201	0.0012	1.35e-58	NA	280.5625
rs8180615	6	T	A	0.0092	0.0016	3.806e-09	NA	33.0625
rs1281951	6	G	A	0.0137	0.0013	4.837e-26	NA	111.059171597633
rs548339	6	T	C	-0.0084	0.0013	2.42e-10	NA	41.7514792899408
rs12208357	6	T	C	-0.0254	0.0026	2.436e-22	NA	95.4378698224852
rs41272086	6	A	G	-0.057	0.0023	6.48e-141	NA	614.177693761815
rs783183	6	T	G	0.0272	0.0038	5.222e-13	NA	51.2354570637119
rs147829643	6	T	C	-0.0301	0.0037	8.881e-16	NA	66.1804236669101
rs55822577	6	A	G	0.0138	0.0021	1.964e-11	NA	43.1836734693878
rs7761309	6	G	A	-0.0111	0.0013	1.445e-18	NA	72.905325443787
rs2461722	6	T	C	-0.009	0.0015	8.737e-10	NA	36
rs239933	6	G	A	-0.0082	0.0012	3.083e-11	NA	46.6944444444445
rs73258761	6	T	C	-0.0129	0.0021	4.264e-10	NA	37.734693877551
rs12701310	7	C	T	0.011	0.0013	5.278e-18	NA	71.5976331360947
rs34409228	7	T	C	0.028	0.002	2.432e-43	NA	196
rs7789129	7	T	G	-0.0111	0.0019	4.967e-09	NA	34.1301939058172
rs79949326	7	T	C	0.0273	0.0014	2.072e-79	NA	380.25
rs10238682	7	G	A	-0.0084	0.0015	2.059e-08	NA	31.36
rs6966915	7	T	C	-0.0115	0.0013	5.995e-20	NA	78.2544378698225
rs28273	7	A	G	-0.0091	0.0013	1.252e-12	NA	49
rs6968554	7	A	G	0.0116	0.0013	4.148e-19	NA	79.6213017751479
rs10242866	7	T	C	-0.0248	0.0013	8.385e-86	NA	363.92899408284
rs958196	7	T	A	-0.007	0.0013	3.727e-08	NA	28.9940828402367
rs2069827	7	T	G	-0.0138	0.0022	7.181e-10	NA	39.3471074380165
rs7786102	7	G	A	-0.008	0.0014	4.121e-09	NA	32.6530612244898
rs1534696	7	C	A	-0.0154	0.0013	5.767e-33	NA	140.331360946746
rs75458722	7	A	T	-0.0139	0.0024	3.592e-09	NA	33.5434027777778
rs245975	7	G	C	0.0079	0.0013	5.266e-10	NA	36.9289940828402
rs2302618	7	C	G	-0.014	0.0024	6.37e-09	NA	34.0277777777778
rs10230338	7	G	C	-0.0089	0.0013	7.666e-12	NA	46.8698224852071
rs12533197	7	G	T	-0.0156	0.0013	1.45e-34	NA	144
rs2159502	7	C	T	0.0131	0.0013	1.517e-23	NA	101.544378698225
rs56304870	7	A	T	-0.0155	0.0026	3.359e-09	NA	35.5399408284024
rs6968945	7	C	T	0.0078	0.0013	1.576e-09	NA	36
rs876039	7	C	G	0.0165	0.0013	1.987e-34	NA	161.094674556213
rs11763186	7	C	T	-0.0084	0.0013	3.21e-10	NA	41.7514792899408
rs10280622	7	A	G	-0.0082	0.0014	6.375e-09	NA	34.3061224489796
rs35753501	7	T	C	0.0304	0.0046	4.874e-11	NA	43.6748582230624
rs42125	7	G	A	-0.0317	0.0047	1.496e-11	NA	45.4907197827071
rs55747707	7	A	G	0.0372	0.0016	4.48e-117	NA	540.5625
rs61438591	7	C	T	-0.0092	0.0016	5.81e-09	NA	33.0625
rs112924314	7	T	C	-0.0252	0.0031	4.586e-16	NA	66.0811654526535
rs145431403	7	TA	T	0.0164	0.0022	2.38e-14	NA	55.5702479338843
rs819435	7	G	T	0.0113	0.0012	1.246e-19	NA	88.6736111111111
rs705379	7	A	G	-0.0091	0.0013	8.532e-13	NA	49
rs13226502	7	T	C	0.01	0.0017	5.497e-09	NA	34.6020761245675
rs1637252	7	A	C	-0.0086	0.0013	4.337e-11	NA	43.7633136094675
rs76020313	7	G	A	0.0138	0.0015	6.151e-19	NA	84.64
rs6970946	7	T	C	0.0143	0.0022	4.846e-11	NA	42.25
rs10215153	7	A	G	-0.0078	0.0014	1.628e-08	NA	31.0408163265306
rs10229792	7	A	G	-0.0122	0.0013	2.057e-21	NA	88.0710059171598
rs920803	7	A	C	0.0089	0.0015	9.23e-10	NA	35.2044444444444
rs11556924	7	T	C	0.0088	0.0014	1.34e-10	NA	39.5102040816327
rs290794	7	A	G	-0.0109	0.0016	2.088e-12	NA	46.41015625
rs13234269	7	A	T	0.0291	0.0013	2.97e-117	NA	501.07100591716
rs7787925	7	G	A	-0.0076	0.0013	8.044e-09	NA	34.1775147928994
rs357409	7	C	T	0.0096	0.0013	1.186e-12	NA	54.5325443786982
rs10273527	7	T	G	0.0106	0.0015	5.777e-13	NA	49.9377777777778
rs35283918	7	T	C	-0.0137	0.0016	1.458e-17	NA	73.31640625
rs62492368	7	A	G	-0.0155	0.0013	3.613e-32	NA	142.159763313609
rs62489449	8	C	T	-0.0136	0.0024	2.486e-08	NA	32.1111111111111
rs2928576	8	T	C	-0.0099	0.0013	2.083e-13	NA	57.9940828402367
rs6985493	8	C	T	-0.0477	0.0016	1e-200	NA	888.78515625
rs10102352	8	A	G	-0.0366	0.0013	1.79e-167	NA	792.639053254438
rs73185282	8	G	A	-0.0156	0.0024	1.201e-10	NA	42.25
rs614197	8	G	A	0.0134	0.0015	5.623e-20	NA	79.8044444444445
rs9657541	8	T	C	-0.0181	0.0016	2.601e-29	NA	127.97265625
rs28434571	8	G	T	0.0098	0.0018	2.858e-08	NA	29.641975308642
rs4841586	8	G	A	0.0133	0.002	3.812e-11	NA	44.2225
rs12680202	8	A	T	-0.0102	0.0015	6.663e-12	NA	46.24
rs7008403	8	T	C	-0.0073	0.0013	1.047e-08	NA	31.5325443786982
rs17229309	8	G	C	-0.0072	0.0013	4.627e-08	NA	30.6745562130178
rs208771	8	C	T	0.0102	0.0013	1.564e-15	NA	61.5621301775148
rs116998829	8	G	A	0.0224	0.0037	1.258e-09	NA	36.6515704894083
rs13252421	8	G	C	-0.0333	0.006	3.232e-08	NA	30.8025
rs76546478	8	G	A	-0.0228	0.0041	3.48e-08	NA	30.9244497323022
rs11986182	8	T	A	0.0609	0.0017	1e-200	NA	1283.32525951557
rs116135967	8	C	G	-0.1687	0.0048	1e-200	NA	1235.22960069444
rs148048657	8	A	G	-0.0308	0.0048	1.927e-10	NA	41.1736111111111
rs74444445	8	C	T	-0.0787	0.0048	5.752e-61	NA	268.823350694445
rs111739420	8	T	C	0.0768	0.0051	1.567e-50	NA	226.768166089965
rs187544997	8	G	C	-0.0682	0.0061	5.451e-29	NA	124.999731255039
rs147034752	8	C	T	0.0707	0.0038	1.17e-78	NA	346.155817174515
rs138318166	8	G	C	0.0343	0.0044	5.411e-15	NA	60.7691115702479
rs144137969	8	C	G	0.0262	0.0043	1.262e-09	NA	37.1249323958897
rs13258367	8	A	C	0.0073	0.0013	4.256e-08	NA	31.5325443786982
rs1561105	8	G	T	0.0084	0.0015	9.904e-09	NA	31.36
rs73221948	8	T	G	-0.013	0.0017	1.671e-14	NA	58.477508650519
rs17817999	8	C	T	-0.0122	0.0016	1.259e-13	NA	58.140625
rs7009861	8	G	C	-0.0076	0.0013	4.429e-09	NA	34.1775147928994
rs4487762	8	A	C	0.0094	0.0014	9.664e-12	NA	45.0816326530612
rs16885613	8	C	T	-0.011	0.0015	4.799e-13	NA	53.7777777777778
rs10958704	8	G	A	-0.0097	0.0013	1.266e-14	NA	55.6745562130178
rs6985444	8	A	C	0.0108	0.0015	6.779e-13	NA	51.84
rs656846	8	C	T	0.008	0.0014	2.363e-08	NA	32.6530612244898
rs6994609	8	T	G	-0.0103	0.0013	2.596e-16	NA	62.7751479289941
rs12675593	8	C	T	-0.025	0.0019	3.607e-39	NA	173.130193905817
rs28471687	8	G	A	-0.0209	0.0023	3.773e-19	NA	82.5727788279773
rs34940205	8	C	T	-0.012	0.002	2.099e-09	NA	36
rs6992709	8	A	G	0.0114	0.0019	9.139e-10	NA	36
rs60776446	8	A	G	0.0086	0.0013	1.138e-10	NA	43.7633136094675
rs1802539	8	A	G	0.0128	0.0016	7.647e-16	NA	64
rs1351442	8	T	C	0.0097	0.0012	3.509e-15	NA	65.3402777777778
rs3808460	8	T	C	-0.0325	0.0013	3.6e-140	NA	625
rs17740942	8	A	T	0.0168	0.0024	8.323e-13	NA	49
rs72673939	8	C	G	-0.0105	0.0017	2.898e-10	NA	38.1487889273356
rs10955992	8	A	C	0.0195	0.0013	1.664e-49	NA	225
rs17319046	8	G	T	0.0204	0.0028	1.962e-13	NA	53.0816326530612
rs72647336	8	A	G	-0.0501	0.0033	4.804e-51	NA	230.487603305785
rs2980888	8	T	C	-0.04	0.0014	4.17e-187	NA	816.326530612245
rs12549603	8	A	G	-0.0174	0.0013	1.049e-38	NA	179.147928994083
rs148913765	8	CA	C	-0.0155	0.0025	7.541e-10	NA	38.44
rs28549111	8	C	T	-0.0086	0.0013	2.023e-10	NA	43.7633136094675
rs58301047	8	C	G	0.0256	0.0016	1.576e-60	NA	256
rs12001314	9	C	A	-0.012	0.0014	2.653e-17	NA	73.469387755102
rs34881325	9	T	C	0.0078	0.0014	3.008e-08	NA	31.0408163265306
rs4237150	9	C	G	0.0069	0.0012	1.64e-08	NA	33.0625
rs7872678	9	T	A	-0.0087	0.0014	1.555e-10	NA	38.6173469387755
rs626778	9	A	C	-0.0089	0.0013	1.777e-11	NA	46.8698224852071
rs543458	9	C	A	0.0125	0.0017	1.216e-13	NA	54.0657439446367
rs12343695	9	T	G	0.0152	0.0023	5.152e-11	NA	43.6748582230624
rs686030	9	C	A	-0.0485	0.0019	3.34e-150	NA	651.592797783934
rs10810603	9	A	G	-0.0085	0.0016	4.845e-08	NA	28.22265625
rs62543565	9	C	A	-0.0091	0.0013	1.169e-12	NA	49
rs72698383	9	T	C	0.0171	0.0024	1.783e-12	NA	50.765625
rs1412234	9	C	T	-0.0118	0.0014	3.116e-18	NA	71.0408163265306
rs11795343	9	C	T	0.0099	0.0013	9.564e-15	NA	57.9940828402367
rs10758191	9	G	A	-0.0092	0.0012	6.271e-14	NA	58.7777777777778
rs10971974	9	T	C	0.0093	0.0013	1.15e-12	NA	51.1775147928994
rs11142387	9	A	C	0.0074	0.0013	4.043e-09	NA	32.4023668639053
rs117665650	9	C	G	0.0133	0.0023	3.56e-09	NA	33.4385633270321
rs3180887	9	A	G	0.0093	0.0014	1.043e-10	NA	44.1275510204082
rs2147062	9	C	T	0.0081	0.0014	2.157e-08	NA	33.4744897959184
rs76226649	9	A	G	-0.0137	0.0021	1.177e-10	NA	42.5600907029479
rs10992437	9	A	C	-0.01	0.0016	2.518e-10	NA	39.0625
rs10984811	9	C	A	0.0084	0.0014	2.357e-09	NA	36
rs74500135	9	C	T	0.0584	0.0075	5.791e-15	NA	60.6321777777778
rs791517	9	C	T	0.011	0.0017	1.189e-10	NA	41.8685121107266
rs2777802	9	T	C	-0.0321	0.0014	2.93e-109	NA	525.719387755102
rs3824477	9	A	G	0.0928	0.0032	3.9e-181	NA	841
rs137967290	9	A	G	0.0815	0.0053	3.371e-54	NA	236.463154147383
rs80253084	9	T	C	-0.0419	0.0046	7.313e-20	NA	82.9683364839319
rs62568199	9	G	T	-0.0892	0.0024	1e-200	NA	1381.36111111111
rs79813326	9	A	G	0.0267	0.0041	7.28e-11	NA	42.4086853063653
rs200948747	9	TA	T	-0.0336	0.0041	3.066e-16	NA	67.1600237953599
rs11390019	9	CT	C	0.0353	0.005	1.468e-12	NA	49.8436
rs111874802	9	C	T	-0.0247	0.0045	3.567e-08	NA	30.1279012345679
rs1330145	9	T	G	0.0076	0.0012	1.324e-09	NA	40.1111111111111
rs2094453	9	T	C	-0.0118	0.0016	1.937e-13	NA	54.390625
rs4419883	9	A	G	0.0076	0.0013	1.257e-08	NA	34.1775147928994
rs2418130	9	T	C	0.0093	0.0013	1.061e-12	NA	51.1775147928994
rs10733608	9	T	G	0.0112	0.0012	3.208e-19	NA	87.1111111111111
rs12115626	9	A	C	0.0145	0.0026	2.786e-08	NA	31.1020710059172
rs4837374	9	G	C	-0.0083	0.0014	6.395e-09	NA	35.1479591836735
rs7860896	9	G	A	0.0114	0.002	1.621e-08	NA	32.49
rs10818471	9	A	G	0.0097	0.0013	3.587e-13	NA	55.6745562130178
rs10986104	9	T	C	-0.0151	0.0022	5.523e-12	NA	47.1095041322314
rs12554865	9	A	G	0.0078	0.0013	7.537e-10	NA	36
rs6478851	9	A	G	-0.01	0.0014	6.085e-12	NA	51.0204081632653
rs1147348	9	G	C	-0.009	0.0013	1.256e-11	NA	47.9289940828402
rs4740383	9	A	G	-0.008	0.0013	3.075e-10	NA	37.8698224852071
rs2519093	9	T	C	0.0149	0.0016	1.447e-21	NA	86.72265625
rs35233014	9	C	A	0.0094	0.0015	1.401e-10	NA	39.2711111111111
rs7037849	9	T	C	0.0088	0.0013	9.252e-12	NA	45.8224852071006
rs2892159	10	A	G	0.0078	0.0013	5.269e-10	NA	36
rs1043009	10	T	C	-0.0082	0.0013	2.394e-10	NA	39.7869822485207
rs6601924	10	T	C	-0.0139	0.0017	1.328e-15	NA	66.8546712802768
rs76154345	10	G	A	0.0086	0.0015	9.723e-09	NA	32.8711111111111
rs2152960	10	T	C	0.0078	0.0013	7.305e-09	NA	36
rs9329342	10	T	C	0.0084	0.0013	3.094e-10	NA	41.7514792899408
rs11254464	10	C	T	0.0128	0.0013	3.677e-24	NA	96.9467455621302
rs7093153	10	T	C	-0.0103	0.0018	1.845e-08	NA	32.7438271604938
rs72789622	10	G	A	0.0095	0.0017	1.726e-08	NA	31.2283737024221
rs4934934	10	G	A	-0.0236	0.0021	8.294e-30	NA	126.294784580499
rs16934748	10	C	T	-0.0123	0.0017	1.89e-13	NA	52.3494809688581
rs10466245	10	A	G	0.0262	0.0015	7.814e-70	NA	305.084444444444
rs11592181	10	A	G	0.011	0.0019	7.274e-09	NA	33.5180055401662
rs72801781	10	G	T	0.009	0.0015	3.337e-09	NA	36
rs10826337	10	A	G	-0.011	0.0013	1.038e-17	NA	71.5976331360947
rs77044968	10	C	T	0.0176	0.0029	2.126e-09	NA	36.8323424494649
rs2393730	10	A	G	0.0105	0.0013	1.294e-16	NA	65.2366863905326
rs7924036	10	G	T	-0.0108	0.0013	6.928e-18	NA	69.01775147929
rs12774848	10	C	T	-0.0093	0.0014	3.592e-11	NA	44.1275510204082
rs12257692	10	C	T	-0.0169	0.0024	7.361e-13	NA	49.5850694444444
rs7098444	10	C	T	0.0086	0.0013	3.116e-11	NA	43.7633136094675
rs6480771	10	C	T	-0.0083	0.0013	1.287e-10	NA	40.7633136094675
rs703982	10	G	A	0.0103	0.0013	9.441e-16	NA	62.7751479289941
rs10458643	10	A	G	-0.0084	0.0013	1.197e-10	NA	41.7514792899408
rs2114824	10	G	A	-0.0073	0.0013	8.736e-09	NA	31.5325443786982
rs61874750	10	C	T	-0.019	0.0028	6.214e-12	NA	46.0459183673469
rs17875327	10	G	A	-0.0165	0.0022	7.114e-14	NA	56.25
rs4418728	10	T	G	0.0196	0.0013	7.989e-55	NA	227.313609467456
rs10786114	10	C	T	-0.0201	0.0018	3.73e-28	NA	124.694444444444
rs10883027	10	G	C	-0.008	0.0013	4.466e-10	NA	37.8698224852071
rs1408579	10	T	C	0.0143	0.0013	7.579e-28	NA	121
rs7082572	10	A	G	0.0086	0.0015	4.617e-09	NA	32.8711111111111
rs2803619	10	G	C	0.0319	0.0014	3.07e-117	NA	519.188775510204
rs12414592	10	C	A	-0.0239	0.0016	2.76e-51	NA	223.12890625
rs141290918	10	G	T	0.0108	0.0017	7.124e-10	NA	40.3598615916955
rs56150151	10	G	A	0.0091	0.0016	2.702e-08	NA	32.34765625
rs72823013	10	A	G	0.0312	0.0021	3.403e-52	NA	220.734693877551
rs12761207	10	C	T	0.0078	0.0013	2.597e-09	NA	36
rs2301179	10	G	A	-0.0106	0.0012	1.277e-17	NA	78.0277777777778
rs2240710	10	G	C	0.0071	0.0012	5.699e-09	NA	35.0069444444445
rs9420286	10	G	A	-0.0088	0.0013	6.456e-12	NA	45.8224852071006
rs80235628	10	A	G	-0.021	0.0029	5.952e-13	NA	52.4375743162901
rs7906567	10	C	A	0.0305	0.0026	1.278e-30	NA	137.610946745562
rs845080	10	T	C	-0.0073	0.0013	1.352e-08	NA	31.5325443786982
rs10794175	10	T	G	-0.0081	0.0012	6.645e-11	NA	45.5625
rs11245478	10	C	G	-0.0105	0.0014	1.291e-13	NA	56.25
rs1006218	10	A	G	-0.0073	0.0013	2.539e-08	NA	31.5325443786982
rs35467761	11	G	A	0.0094	0.0016	3.615e-09	NA	34.515625
rs140201358	11	G	C	-0.0556	0.006	1.796e-20	NA	85.8711111111111
rs11564713	11	T	C	0.0086	0.0013	1.802e-10	NA	43.7633136094675
rs440150	11	G	A	-0.0228	0.0021	1.738e-26	NA	117.877551020408
rs72844048	11	A	G	-0.041	0.0058	1.632e-12	NA	49.9702734839477
rs11601507	11	A	C	-0.0159	0.0027	3.463e-09	NA	34.679012345679
rs2923078	11	T	A	-0.0118	0.0013	2.439e-18	NA	82.3905325443787
rs6486121	11	C	T	0.0091	0.0013	3.781e-12	NA	49
rs2697848	11	G	C	0.0077	0.0013	3.526e-09	NA	35.0828402366864
rs3900595	11	G	T	0.0174	0.0018	1.578e-21	NA	93.4444444444444
rs79634051	11	C	G	0.0475	0.0046	2.342e-25	NA	106.628071833648
rs77408231	11	C	G	0.0231	0.004	8.458e-09	NA	33.350625
rs117287238	11	A	G	0.034	0.0048	9.64e-13	NA	50.1736111111111
rs2061164	11	T	C	0.0095	0.0014	8.11e-12	NA	46.0459183673469
rs55788608	11	G	C	-0.0163	0.0028	8.123e-09	NA	33.8890306122449
rs10767659	11	G	T	-0.0144	0.0013	4.698e-28	NA	122.698224852071
rs2035837	11	C	T	0.0129	0.0017	6.619e-15	NA	57.5813148788927
rs1717776	11	G	A	0.0079	0.0013	1.08e-09	NA	36.9289940828402
rs11031793	11	T	C	-0.0113	0.0013	3.386e-19	NA	75.5562130177515
rs79950843	11	G	C	0.0155	0.0026	3.48e-09	NA	35.5399408284024
rs5791099	11	TA	T	0.0102	0.0015	2.381e-12	NA	46.24
rs868784	11	A	G	0.0075	0.0013	6.148e-09	NA	33.2840236686391
rs80092223	11	A	G	-0.0129	0.0019	3.187e-11	NA	46.0969529085873
rs77403571	11	A	G	0.035	0.0029	4.512e-34	NA	145.659928656362
rs75817747	11	T	C	0.0321	0.004	1.997e-15	NA	64.400625
rs61884130	11	T	C	-0.0241	0.0041	5.061e-09	NA	34.5514574657942
rs3136499	11	A	G	0.038	0.0017	5.18e-106	NA	499.653979238754
rs3758673	11	T	C	0.0388	0.0013	3.43e-190	NA	890.792899408284
rs11039389	11	C	T	-0.0319	0.0014	1.91e-121	NA	519.188775510204
rs145276599	11	C	T	0.044	0.0022	6.938e-88	NA	400
rs146427736	11	G	C	-0.0311	0.0043	8.996e-13	NA	52.3098972417523
rs17791849	11	C	T	0.0398	0.0022	1.559e-71	NA	327.280991735537
rs73457437	11	A	G	-0.0281	0.0036	5.424e-15	NA	60.9266975308642
rs112847760	11	A	G	0.0394	0.0023	2.732e-67	NA	293.45179584121
rs112408350	11	A	C	0.0388	0.0023	1.406e-63	NA	284.582230623819
rs143474489	11	A	T	0.0479	0.0062	1.479e-14	NA	59.6880853277836
rs12420650	11	T	G	0.0316	0.0022	8.992e-49	NA	206.314049586777
rs11229252	11	T	C	0.0353	0.0022	7.469e-60	NA	257.456611570248
rs12421131	11	G	A	0.0377	0.0023	2.871e-61	NA	268.674858223062
rs11228776	11	G	T	0.0268	0.0023	1.52e-31	NA	135.773156899811
rs137923571	11	C	T	-0.0311	0.0051	1.275e-09	NA	37.1860822760477
rs34069781	11	G	A	0.0264	0.0031	1.862e-17	NA	72.5244536940687
rs12364724	11	C	G	-0.0134	0.0023	4.075e-09	NA	33.9432892249527
rs148209242	11	T	C	0.0266	0.0037	5.328e-13	NA	51.6844411979547
rs12575459	11	A	G	0.0182	0.0024	6.945e-14	NA	57.5069444444445
rs174533	11	A	G	-0.0429	0.0013	1e-200	NA	1089
rs34894392	11	G	A	-0.0089	0.0013	3.915e-11	NA	46.8698224852071
rs56271783	11	C	G	-0.0501	0.0032	2.634e-56	NA	245.1181640625
rs10895986	11	A	C	0.0135	0.0017	5.96e-16	NA	63.0622837370242
rs2306363	11	T	G	0.0196	0.0016	1.234e-35	NA	150.0625
rs4930352	11	T	G	0.0094	0.0013	8.708e-14	NA	52.2840236686391
rs12792358	11	A	T	0.0206	0.0029	2.737e-12	NA	50.4589774078478
rs12794995	11	A	G	0.0113	0.0015	3.299e-14	NA	56.7511111111111
rs11605837	11	T	G	-0.0132	0.0013	5.626e-23	NA	103.100591715976
rs77925438	11	C	T	0.0121	0.0018	5.314e-11	NA	45.1882716049383
rs56394842	11	C	G	0.0129	0.0022	8.704e-09	NA	34.3822314049587
rs600626	11	G	A	-0.0288	0.0016	2.106e-76	NA	324
rs8848	11	G	T	0.0077	0.0013	1.06e-09	NA	35.0828402366864
rs1149608	11	T	C	-0.0112	0.0017	1.725e-11	NA	43.4048442906574
rs11237204	11	C	T	-0.0109	0.0015	2.012e-12	NA	52.8044444444444
rs12575636	11	G	T	-0.0121	0.0016	1.199e-13	NA	57.19140625
rs11604349	11	G	T	0.0077	0.0013	8.529e-09	NA	35.0828402366864
rs10895557	11	T	C	-0.0126	0.0018	6.145e-13	NA	49
rs612320	11	T	C	0.0162	0.0014	4.055e-33	NA	133.897959183673
rs650461	11	G	C	0.0087	0.0013	8.519e-12	NA	44.7869822485207
rs28480969	11	G	T	-0.0079	0.0013	5.07e-10	NA	36.9289940828402
rs7952521	11	A	G	0.014	0.0021	1.132e-11	NA	44.4444444444445
rs7350481	11	T	C	-0.0963	0.0023	1e-200	NA	1753.06049149338
rs12280753	11	T	C	-0.0736	0.0022	1e-200	NA	1119.20661157025
rs141469619	11	G	A	-0.2095	0.0078	2.3e-159	NA	721.404503616042
rs116978226	11	A	C	0.0675	0.0038	1.004e-69	NA	315.529778393352
rs61906489	11	G	C	0.0868	0.0037	1.61e-118	NA	550.346238130022
rs182316373	11	T	G	0.054	0.0078	5.572e-12	NA	47.9289940828402
rs74661474	11	A	G	0.0469	0.0039	5.407e-33	NA	144.616042077581
rs117604511	11	C	A	-0.0388	0.005	7.081e-15	NA	60.2176
rs11216885	11	G	A	0.0119	0.0017	2.837e-12	NA	49
rs11217133	11	A	G	-0.0156	0.0013	1.229e-32	NA	144
rs10790355	11	T	C	0.0083	0.0013	2.518e-10	NA	40.7633136094675
rs1666658	11	C	T	-0.0096	0.0013	5e-13	NA	54.5325443786982
rs6589940	11	G	A	0.0233	0.0013	2.334e-77	NA	321.236686390533
rs10892891	11	A	G	-0.0088	0.0013	4.163e-12	NA	45.8224852071006
rs112771035	11	G	C	-0.0356	0.0024	5.945e-49	NA	220.027777777778
rs34271700	11	A	G	-0.0129	0.0013	5.434e-22	NA	98.4674556213018
rs11061620	12	T	C	0.0078	0.0013	2.532e-09	NA	36
rs56196860	12	A	C	0.031	0.0043	5.361e-13	NA	51.9740400216333
rs3217805	12	G	C	0.0095	0.0014	3.664e-11	NA	46.0459183673469
rs2364482	12	G	T	0.012	0.0017	4.995e-13	NA	49.8269896193772
rs56848735	12	T	C	-0.017	0.0016	2.951e-26	NA	112.890625
rs7954905	12	T	C	0.0136	0.0018	3.044e-14	NA	57.0864197530864
rs11054543	12	T	C	0.0263	0.0022	2.098e-32	NA	142.911157024793
rs4883201	12	G	A	-0.0277	0.002	4.791e-44	NA	191.8225
rs74976859	12	G	T	0.0128	0.0018	1.209e-12	NA	50.5679012345679
rs11056892	12	T	C	-0.0115	0.0019	1.602e-09	NA	36.6343490304709
rs11045172	12	C	A	0.0267	0.0016	1.324e-62	NA	278.47265625
rs7488780	12	C	G	0.0133	0.0016	1.093e-16	NA	69.09765625
rs10842239	12	C	T	-0.0099	0.0017	4.493e-09	NA	33.9134948096886
rs11534749	12	T	G	-0.0122	0.0014	1.425e-18	NA	75.9387755102041
rs11052705	12	T	C	0.0089	0.0014	6.299e-11	NA	40.4132653061224
rs1386573	12	C	T	0.0086	0.0014	1.319e-09	NA	37.734693877551
rs10876163	12	A	G	0.0085	0.0014	3.268e-09	NA	36.8622448979592
rs1126930	12	C	G	-0.0295	0.0038	4.645e-15	NA	60.2666204986149
rs7132908	12	A	G	-0.0122	0.0013	5.476e-21	NA	88.0710059171598
rs2160994	12	T	C	-0.0081	0.0014	8.188e-09	NA	33.4744897959184
rs11169570	12	G	A	0.0096	0.0013	4.572e-14	NA	54.5325443786982
rs7308602	12	A	G	0.0116	0.0015	5.801e-14	NA	59.8044444444444
rs11170538	12	T	C	0.0138	0.0014	1.464e-21	NA	97.1632653061225
rs7297175	12	T	C	0.0103	0.0013	2.681e-16	NA	62.7751479289941
rs10876940	12	G	C	0.0078	0.0012	2.869e-10	NA	42.25
rs150663378	12	TAAG	T	0.0163	0.0023	6.742e-13	NA	50.2249527410208
rs7964492	12	C	A	0.0277	0.0015	1.718e-76	NA	341.017777777778
rs12368865	12	G	A	0.0216	0.0023	1.756e-20	NA	88.1965973534972
rs35575064	12	T	C	0.0084	0.0013	2.481e-10	NA	41.7514792899408
rs10878596	12	G	A	-0.0093	0.0013	1.269e-13	NA	51.1775147928994
rs800658	12	C	G	-0.0098	0.0013	5.971e-14	NA	56.8284023668639
rs10506619	12	T	C	-0.0073	0.0013	7.115e-09	NA	31.5325443786982
rs2126606	12	C	T	-0.0107	0.0013	2.057e-15	NA	67.7455621301775
rs9634212	12	A	C	-0.0088	0.0015	6.393e-09	NA	34.4177777777778
rs1807783	12	T	G	0.0079	0.0012	2.183e-10	NA	43.3402777777778
rs10860738	12	G	A	-0.0107	0.0013	7.056e-16	NA	67.7455621301775
rs4964188	12	T	C	0.0095	0.0013	9.475e-14	NA	53.4023668639053
rs11114022	12	A	G	-0.0108	0.0014	4.271e-15	NA	59.5102040816327
rs2075260	12	G	A	0.0114	0.0015	1.561e-13	NA	57.76
rs7956788	12	T	C	-0.0287	0.0012	5.57e-118	NA	572.006944444445
rs3184504	12	T	C	-0.0221	0.0013	3.399e-60	NA	289
rs11066188	12	A	G	-0.0171	0.0014	5.731e-35	NA	149.188775510204
rs10850034	12	A	T	-0.0163	0.0016	1.014e-23	NA	103.78515625
rs36015042	12	G	C	-0.0102	0.0017	2.09e-09	NA	36
rs11830808	12	G	A	-0.0118	0.0021	9.923e-09	NA	31.5736961451247
rs4767320	12	T	C	-0.0075	0.0013	2.666e-09	NA	33.2840236686391
rs10507274	12	C	T	0.0183	0.0028	8.656e-11	NA	42.7155612244898
rs61945850	12	A	G	0.0213	0.0038	1.601e-08	NA	31.4189750692521
rs2393792	12	A	G	-0.0144	0.0012	8.364e-31	NA	144
rs11043221	12	C	A	0.0098	0.0015	1.608e-10	NA	42.6844444444444
rs1043771	12	T	C	0.0142	0.0018	4.966e-15	NA	62.2345679012346
rs838777	12	T	C	0.0152	0.002	6.243e-14	NA	57.76
rs488635	12	G	T	0.0269	0.0015	1.674e-75	NA	321.604444444444
rs12366872	12	C	G	0.0419	0.0019	3.66e-103	NA	486.318559556787
rs73216951	12	C	T	0.0137	0.0022	2.784e-10	NA	38.7789256198347
rs3802999	12	T	C	0.0294	0.0013	7.16e-109	NA	511.455621301775
rs35040456	12	AT	A	0.015	0.0016	2.502e-21	NA	87.890625
rs146749527	12	TTATC	T	-0.0312	0.0048	1.064e-10	NA	42.25
rs10846709	12	A	C	-0.0079	0.0014	7.653e-09	NA	31.8418367346939
rs838886	12	T	G	0.0327	0.0013	4.56e-130	NA	632.715976331361
rs10773112	12	C	T	-0.0415	0.0014	8.89e-193	NA	878.698979591837
rs10692614	12	T	TCA	0.0283	0.0014	8.914e-88	NA	408.617346938776
rs148078602	12	T	C	-0.0366	0.006	1.499e-09	NA	37.21
rs3829352	13	C	T	0.0084	0.0013	2.594e-11	NA	41.7514792899408
rs9507895	13	C	G	0.0097	0.0015	2.12e-11	NA	41.8177777777778
rs76428106	13	C	T	-0.0597	0.0067	6.043e-19	NA	79.3960793049677
rs7983678	13	G	A	-0.0107	0.0016	5.113e-11	NA	44.72265625
rs117138640	13	T	C	-0.0177	0.0031	1.312e-08	NA	32.6004162330905
rs10492397	13	A	G	0.0099	0.0016	6.23e-10	NA	38.28515625
rs17532371	13	G	C	-0.0239	0.0026	2.246e-20	NA	84.4985207100592
rs73179655	13	T	G	0.0252	0.0039	1.633e-10	NA	41.7514792899408
rs144351842	13	T	G	0.0241	0.0038	3.242e-10	NA	40.2222991689751
rs9534447	13	G	C	-0.0089	0.0015	3.829e-09	NA	35.2044444444444
rs191550802	13	A	G	0.0284	0.0048	3.926e-09	NA	35.0069444444445
rs2812208	13	C	G	0.032	0.0046	5.166e-12	NA	48.3931947069943
rs797482	13	A	G	0.0167	0.0018	8.043e-20	NA	86.0771604938272
rs11616977	13	C	A	0.0084	0.0013	6.352e-11	NA	41.7514792899408
rs3124402	13	A	G	0.0079	0.0014	1.461e-08	NA	31.8418367346939
rs12428841	13	C	T	-0.0101	0.0014	1.886e-12	NA	52.0459183673469
rs9542757	13	T	C	-0.0082	0.0015	3.166e-08	NA	29.8844444444445
rs9593484	13	T	C	0.0109	0.0018	6.317e-10	NA	36.6697530864198
rs7320982	13	C	T	-0.0089	0.0015	5.173e-09	NA	35.2044444444444
rs16948775	13	G	C	-0.0086	0.0015	4.112e-09	NA	32.8711111111111
rs9554477	13	T	C	-0.0083	0.0013	2.706e-10	NA	40.7633136094675
rs144846334	13	A	G	0.042	0.0073	7.939e-09	NA	33.1018952899231
rs374039502	13	A	T	-0.0427	0.0053	8.092e-16	NA	64.9088643645426
rs6829	13	C	T	-0.0082	0.0013	9.563e-10	NA	39.7869822485207
rs9604045	13	T	G	0.0163	0.0017	1.828e-22	NA	91.9342560553633
rs12885593	14	A	G	0.0088	0.0013	4.856e-12	NA	45.8224852071006
rs7159513	14	A	G	-0.0113	0.0018	1.609e-10	NA	39.4104938271605
rs1955512	14	G	A	-0.0096	0.0013	3.334e-13	NA	54.5325443786982
rs12883788	14	T	C	-0.0083	0.0013	5.864e-11	NA	40.7633136094675
rs36121353	14	G	A	-0.0096	0.0017	1.806e-08	NA	31.8892733564014
rs4316660	14	T	A	0.0077	0.0013	8.467e-09	NA	35.0828402366864
rs12881284	14	T	C	0.0083	0.0015	2.827e-08	NA	30.6177777777778
rs140664623	14	T	G	0.0274	0.0046	1.761e-09	NA	35.4801512287335
rs146182298	14	T	C	-0.0227	0.0035	9.897e-11	NA	42.0644897959184
rs2185454	14	G	T	-0.01	0.0013	8.958e-14	NA	59.1715976331361
rs72729582	14	G	A	0.0202	0.0023	7.958e-18	NA	77.1342155009452
rs194749	14	C	T	0.0114	0.0015	5.265e-15	NA	57.76
rs8021180	14	G	A	-0.0104	0.0013	2.869e-16	NA	64
rs13379043	14	C	T	0.0169	0.0014	3.733e-33	NA	145.719387755102
rs117688148	14	T	C	-0.0187	0.0034	3.056e-08	NA	30.25
rs2287403	14	T	C	-0.0088	0.0013	3.011e-12	NA	45.8224852071006
rs4021419	14	T	C	0.007	0.0012	1.701e-08	NA	34.0277777777778
rs10146690	14	A	G	-0.0112	0.0016	1.927e-12	NA	49
rs8010219	14	A	G	0.0119	0.0014	4.686e-17	NA	72.25
rs1887290	14	T	C	-0.009	0.0016	1.037e-08	NA	31.640625
rs7141800	14	T	C	-0.0144	0.0015	1.366e-20	NA	92.16
rs910369	14	A	C	0.0091	0.0014	6.702e-11	NA	42.25
rs3742716	14	A	G	0.0075	0.0014	3.828e-08	NA	28.6989795918367
rs11628375	14	T	C	0.0073	0.0013	2.482e-08	NA	31.5325443786982
rs10140426	14	T	C	-0.0114	0.0015	6.748e-14	NA	57.76
rs12882934	14	A	C	0.0107	0.0015	5.886e-13	NA	50.8844444444444
rs12881545	14	G	C	0.0095	0.0014	1.077e-11	NA	46.0459183673469
rs72704731	14	C	A	-0.0144	0.0016	1.433e-20	NA	81
rs2494747	14	G	T	0.0268	0.0014	3.31e-87	NA	366.448979591837
rs11625588	14	C	G	-0.0119	0.0016	1.253e-13	NA	55.31640625
rs3743340	15	G	A	-0.0093	0.0013	8.398e-13	NA	51.1775147928994
rs28510484	15	C	G	-0.0109	0.0018	8.412e-10	NA	36.6697530864198
rs151249695	15	T	A	-0.0186	0.0031	1.278e-09	NA	36
rs4327020	15	C	T	0.0109	0.0016	3.213e-12	NA	46.41015625
rs3803357	15	C	A	-0.0102	0.0013	1.629e-15	NA	61.5621301775148
rs17716350	15	G	A	0.0146	0.0023	1.142e-10	NA	40.2948960302457
rs7170463	15	G	A	0.0132	0.0014	4.176e-21	NA	88.8979591836735
rs28364531	15	T	C	-0.0664	0.0049	1.986e-42	NA	183.630154102457
rs143875230	15	A	G	-0.0917	0.0045	8.55e-93	NA	415.253827160494
rs55707100	15	T	C	-0.1023	0.0042	6.2e-133	NA	593.270408163265
rs143573049	15	G	C	-0.0899	0.0042	6.96e-100	NA	458.163832199547
rs148770227	15	T	C	-0.0893	0.0049	2.408e-74	NA	332.132028321533
rs60695341	15	T	C	-0.0107	0.0016	7.035e-12	NA	44.72265625
rs2414178	15	C	T	0.0095	0.0015	2.598e-10	NA	40.1111111111111
rs28441487	15	A	T	0.0103	0.0016	1.363e-10	NA	41.44140625
rs2733341	15	T	A	0.0091	0.0013	7.876e-13	NA	49
rs2433204	15	G	A	0.0089	0.0012	1.077e-12	NA	55.0069444444444
rs1123294	15	G	C	-0.0522	0.0017	1e-200	NA	942.851211072665
rs10152355	15	A	C	-0.054	0.0014	1e-200	NA	1487.75510204082
rs11632618	15	A	G	0.097	0.0027	1e-200	NA	1290.67215363512
rs59999923	15	C	G	0.1031	0.0061	2.62e-64	NA	285.665412523515
rs4775085	15	A	G	-0.0375	0.0035	3.208e-27	NA	114.795918367347
rs143862097	15	A	C	-0.0462	0.006	1.304e-14	NA	59.29
rs12903823	15	A	G	0.0345	0.0056	7.879e-10	NA	37.9544005102041
rs7178050	15	G	A	0.0091	0.0015	3.63e-10	NA	36.8044444444444
rs71395153	15	T	C	-0.0117	0.0021	1.24e-08	NA	31.0408163265306
rs4775426	15	T	C	-0.0104	0.0012	5.619e-17	NA	75.1111111111111
rs55719615	15	G	A	-0.0161	0.0014	2.936e-32	NA	132.25
rs34143602	15	G	A	-0.0109	0.0013	2.693e-17	NA	70.301775147929
rs28619038	15	A	C	0.0104	0.0018	9.814e-09	NA	33.3827160493827
rs28552840	15	C	G	0.0081	0.0014	1.006e-08	NA	33.4744897959184
rs2469128	15	A	G	0.0102	0.0013	5.15e-16	NA	61.5621301775148
rs10518739	15	T	C	-0.009	0.0013	2.959e-12	NA	47.9289940828402
rs7166273	15	C	T	0.029	0.0036	1.393e-15	NA	64.891975308642
rs12903859	15	A	C	0.0089	0.0016	2.266e-08	NA	30.94140625
rs2415142	15	T	G	0.0086	0.0013	9.827e-12	NA	43.7633136094675
rs734854	15	T	C	0.0072	0.0013	1.63e-08	NA	30.6745562130178
rs66851469	15	T	C	-0.0077	0.0012	2.433e-10	NA	41.1736111111111
rs4702	15	G	A	-0.0077	0.0013	6.001e-09	NA	35.0828402366864
rs56332871	15	A	C	0.0118	0.0014	6.738e-18	NA	71.0408163265306
rs1976668	15	C	T	-0.0092	0.0013	4.715e-13	NA	50.0828402366864
rs1037117	15	A	G	0.0103	0.0014	1.882e-13	NA	54.1275510204082
rs7404696	16	C	T	0.0117	0.0014	1.869e-17	NA	69.8418367346939
rs147829960	16	A	G	0.0299	0.0054	3.523e-08	NA	30.6587791495199
rs72766660	16	A	G	-0.0221	0.0033	1.545e-11	NA	44.8494031221304
rs2238435	16	C	G	0.0089	0.0013	7.126e-12	NA	46.8698224852071
rs12921195	16	A	C	-0.0148	0.0021	1.106e-12	NA	49.6689342403628
rs11640483	16	C	G	-0.0082	0.0015	1.36e-08	NA	29.8844444444445
rs62025680	16	A	G	0.0144	0.0016	2.026e-18	NA	81
rs9921698	16	T	C	-0.0074	0.0013	1.339e-08	NA	32.4023668639053
rs117827582	16	A	T	0.0239	0.004	2.625e-09	NA	35.700625
rs79013325	16	G	A	0.0125	0.0018	2.613e-12	NA	48.2253086419753
rs11644601	16	C	T	0.0186	0.0015	2.676e-36	NA	153.76
rs2384934	16	G	C	0.0086	0.0014	2.564e-09	NA	37.734693877551
rs66674044	16	T	A	0.0131	0.0019	3.8e-12	NA	47.5373961218837
rs9707	16	G	A	0.0098	0.0016	1.489e-09	NA	37.515625
rs200536	16	G	A	0.0091	0.0014	1.477e-10	NA	42.25
rs188192	16	A	C	0.0081	0.0014	1.503e-08	NA	33.4744897959184
rs12598357	16	G	A	-0.0082	0.0013	4.207e-10	NA	39.7869822485207
rs62036658	16	G	T	-0.0091	0.0013	1.013e-11	NA	49
rs3814883	16	T	C	-0.0123	0.0013	1.764e-21	NA	89.5207100591716
rs75231191	16	T	C	-0.0141	0.0022	1.004e-10	NA	41.0764462809917
rs41440449	16	G	A	0.0095	0.0013	5.28e-13	NA	53.4023668639053
rs8050947	16	T	C	0.0084	0.0013	3.78e-11	NA	41.7514792899408
rs56094641	16	G	A	-0.0188	0.0013	1.41e-47	NA	209.136094674556
rs148303195	16	C	T	-0.0861	0.008	5.236e-27	NA	115.83140625
rs73555880	16	A	G	0.0434	0.0059	1.844e-13	NA	54.1097385808676
rs78100619	16	C	A	0.0567	0.0058	9.927e-23	NA	95.5674791914388
rs55960209	16	G	T	0.0507	0.0052	1.214e-22	NA	95.0625
rs138856939	16	A	T	0.0585	0.0053	6.792e-28	NA	121.831612673549
rs7205824	16	T	C	-0.0188	0.0031	1.31e-09	NA	36.7783558792924
rs139910874	16	G	A	0.0459	0.0043	3.294e-26	NA	113.943212547323
rs75717289	16	A	G	0.0448	0.0036	8.833e-36	NA	154.864197530864
rs150911013	16	C	T	-0.1366	0.0073	1.295e-78	NA	350.15124788891
rs146968757	16	A	G	0.0438	0.0056	4.052e-15	NA	61.1747448979592
rs145421463	16	C	T	0.1149	0.0047	3.16e-131	NA	597.646446355817
rs184088348	16	C	T	-0.0871	0.0079	4.67e-28	NA	121.557602948245
rs56208677	16	T	C	0.1503	0.0027	1e-200	NA	3098.77777777778
rs71387147	16	G	T	-0.0705	0.0026	4.36e-164	NA	735.244082840237
rs289751	16	G	A	0.0957	0.0028	1e-200	NA	1168.17474489796
rs78325822	16	T	C	-0.0338	0.0043	3.405e-15	NA	61.7869118442401
rs80162955	16	A	G	0.0298	0.0043	3.262e-12	NA	48.0281233098972
rs45544836	16	T	C	-0.1807	0.0055	1e-200	NA	1079.42115702479
rs117587884	16	A	G	0.0449	0.0052	5.313e-18	NA	74.5565828402367
rs77945813	16	T	C	0.0323	0.0049	4.381e-11	NA	43.4523115368596
rs12924311	16	T	C	-0.0504	0.0038	1.989e-39	NA	175.91135734072
rs138026745	16	A	G	0.0251	0.0044	1.097e-08	NA	32.5418388429752
rs67395729	16	A	G	0.0231	0.0037	5.081e-10	NA	38.9780861943024
rs187135616	16	T	C	0.0885	0.0111	1.199e-15	NA	63.5682980277575
rs79730006	16	T	C	0.0323	0.0056	6.084e-09	NA	33.2681760204082
rs355930	16	T	G	-0.0432	0.0038	2.24e-29	NA	129.240997229917
rs71647892	16	C	T	-0.0753	0.0071	3.121e-26	NA	112.479468359452
rs3730399	16	G	A	0.0444	0.0023	2.059e-81	NA	372.657844990548
rs73591955	16	T	G	0.0722	0.002	1e-200	NA	1303.21
rs55897859	16	C	G	0.0633	0.0019	1e-200	NA	1109.94182825485
rs148438557	16	G	C	0.0758	0.0095	1.421e-15	NA	63.6636011080332
rs74922336	16	G	T	-0.0307	0.0024	2.812e-36	NA	163.626736111111
rs117503268	16	G	A	0.02	0.0031	1.965e-10	NA	41.6233090530697
rs142680585	16	A	C	0.0454	0.0073	3.958e-10	NA	38.6781760180146
rs193275665	16	T	C	0.0731	0.0098	8.232e-14	NA	55.6394210745523
rs141904578	16	T	A	-0.0323	0.0038	1.071e-17	NA	72.25
rs2278983	16	A	C	-0.0089	0.0014	2.05e-10	NA	40.4132653061224
rs4788444	16	A	G	-0.0149	0.0019	1.625e-15	NA	61.4986149584487
rs4788681	16	A	G	-0.0117	0.0017	1.398e-12	NA	47.3667820069204
rs1104608	16	C	G	-0.0079	0.0013	1.781e-09	NA	36.9289940828402
rs8057775	16	G	C	0.0097	0.0013	7.482e-13	NA	55.6745562130178
rs79235834	16	T	C	-0.0132	0.0021	2.723e-10	NA	39.5102040816327
rs72811853	16	C	T	-0.011	0.0018	1.305e-09	NA	37.3456790123457
rs2925979	16	T	C	-0.0349	0.0013	2.04e-148	NA	720.715976331361
rs2317497	16	T	A	-0.0081	0.0014	2.052e-08	NA	33.4744897959184
rs59329801	16	C	A	-0.0079	0.0014	1.491e-08	NA	31.8418367346939
rs72801582	16	T	C	-0.0092	0.0017	2.638e-08	NA	29.2871972318339
rs79311290	16	G	A	-0.0166	0.0024	3.119e-12	NA	47.8402777777778
rs896263	16	G	C	0.0111	0.0015	1.12e-13	NA	54.76
rs12931143	16	C	T	-0.0124	0.0014	7.971e-20	NA	78.4489795918367
rs34088055	16	T	C	-0.012	0.0014	1.546e-17	NA	73.469387755102
rs36027158	17	A	G	-0.0155	0.0017	2.085e-19	NA	83.1314878892734
rs17220733	17	A	G	0.0125	0.0019	7.409e-11	NA	43.2825484764543
rs216195	17	G	T	0.0093	0.0013	1.314e-12	NA	51.1775147928994
rs12449758	17	G	A	-0.0094	0.0014	3.675e-12	NA	45.0816326530612
rs3803800	17	A	G	-0.0158	0.0015	2.551e-27	NA	110.951111111111
rs6503091	17	G	A	0.0097	0.0013	3.297e-14	NA	55.6745562130178
rs139583327	17	CA	C	0.009	0.0016	1.2e-08	NA	31.640625
rs28583584	17	A	G	-0.0248	0.0027	9.113e-21	NA	84.3676268861454
rs854796	17	G	A	-0.0089	0.0014	5.5e-11	NA	40.4132653061224
rs9909417	17	A	G	0.0078	0.0014	1.549e-08	NA	31.0408163265306
rs1128162	17	C	A	0.0092	0.0013	3.545e-13	NA	50.0828402366864
rs62070804	17	T	C	-0.0355	0.0052	9.44e-12	NA	46.6068786982248
rs10512432	17	A	G	-0.0078	0.0014	1.086e-08	NA	31.0408163265306
rs881844	17	C	G	-0.0288	0.0013	3.51e-107	NA	490.792899408284
rs2305482	17	A	C	-0.0108	0.0012	1.745e-18	NA	81
rs117770911	17	T	C	-0.0439	0.0074	3.548e-09	NA	35.1937545653762
rs12951640	17	A	G	-0.0089	0.0014	3.848e-10	NA	40.4132653061224
rs12150483	17	A	G	0.0088	0.0014	1.636e-10	NA	39.5102040816327
rs146680253	17	T	C	-0.0784	0.0071	2.324e-28	NA	121.931362824836
rs75543966	17	C	G	-0.1185	0.0065	4.828e-75	NA	332.360946745562
rs4793037	17	T	C	-0.0152	0.0016	2.132e-21	NA	90.25
rs1072235	17	T	C	0.0217	0.0021	1.24e-24	NA	106.777777777778
rs55764662	17	T	C	-0.1282	0.0041	1e-200	NA	977.706127305176
rs76130710	17	G	A	0.0146	0.0026	2.863e-08	NA	31.5325443786982
rs72828813	17	T	C	-0.0635	0.0061	1.007e-25	NA	108.36468691212
rs112735216	17	G	A	-0.0275	0.0046	1.604e-09	NA	35.7396030245747
rs2732635	17	C	T	0.0246	0.0039	2.814e-10	NA	39.7869822485207
rs1867237	17	G	A	0.0087	0.0012	2.584e-12	NA	52.5625
rs4264433	17	A	T	0.0144	0.0013	2.237e-30	NA	122.698224852071
rs11650182	17	G	A	0.0279	0.0026	1.704e-26	NA	115.149408284024
rs9904730	17	A	G	0.011	0.0014	1.518e-14	NA	61.734693877551
rs9907942	17	T	C	0.014	0.0023	1.573e-09	NA	37.0510396975425
rs17645899	17	A	G	-0.0104	0.0019	4.437e-08	NA	29.9612188365651
rs1881143	17	G	A	-0.0072	0.0013	2.555e-08	NA	30.6745562130178
rs12940636	17	C	T	0.0103	0.0013	5.004e-15	NA	62.7751479289941
rs9893283	17	G	C	-0.0076	0.0013	4.77e-09	NA	34.1775147928994
rs1292066	17	A	T	-0.0106	0.0015	3.519e-13	NA	49.9377777777778
rs2727295	17	C	T	-0.0082	0.0013	1.841e-10	NA	39.7869822485207
rs36067960	17	C	T	-0.0073	0.0013	3.347e-08	NA	31.5325443786982
rs8073599	17	T	C	-0.0082	0.0013	6.081e-10	NA	39.7869822485207
rs8071463	17	G	A	-0.0141	0.0015	5.972e-22	NA	88.36
rs147719532	17	CA	C	-0.0274	0.004	9.96e-12	NA	46.9225
rs34931250	17	T	C	-0.0485	0.0029	9.461e-62	NA	279.696789536266
rs3809761	17	A	G	0.0095	0.0017	2.956e-08	NA	31.2283737024221
rs1594477	17	T	C	-0.0107	0.0013	7.007e-16	NA	67.7455621301775
rs1029645	17	G	A	0.0088	0.0012	1.735e-12	NA	53.7777777777778
rs8069105	17	G	T	0.0076	0.0013	1.12e-08	NA	34.1775147928994
rs2305346	17	T	C	0.009	0.0015	6.638e-10	NA	36
rs9674537	17	A	G	-0.0146	0.002	1.427e-13	NA	53.29
rs16971107	17	G	A	-0.0292	0.0012	1.75e-122	NA	592.111111111111
rs8075420	17	G	A	-0.0108	0.0014	3.691e-14	NA	59.5102040816327
rs75080886	17	GC	G	0.0088	0.0014	1.455e-10	NA	39.5102040816327
rs2279396	17	A	C	-0.0078	0.0013	3.402e-09	NA	36
rs6506032	18	A	G	0.0176	0.0022	6.64e-16	NA	64
rs11664106	18	T	A	0.0096	0.0015	8.036e-11	NA	40.96
rs635703	18	T	A	0.0108	0.0014	6.718e-15	NA	59.5102040816327
rs4583357	18	G	A	-0.0095	0.0016	5.985e-09	NA	35.25390625
rs61357066	18	C	G	-0.0117	0.002	1.202e-08	NA	34.2225
rs16967814	18	T	C	-0.0097	0.0015	2.977e-11	NA	41.8177777777778
rs2960578	18	T	G	-0.0133	0.0013	8.053e-26	NA	104.668639053254
rs9956721	18	T	A	0.0077	0.0013	9.812e-10	NA	35.0828402366864
rs654488	18	A	T	0.0075	0.0012	1.779e-09	NA	39.0625
rs77768155	18	G	A	0.0114	0.0021	3.211e-08	NA	29.469387755102
rs1400995	18	C	T	0.011	0.0013	2.086e-18	NA	71.5976331360947
rs1511762	18	T	C	0.0081	0.0015	3.832e-08	NA	29.16
rs4890500	18	G	A	-0.0075	0.0013	1.193e-08	NA	33.2840236686391
rs79092922	18	T	C	-0.0225	0.0039	1.017e-08	NA	33.2840236686391
rs9953300	18	A	G	0.0887	0.0062	1.592e-46	NA	204.674557752341
rs10853574	18	A	G	-0.0148	0.0014	1.447e-27	NA	111.755102040816
rs45587133	18	T	C	-0.0346	0.0056	7.687e-10	NA	38.1747448979592
rs149615216	18	T	C	0.2609	0.0065	1e-200	NA	1611.09609467456
rs117389878	18	G	C	0.0509	0.0049	4.658e-25	NA	107.905456059975
rs1540037	18	A	G	-0.0608	0.0016	1e-200	NA	1444
rs190091889	18	G	A	0.0529	0.0054	1.362e-22	NA	95.9674211248285
rs12455535	18	A	G	-0.0225	0.0025	2.836e-19	NA	81
rs144420579	18	G	T	-0.0308	0.0042	4.056e-13	NA	53.7777777777778
rs143376213	18	C	T	0.1166	0.007	2.643e-62	NA	277.460408163265
rs2970004	18	C	T	-0.033	0.0054	1.144e-09	NA	37.3456790123457
rs2339422	18	G	A	-0.0123	0.0018	4.884e-12	NA	46.6944444444444
rs17064975	18	T	C	-0.0193	0.003	1.174e-10	NA	41.3877777777778
rs41292412	18	T	C	-0.0618	0.007	1.466e-18	NA	77.9436734693877
rs6567160	18	C	T	-0.0188	0.0015	3.106e-37	NA	157.084444444444
rs113728099	18	A	G	0.0252	0.0043	4.985e-09	NA	34.3450513791239
rs12454712	18	C	T	0.0121	0.0013	1.582e-19	NA	86.6331360946746
rs350140	19	A	G	0.0092	0.0014	1.253e-10	NA	43.1836734693878
rs4807315	19	T	C	0.0107	0.0015	3.823e-12	NA	50.8844444444444
rs4807462	19	T	A	-0.0135	0.0013	1.153e-24	NA	107.840236686391
rs2289863	19	C	T	0.0165	0.0015	9.427e-27	NA	121
rs60561239	19	A	G	-0.0116	0.0018	1.185e-10	NA	41.5308641975309
rs10853981	19	A	G	-0.0106	0.0013	3.502e-15	NA	66.4852071005917
rs17855739	19	T	C	0.0169	0.0026	1.125e-10	NA	42.25
rs11085217	19	G	A	-0.0089	0.0013	4.369e-12	NA	46.8698224852071
rs4804416	19	G	T	-0.0126	0.0013	1.779e-23	NA	93.9408284023669
rs8107967	19	A	G	-0.0129	0.0013	1.597e-23	NA	98.4674556213018
rs12891	19	C	G	0.0078	0.0014	1.443e-08	NA	31.0408163265306
rs116843064	19	A	G	0.2153	0.0048	1e-200	NA	2011.89626736111
rs57192995	19	C	G	0.0435	0.0027	1.613e-56	NA	259.567901234568
rs3087969	19	C	T	0.009	0.0015	1.336e-09	NA	36
rs12984037	19	T	C	0.0167	0.0013	4.4e-36	NA	165.023668639053
rs2278426	19	T	C	-0.0801	0.0025	1e-200	NA	1026.5616
rs2362475	19	A	C	-0.0084	0.0015	8.933e-09	NA	31.36
rs12610373	19	A	T	-0.0085	0.0013	1.464e-10	NA	42.7514792899408
rs60570301	19	A	G	0.0146	0.002	3.245e-13	NA	53.29
rs7250013	19	C	G	0.0076	0.0013	4.558e-09	NA	34.1775147928994
rs4805881	19	A	C	-0.018	0.0013	4.044e-43	NA	191.715976331361
rs67003112	19	G	C	0.0115	0.0014	2.231e-16	NA	67.4744897959184
rs11881404	19	A	G	-0.0071	0.0013	2.352e-08	NA	29.8284023668639
rs56254331	19	C	A	0.0158	0.0019	1.598e-17	NA	69.1523545706371
rs4760	19	G	A	-0.0161	0.0019	8.5e-18	NA	71.803324099723
rs62116778	19	T	G	0.0286	0.0038	7.233e-14	NA	56.6454293628809
rs142042446	19	GTAA	G	-0.0638	0.002	1e-200	NA	1017.61
rs117310449	19	T	C	-0.0768	0.0063	3.847e-34	NA	148.607709750567
rs2288912	19	C	G	-0.0357	0.0013	8.03e-178	NA	754.136094674556
rs7255018	19	T	G	0.0102	0.0015	5.581e-12	NA	46.24
rs11672416	19	C	T	-0.0161	0.002	6.831e-16	NA	64.8025
rs34514836	19	C	A	-0.0313	0.0021	2.322e-49	NA	222.151927437642
rs6509311	19	A	G	0.0158	0.0013	1.304e-31	NA	147.715976331361
rs2974225	19	T	C	-0.0174	0.0018	2.273e-22	NA	93.4444444444444
rs11672699	19	G	A	-0.0092	0.0016	4.891e-09	NA	33.0625
rs10403394	19	A	G	0.0136	0.0019	1.483e-12	NA	51.2354570637119
rs12459419	19	T	C	0.0077	0.0014	1.772e-08	NA	30.25
rs28873836	19	C	G	-0.0204	0.0014	1.817e-47	NA	212.326530612245
rs11670364	19	T	C	0.0104	0.0014	4.903e-13	NA	55.1836734693878
rs11672485	19	C	T	-0.0072	0.0012	7.035e-09	NA	36
rs386000	19	C	G	0.0478	0.0015	1e-200	NA	1015.48444444444
rs12981222	19	T	C	-0.0136	0.0018	1.733e-14	NA	57.0864197530864
rs1567518	19	G	A	-0.0094	0.0013	6.628e-13	NA	52.2840236686391
rs73602128	20	C	T	0.0159	0.0024	7.871e-11	NA	43.890625
rs151235402	20	T	C	-0.0669	0.0055	1.959e-34	NA	147.954049586777
rs619498	20	T	C	0.0072	0.0013	1.693e-08	NA	30.6745562130178
rs62194921	20	T	C	0.0173	0.0027	1.868e-10	NA	41.0548696844993
rs364585	20	A	G	-0.0078	0.0013	1.019e-09	NA	36
rs13043001	20	A	T	-0.0084	0.0015	3.506e-08	NA	31.36
rs1361515	20	T	C	-0.0102	0.0015	2.116e-11	NA	46.24
rs1132274	20	A	C	-0.0174	0.0017	4.03e-25	NA	104.76124567474
rs200366	20	G	A	-0.008	0.0013	2.035e-10	NA	37.8698224852071
rs180706091	20	A	G	0.0244	0.0044	2.932e-08	NA	30.7520661157025
rs7266471	20	A	T	0.0143	0.0017	5.254e-17	NA	70.757785467128
rs11167222	20	TC	T	0.0104	0.0015	9.274e-13	NA	48.0711111111111
rs12624640	20	A	G	-0.017	0.0013	1.712e-38	NA	171.005917159763
rs6120750	20	C	A	-0.0151	0.0013	2.824e-31	NA	134.917159763314
rs224322	20	G	A	-0.0083	0.0014	9.208e-10	NA	35.1479591836735
rs6073655	20	A	G	0.0086	0.0014	1.113e-09	NA	37.734693877551
rs6028719	20	T	C	-0.0077	0.0012	5.329e-10	NA	41.1736111111111
rs6029180	20	G	A	0.0078	0.0013	4.929e-09	NA	36
rs419842	20	A	T	0.0113	0.0016	1.271e-12	NA	49.87890625
rs1800961	20	T	C	-0.134	0.0036	1e-200	NA	1385.49382716049
rs78852634	20	A	G	-0.0318	0.0056	1.48e-08	NA	32.2461734693878
rs143602490	20	T	A	-0.0346	0.0051	1.284e-11	NA	46.0269127258747
rs2200587	20	G	T	0.0082	0.0013	3.325e-10	NA	39.7869822485207
rs6065904	20	A	G	-0.0486	0.0015	1e-200	NA	1049.76
rs6032614	20	G	T	-0.0104	0.0018	1.467e-08	NA	33.3827160493827
rs6104456	20	G	A	-0.0122	0.0012	1.605e-22	NA	103.361111111111
rs59791349	20	T	C	0.0118	0.0015	7.345e-16	NA	61.8844444444444
rs12625020	20	T	C	0.0134	0.0014	1.473e-20	NA	91.6122448979592
rs4239651	20	T	C	-0.0241	0.0016	3.945e-53	NA	226.87890625
rs6094818	20	C	T	-0.0103	0.0016	1.604e-10	NA	41.44140625
rs4811348	20	G	T	0.0095	0.0013	1.441e-13	NA	53.4023668639053
rs74963256	20	C	T	-0.0152	0.002	1.025e-13	NA	57.76
rs6123685	20	A	G	0.0128	0.0015	4.554e-18	NA	72.8177777777778
rs6015020	20	C	T	0.009	0.0013	7.362e-12	NA	47.9289940828402
rs76602912	20	C	T	-0.0314	0.0049	1.61e-10	NA	41.0645564348188
rs45551238	20	T	C	0.0402	0.0068	2.799e-09	NA	34.9489619377163
rs1291212	20	C	G	0.0151	0.0025	1.657e-09	NA	36.4816
rs8126001	20	T	C	0.0125	0.0013	1.343e-20	NA	92.4556213017752
rs2229741	21	T	C	-0.008	0.0013	3.38e-10	NA	37.8698224852071
rs2823293	21	G	A	-0.009	0.0016	9.266e-09	NA	31.640625
rs2832296	21	G	A	-0.0113	0.0013	1.512e-17	NA	75.5562130177515
rs35002714	21	T	C	-0.0074	0.0014	4.921e-08	NA	27.9387755102041
rs2834705	21	C	G	-0.0086	0.0014	3.04e-10	NA	37.734693877551
rs2835336	21	A	G	-0.0085	0.0013	1.284e-11	NA	42.7514792899408
rs17193211	21	T	C	0.0149	0.0026	6.439e-09	NA	32.8417159763314
rs960231	21	G	C	0.0097	0.0013	5.576e-13	NA	55.6745562130178
rs73909006	21	G	T	-0.0232	0.003	8.699e-15	NA	59.8044444444444
rs235314	21	C	T	0.0186	0.0013	6.517e-49	NA	204.710059171598
rs9680376	21	G	A	0.0074	0.0013	3.549e-08	NA	32.4023668639053
rs2838936	21	C	A	-0.0174	0.0016	1.677e-27	NA	118.265625
rs11089629	22	G	T	-0.0343	0.0014	2.73e-124	NA	600.25
rs10483146	22	A	G	-0.0108	0.0018	1.23e-09	NA	36
rs5752792	22	C	T	-0.0121	0.0019	1.175e-10	NA	40.5567867036011
rs960987	22	T	C	-0.0098	0.0014	4.315e-13	NA	49
rs7284873	22	T	G	-0.0168	0.0016	1.825e-27	NA	110.25
rs5753463	22	A	G	-0.0182	0.0025	4.097e-13	NA	52.9984
rs9609389	22	A	G	-0.011	0.0017	7.507e-11	NA	41.8685121107266
rs3819663	22	A	G	0.0079	0.0013	8.633e-10	NA	36.9289940828402
rs9610329	22	T	C	-0.0104	0.0014	1.175e-14	NA	55.1836734693878
rs2899297	22	G	A	0.0184	0.0013	1.819e-48	NA	200.331360946746
rs1043441	22	T	C	-0.0127	0.0014	3.298e-20	NA	82.2908163265306
rs5757610	22	T	C	-0.0088	0.0015	1.11e-08	NA	34.4177777777778
rs9611525	22	T	C	-0.0094	0.0014	6.368e-11	NA	45.0816326530612
rs146951100	22	C	T	0.0136	0.0023	2.325e-09	NA	34.9640831758034
rs4822167	22	A	G	-0.0106	0.0019	3.849e-08	NA	31.1246537396122
rs738409	22	G	C	-0.013	0.0015	1.076e-18	NA	75.1111111111111
