# Supplementary material for: The relationship between lipoproteins and the risk of esophageal cancer: a Mendelian randomization study
Source: Front Nutr. 2024 Aug 23;11:1432289. doi: 10.3389/fnut.2024.1432289 (PMC11377315; doi:10.3389/fnut.2024.1432289)
Supplement: Supplementary file 1 [file Data_Sheet_1.ZIP › SupMaterial/IVs of MR-Meta analysis/HDL/IV ieu-a-299.csv]

SNP	A1	A2	BETA	SE	P	FREQ	BP	CHR	F
rs6688664	C	A	-0.0505	0.0062	1.36898913070074e-15	0.07124	31910337	1	66.3436524453694
rs1595896	G	A	-0.0353	0.004	8.68160455611996e-18	0.2322	47204946	1	77.880625
rs975268	G	A	-0.0232	0.0036	3.558033231397e-10	0.6636	107940382	1	41.5308641975309
rs12132657	T	A	0.0343	0.0041	1.68694141328732e-15	0.2124	157594089	1	69.98750743605
rs12093676	T	C	-0.021	0.0034	6.69607023008649e-09	0.4828	203318375	1	38.1487889273356
rs2184820	A	G	-0.0303	0.005	3.1079927710873e-09	0.2995	208142232	1	36.7236
rs6755208	A	G	0.0264	0.0037	7.76068399701107e-12	0.7335	2501963	2	50.9101533966399
rs2276338	T	C	0.0446	0.0035	7.63835783577695e-35	0.5844	9645789	2	162.380408163265
rs195611	C	G	-0.0255	0.0034	1.72901993274068e-12	0.4499	53493259	2	56.25
rs10205628	C	T	0.0605	0.004	1.17489755493953e-47	0.2586	53593857	2	228.765625
rs1521942	T	C	-0.032	0.0035	1.68888469479091e-19	0.4274	53656868	2	83.5918367346939
rs11689647	A	G	0.021	0.0035	9.44691483151434e-09	0.3879	233022759	2	36
rs13416596	T	G	0.0229	0.0035	2.97796781695744e-10	0.409	233047291	2	42.8089795918367
rs9311582	A	T	-0.031	0.0036	6.58718711281928e-16	0.6689	55822251	3	74.1512345679012
rs9810436	A	G	-0.0313	0.0035	1.76116481326356e-16	0.6266	55927565	3	79.974693877551
rs4974158	C	T	-0.0323	0.0035	1.60509225809689e-17	0.6266	56021110	3	85.1665306122449
rs6805667	T	C	-0.0253	0.0036	1.7918431880502e-11	0.5185	143137747	3	49.3896604938272
rs13059261	C	T	0.0242	0.0034	1.10994127077482e-11	0.5053	143197726	3	50.6608996539792
rs4832782	G	A	-0.0283	0.0048	4.96100882966986e-09	0.1478	35807973	4	34.7608506944444
rs17619392	G	A	-0.0316	0.0042	7.10722394409092e-13	0.7665	40128158	4	56.6077097505669
rs6895602	C	T	-0.0199	0.0034	1.35600096937924e-08	0.5752	24304703	5	34.2569204152249
rs489396	T	C	-0.0246	0.0039	2.98497020155649e-09	0.2757	13379615	6	39.7869822485207
rs11981992	A	C	-0.024	0.0039	6.46799983268527e-09	0.2559	18193712	7	37.8698224852071
rs1178129	G	T	-0.0291	0.0046	2.41701864171954e-09	0.1464	18768334	7	40.0193761814745
rs1978191	A	G	0.0208	0.0036	8.28304460341306e-09	NA	18966241	7	33.3827160493827
rs10485975	C	G	0.0327	0.0047	1.96879274353661e-12	0.872	21799445	7	48.4060660932549
rs1641191	C	T	-0.0238	0.0036	2.50097874028078e-10	0.6016	29659554	7	43.7067901234568
rs10230226	G	T	-0.02	0.0034	3.05499145618353e-10	0.4723	145909000	7	34.6020761245675
rs7790154	A	C	-0.0185	0.0034	2.2480191163626e-08	0.5106	146061227	7	29.606401384083
rs12677108	A	G	0.022	0.0035	7.19101177675357e-10	0.6121	2360883	8	39.5102040816326
rs10100663	T	C	0.029	0.0045	3.59799039796519e-10	0.2098	36824583	8	41.5308641975309
rs7462819	C	G	0.0398	0.0052	9.24698173938221e-13	0.1187	127897332	8	58.5813609467456
rs7028321	A	C	0.0296	0.0034	3.59004588990199e-17	0.4578	24023816	9	75.7923875432526
rs10819638	T	C	0.0816	0.0058	4.8305880203977e-45	0.9248	101874314	9	197.935790725327
rs7049163	A	G	-0.024	0.004	7.78394932626725e-09	0.2652	104769599	9	36
rs11793753	G	A	-0.1991	0.0156	4.36616355297684e-31	0.01319	117460150	9	162.889587442472
rs2418320	C	T	0.1061	0.0038	2.32809125766496e-154	0.2691	117619924	9	779.585180055402
rs10982474	C	T	0.1048	0.0038	1.37088176616486e-151	0.2731	117739612	9	760.598337950139
rs12156603	A	G	0.1051	0.0039	3.82824743316821e-143	0.2744	117778085	9	726.233399079553
rs10982560	G	A	0.1495	0.0092	5.76102818559856e-51	0.09763	117913254	9	264.0625
rs10762607	A	C	0.0313	0.0048	3.85700320725755e-10	0.5844	76165801	10	42.5212673611111
rs7474906	G	A	0.0399	0.0034	2.11884896208665e-29	0.4697	87214713	10	137.717128027682
rs9804290	A	G	-0.0224	0.0035	3.54201176996633e-09	0.4512	113021063	10	40.96
rs10500602	G	A	0.0528	0.0054	3.32889425758538e-21	0.8879	4456562	11	95.6049382716049
rs1938921	A	G	-0.041	0.0035	3.32736159806161e-31	0.3443	86353920	11	137.224489795918
rs575468	G	C	-0.0698	0.0041	1.49589117476408e-65	0.2427	86400513	11	289.82986317668
rs11177922	C	T	0.0191	0.0034	1.16399201216321e-08	0.467	70269634	12	31.5579584775086
rs10161099	G	A	0.0194	0.0034	1.30499846248434e-08	0.4683	70316137	12	32.5570934256055
rs7974764	C	G	-0.034	0.0038	2.02208775840145e-17	0.6807	129296588	12	80.0554016620499
rs12583465	C	T	0.0397	0.0065	2.02899043639502e-08	0.1715	97717332	13	37.3039053254438
rs4771288	A	G	0.0493	0.0047	8.48398710985995e-25	0.1372	98720105	13	110.026708918062
rs1888056	G	A	0.0533	0.0049	1.08692605632623e-25	0.1425	98898984	13	118.321116201583
rs7988345	G	A	0.0475	0.0036	1.60583160062501e-37	0.31	99117685	13	174.093364197531
rs6491441	T	C	-0.0388	0.0039	7.01940013969579e-22	0.6992	99357521	13	98.9769888231427
rs9300512	T	C	0.056	0.0048	4.08789752111119e-27	0.1385	99442358	13	136.111111111111
rs7992229	A	G	0.0414	0.007	2.62802807231644e-09	0.1227	100040979	13	34.9787755102041
rs9517755	A	C	0.045	0.005	1.36993512158625e-18	0.1161	100168408	13	81
rs9517971	G	T	0.038	0.0054	5.46009249754273e-12	0.1425	100728201	13	49.519890260631
rs671810	T	C	0.0329	0.005	8.25790723633881e-10	0.1319	101738670	13	43.2964
rs12430821	A	G	0.0316	0.0051	7.01406845278096e-09	0.1266	102612823	13	38.3913879277201
rs12431277	T	C	-0.0386	0.0035	9.74316371300455e-27	0.372	106543850	13	121.629387755102
rs942351	G	T	-0.0367	0.0055	5.72136954652327e-11	0.2071	106570216	13	44.5252892561984
rs9519857	A	G	-0.0205	0.0034	8.10307763740639e-09	0.4736	106582943	13	36.3538062283737
rs2806057	T	C	-0.0973	0.0068	6.53882930004742e-44	0.06069	73474613	14	204.742430795848
rs17129430	A	G	0.0364	0.0065	2.12701229348414e-08	0.1346	74163625	14	31.36
rs12431457	C	T	-0.0288	0.0044	7.76962395992138e-11	0.7955	74315163	14	42.8429752066116
rs6574531	T	C	0.026	0.0035	5.9456590329584e-14	0.3958	80345534	14	55.1836734693877
rs929854	C	T	0.031	0.0034	2.31312978056385e-19	0.5528	60188277	16	83.1314878892734
rs9932085	A	G	0.0312	0.0034	4.14285754460686e-19	0.5554	60314489	16	84.2076124567474
rs16964424	C	T	0.0258	0.0036	4.09732109813542e-12	0.5343	62289688	16	51.3611111111111
rs280857	C	T	0.0351	0.0044	3.30826278855698e-14	0.1451	77596319	16	63.6368801652892
rs625108	T	C	0.0259	0.0035	2.11008524186048e-12	0.4195	77968108	16	54.76
rs2738702	C	T	-0.0493	0.004	9.36698877952121e-33	0.69	78522112	16	151.905625
rs1883003	C	T	-0.0663	0.009	1.26502759730727e-12	0.04222	16225476	21	54.2677777777778
rs2009546	G	C	0.0508	0.0053	3.99576556618807e-20	0.1346	31744163	21	91.8704165183339
rs1507394	T	C	-0.106	0.0035	1.6982436524617e-182	0.6319	32035027	21	917.224489795918
rs1892682	A	G	0.0285	0.0043	3.59169954787145e-11	0.7652	39248065	21	43.9291508923743
rs6517445	C	T	0.0239	0.004	1.18200686799469e-08	0.7296	39351517	21	35.700625
