# Supplementary material for: The relationship between lipoproteins and the risk of esophageal cancer: a Mendelian randomization study
Source: Front Nutr. 2024 Aug 23;11:1432289. doi: 10.3389/fnut.2024.1432289 (PMC11377315; doi:10.3389/fnut.2024.1432289)
Supplement: Supplementary file 1 [file Data_Sheet_1.ZIP › SupMaterial/IVs of MR-Meta analysis/HDL/IV ieu-a-780.csv]

SNP	A1	A2	BETA	SE	P	FREQ	BP	CHR	F
rs41294819	G	A	-0.0368	0.0058	2.65998997585598e-09	0.2282	55504586	1	40.256837098692
rs666126	G	A	0.0544	0.0049	3.05070349782252e-25	0.5923	21282435	2	123.25531028738
rs10183046	G	C	0.0579	0.0055	7.32655813479637e-23	0.2454	40357249	2	110.82347107438
rs10208424	A	G	0.0298	0.0048	5.36401520196656e-09	0.5752	41784905	2	38.5434027777778
rs6544550	C	T	0.0308	0.0048	1.51799380783802e-09	0.5712	42708267	2	41.1736111111111
rs4608578	C	A	0.0665	0.0057	6.65732869378439e-28	0.2309	43252849	2	136.111111111111
rs114306866	A	G	-0.0303	0.0051	1.8590026120867e-08	0.6557	64693736	3	35.2975778546713
rs73126196	A	G	-0.0317	0.005	2.53699727065173e-09	0.6359	64725848	3	40.1956
rs17071399	C	T	-0.0324	0.005	9.17698453849781e-10	0.6227	64753701	3	41.9904
rs9882235	A	G	-0.0323	0.005	1.04500892596965e-09	0.6227	65028752	3	41.7316
rs6775096	T	C	-0.0338	0.0049	1.43100120676178e-10	0.6187	65539296	3	47.5818408996251
rs11131036	A	G	-0.0335	0.0049	2.14501335264733e-10	0.6187	65726434	3	46.740941274469
rs17006184	G	T	-0.033	0.005	5.84399721101601e-10	0.6266	69622470	3	43.56
rs9869635	A	C	-0.0326	0.005	7.11901650789983e-10	0.6227	70509374	3	42.5104
rs13107325	T	C	-0.0366	0.006	3.38501034282132e-09	0.7665	103188709	4	37.21
rs1144479	T	C	-0.0664	0.0074	3.84060815725811e-17	0.09631	44849350	10	80.5142439737034
rs6583837	A	C	0.0663	0.0062	4.27169267476324e-23	0.1807	94424198	10	114.35197710718
rs1326330	A	G	-0.2256	0.0229	3.08816146918451e-16	0.01319	94695555	10	97.0526115062642
rs7099034	T	C	-0.2232	0.025	1.50695401522636e-13	0.01319	95545378	10	79.709184
rs10882396	T	C	0.0946	0.0064	3.53834356814722e-44	0.186	95885950	10	218.4853515625
rs816278	A	G	0.1383	0.0074	5.77962951195462e-69	0.1636	96117560	10	349.285792549306
rs10736089	C	A	0.1486	0.0083	4.85623841391429e-64	0.1214	97279234	10	320.539410654667
rs1336455	A	G	0.136	0.0075	1.07497904882008e-64	0.1583	97838474	10	328.817777777778
rs7920142	A	G	0.1445	0.0082	4.73914503623696e-62	0.1201	98429594	10	310.533164782867
rs10882954	G	A	0.1021	0.0054	4.91812995268308e-70	0.2731	99283539	10	357.490054869684
rs11189378	A	G	0.1044	0.0054	1.48285948685405e-73	0.2731	99560319	10	373.777777777778
rs11189555	G	A	0.1034	0.0054	3.17614265257293e-72	0.2731	100092279	10	366.651577503429
rs12249519	G	A	0.0945	0.0057	1.86680949012063e-54	0.2731	100769855	10	274.861495844875
rs12269373	C	T	0.1045	0.0054	5.89114890329545e-73	0.2744	101972378	10	374.494170096022
rs7072737	G	A	0.1051	0.0054	2.94713479560869e-74	0.2678	102556175	10	378.806927297668
rs11191017	A	G	0.145	0.0081	1.9651694314969e-63	0.1201	103213564	10	320.454199055022
rs11593583	A	G	0.1449	0.0081	1.77909852656514e-63	0.1266	104228149	10	320.012345679012
rs2283202	G	A	0.0403	0.0048	3.86722998119377e-15	0.4723	2737905	11	70.4900173611111
rs72850292	T	C	0.0385	0.0048	3.87436024728002e-14	0.5317	2741358	11	64.3337673611111
rs2044782	G	A	0.0624	0.0071	2.06585578192272e-16	0.8641	10368976	11	77.2418170997818
rs56886689	G	A	-0.0953	0.0077	2.45980114878885e-31	0.1187	47308499	11	153.18080620678
rs58899348	C	A	-0.0386	0.0053	6.89128164838054e-12	0.6821	111632784	12	53.0423638305447
rs17098884	G	T	0.0491	0.0086	2.97700798826948e-08	0.08179	32824528	14	32.5961330448891
rs11848694	G	A	0.0531	0.0085	2.30101791520285e-09	0.07256	34320758	14	39.0257439446367
rs8008240	C	T	0.051	0.0073	3.59898469681293e-10	0.1174	69162671	14	48.8084068305498
rs17107061	G	T	0.0525	0.0068	8.57037845230369e-13	0.1372	69997059	14	59.6074826989619
rs6573939	C	T	0.0486	0.0068	5.28080340777724e-11	0.1372	70690955	14	51.0804498269896
rs17179828	G	T	0.0504	0.0068	8.34065197408664e-12	0.1359	72639031	14	54.9342560553633
rs11844957	C	T	0.0496	0.0068	1.50003019045595e-11	0.1398	75224651	14	53.2041522491349
rs2268626	T	C	0.0504	0.0066	2.30887276010763e-12	0.1412	76444767	14	58.3140495867769
rs9919901	G	T	0.0516	0.0067	1.31886395802612e-12	0.1425	77160569	14	59.3129873022945
rs368855	T	C	0.0524	0.0067	5.95250816780946e-13	0.1425	77727846	14	61.1664067721096
rs17753249	A	C	0.0514	0.0068	2.99502188375113e-12	0.1478	78367092	14	57.1358131487889
rs7140805	A	G	0.0472	0.0068	2.87998350260858e-10	0.1491	82944156	14	48.1799307958478
rs17796197	C	T	0.0544	0.0072	4.67196951171879e-12	0.1491	85074995	14	57.0864197530864
rs2300497	C	T	-0.0612	0.0064	1.51705036745934e-18	0.8391	90865283	14	91.44140625
rs2273647	T	C	0.0622	0.0065	7.27444726711483e-19	0.1557	91928286	14	91.5701775147929
rs8007661	T	C	0.0571	0.0057	1.49795925304488e-20	0.31	92459958	14	100.351184979994
rs4900109	T	G	0.0489	0.0052	7.02425064464499e-18	0.3047	92763391	14	88.4323224852071
rs943659	A	C	0.0571	0.0052	3.02621653576334e-24	0.3047	92974354	14	120.577292899408
rs7146345	G	A	0.0595	0.0052	1.22998552357047e-26	0.314	93359380	14	130.926405325444
rs4900178	A	T	0.0596	0.0052	1.02706989602629e-26	0.314	93700946	14	131.366863905325
rs10151424	C	A	-0.0588	0.0052	4.2618680542416e-26	0.686	94236808	14	127.863905325444
rs8006342	C	G	0.0598	0.0052	5.39759133555899e-27	0.314	95337640	14	132.25
rs8013298	G	A	0.0599	0.0052	4.78960832497787e-27	0.314	95474317	14	132.692677514793
rs4997997	C	A	0.0596	0.0052	9.02401897831143e-27	0.314	97128559	14	131.366863905325
rs10135222	T	G	0.0512	0.0053	7.34683015698539e-19	0.347	97252301	14	93.3228907084372
rs11620655	T	A	0.0595	0.0061	1.19701612272542e-19	0.1781	98111141	14	95.1424348293469
rs1257582	G	A	0.0478	0.0068	7.73214518327541e-11	0.1372	99515409	14	49.4126297577855
rs2273840	C	A	0.0606	0.0067	3.28170848544527e-17	0.1464	100188144	14	81.8079750501225
rs12897338	T	C	-0.0312	0.0052	3.27499016412293e-08	0.3232	100844368	14	36
rs11844235	C	T	-0.0323	0.0052	7.33803873638202e-09	0.3219	101483388	14	38.5832100591716
rs11626897	A	G	0.0648	0.0068	6.66653248956301e-19	0.1372	102879098	14	90.8096885813149
rs4906280	T	C	0.0473	0.0053	7.8722703455117e-17	0.2955	103617950	14	79.6472054111784
rs6576402	G	A	0.0576	0.0067	9.94947121750992e-16	0.1478	25310440	15	73.9086656270884
rs8042764	A	C	0.0639	0.0068	2.44174327349673e-18	0.1385	26033764	15	88.304714532872
rs4318177	G	A	-0.0409	0.0051	7.69130440286608e-14	0.3654	26281651	15	64.3141099577086
rs17680176	C	G	0.0652	0.0082	9.43191764387938e-14	0.1385	28179676	15	63.2218917311124
rs8033165	T	C	-0.04	0.005	1.33813521515402e-13	0.4129	29006093	15	64
rs16955611	G	A	0.0585	0.0067	2.17620598318573e-16	0.1478	29928780	15	76.2363555357541
rs12906190	T	C	-0.0399	0.005	1.38611735123824e-13	0.4195	30967896	15	63.6804
rs4779513	T	C	-0.0395	0.0055	2.10523218047523e-11	0.3562	31559324	15	51.5785123966942
rs1869663	T	C	0.0569	0.0067	1.38388499358417e-15	0.1464	33332084	15	72.123190020049
rs8023517	T	C	-0.0425	0.0051	8.96602612564299e-15	0.3575	34030509	15	69.4444444444444
rs10518896	C	T	0.0573	0.0066	9.87643022777107e-16	0.1491	36944081	15	75.3739669421488
rs8024657	A	C	-0.0423	0.0051	1.35394181140508e-14	0.3562	38081616	15	68.7923875432526
rs4244562	G	A	0.0573	0.0066	9.10122812029187e-16	0.1491	38663231	15	75.3739669421488
rs8043204	C	T	0.0444	0.0059	1.28410341217163e-11	0.2098	39530108	15	56.6320022981902
rs692390	A	G	0.0607	0.007	4.43200253370849e-16	0.1346	41486990	15	75.1936734693877
rs4329897	T	A	-0.0344	0.0049	4.13332923666201e-11	0.5198	42649924	15	49.2861307788422
rs79667347	T	G	-0.0316	0.005	2.52801705766558e-09	0.3575	50901039	15	39.9424
rs11553762	T	C	0.0416	0.0053	3.85833559905351e-13	0.7243	75094881	15	61.6076895692417
rs139865572	A	C	0.0627	0.0101	1.14401047225372e-08	0.05409	75231042	15	38.5382805607293
rs17421513	T	C	0.0604	0.0059	3.91741877107783e-21	0.777	75306264	15	104.802068371158
rs11858230	G	A	0.0306	0.005	4.51699905809124e-09	0.3892	78835552	15	37.4544
rs7187139	A	C	0.0273	0.0048	4.08799164951383e-08	0.5554	79785340	16	32.34765625
rs4783212	A	G	0.0271	0.0048	4.97599574138583e-08	0.5554	82575081	16	31.8754340277778
rs1471615	C	G	-0.0289	0.005	4.87203051779367e-08	0.4222	33469279	17	33.4084
rs10445228	T	C	-0.0508	0.005	1.82599674907497e-21	0.6609	68499953	17	103.2256
rs17265513	C	T	-0.0792	0.0135	9.76989733395198e-09	0.04222	39832628	20	34.4177777777778
rs41276962	C	T	0.1116	0.0049	1.59001052821489e-99	0.343	57768657	20	518.723865056227
rs6513544	A	G	0.0755	0.0068	2.8608823606272e-25	0.1557	59433407	20	123.275302768166
rs4812249	C	T	0.0538	0.0062	1.18004888806896e-15	0.1979	59585012	20	75.2976066597295
rs6121450	G	T	0.0879	0.0057	2.43612741980597e-48	0.1847	60233960	20	237.808864265928
rs6121526	A	G	-0.0765	0.0049	1.5620682313613e-49	0.4222	60750176	20	243.742190753853
rs6089219	T	G	-0.1331	0.0059	1.18987132916005e-100	0.7942	60966318	20	508.92301062913
