# Supplementary material for: The relationship between lipoproteins and the risk of esophageal cancer: a Mendelian randomization study
Source: Front Nutr. 2024 Aug 23;11:1432289. doi: 10.3389/fnut.2024.1432289 (PMC11377315; doi:10.3389/fnut.2024.1432289)
Supplement: Supplementary file 1 [file Data_Sheet_1.ZIP › SupMaterial/IVs of MR-Meta analysis/HDL/IV ieu-b-109.csv]

SNP	A1	A2	BETA	SE	P	FREQ	BP	CHR	F
rs2298214	A	C	-0.01241	0.00194099	1.60000006389793e-10	0.577365	935222	1	40.878689741673
rs664777	C	T	0.0144252	0.00193744	9.70063133783958e-14	0.498073	23706736	1	55.4353970801092
rs182923502	A	G	0.0130826	0.00211384	6.10000231740111e-10	0.718561	23714040	1	38.3039800563363
rs7412986	G	A	0.0183038	0.0028717	1.79998961724559e-10	0.874649	23728649	1	40.6260302089371
rs4649013	G	A	-0.0138063	0.00220692	4.00000007987242e-10	0.247799	25015514	1	39.1364501964278
rs12746810	A	G	-0.0810512	0.00636562	3.90031784475063e-37	0.023124	27013133	1	162.120330045412
rs561568918	T	C	-0.0390545	0.00347898	2.99985318119079e-29	0.081325	27022868	1	126.019658962714
rs140476492	A	G	-0.0391338	0.00347974	2.39993787680987e-29	0.081326	27089936	1	126.476678399343
rs7545741	T	C	-0.0396939	0.00349612	7.1006809625453e-30	0.080514	27129949	1	128.906518992288
rs113287499	A	G	-0.0390876	0.00349695	5.19995996533517e-29	0.080529	27165493	1	124.939327849918
rs45596631	A	C	0.0247686	0.00250933	5.60015438761557e-23	0.806358	27181490	1	97.428801805718
rs1187948	C	T	-0.0385629	0.00351469	5.19995996533517e-28	0.079546	27271698	1	120.383044065092
rs7541717	G	A	-0.0110251	0.00200967	4.09996359041765e-08	0.337684	71406593	1	30.0964710554185
rs139025952	G	A	0.0202502	0.00362885	2.39999313805789e-08	0.091409	149721067	1	31.1401428188387
rs142972281	T	G	-0.0179955	0.00324357	2.90001336905407e-08	0.09533	171424886	1	30.7808980117635
rs2015996	A	G	-0.0195888	0.00332535	3.79996853036855e-09	0.090896	171509058	1	34.7009160320717
rs6688946	G	A	-0.018056	0.00190061	2.09990670376242e-21	0.531842	178508615	1	90.2520493536871
rs187452139	A	C	0.0178125	0.00199691	4.70002318179801e-19	0.348462	178515190	1	79.5669610438001
rs115031828	T	G	-0.0178598	0.00190789	7.89950721335818e-21	0.531842	178520383	1	87.6287302979846
rs116692476	C	G	-0.012372	0.00202375	9.80008855370931e-10	0.585441	178597282	1	37.3737003411847
rs115087366	A	G	-0.0165619	0.00206591	1.10001852750622e-15	0.674289	178612559	1	64.2684047965544
rs111491640	A	C	-0.0115703	0.00197461	4.60002296665069e-09	0.37001	178659370	1	34.3341717441036
rs146751041	A	G	0.0126641	0.00192965	5.30029448835795e-11	0.422148	182044383	1	43.0716565120325
rs76062133	T	C	0.0124803	0.00193141	1e-10	0.421569	182052888	1	41.7542895599715
rs67788756	T	C	-0.0246494	0.00204396	1.69980851320351e-33	0.318148	182111138	1	145.434659985913
rs114725289	T	C	-0.0175417	0.001902	2.90001336905406e-20	0.48581	182126856	1	85.0594036522516
rs75216965	A	T	-0.0257183	0.00202534	6.00067353864114e-37	0.328694	182127583	1	161.245883412533
rs2452903	A	G	-0.0256001	0.00202475	1.20005182020427e-36	0.328843	182131097	1	159.860257528909
rs111567021	A	T	-0.0227455	0.001981	1.5999263828686e-30	0.3595	182139959	1	131.83235952299
rs114624895	G	A	0.010893	0.0019745	3.50001576071014e-08	0.38125	182247649	1	30.435520344509
rs2093982	C	T	-0.011142	0.00192862	7.59993713661527e-09	0.421033	183094191	1	33.3758992668668
rs10779575	T	G	0.0125133	0.00196895	2.10000341026661e-10	0.374943	212402994	1	40.3900450865775
rs1009622	T	C	0.0129126	0.00195328	3.80014352941586e-11	0.399272	212412332	1	43.70170581952
rs141653890	G	A	-0.0143016	0.00195243	2.39993787680988e-13	0.612938	219615194	1	53.6560020500316
rs78000528	T	C	-0.0141861	0.00193235	2.09990670376243e-13	0.589773	219617475	1	53.895741442761
rs140584697	G	T	-0.0141903	0.00193233	2.09990670376243e-13	0.589773	219617547	1	53.9287757236345
rs72732536	T	G	-0.0142039	0.0019324	1.99986186963274e-13	0.58978	219622746	1	54.0282815663956
rs6701120	T	C	-0.0139733	0.00193308	4.90004422793237e-13	0.590583	219633746	1	52.2514457364797
rs78409483	A	G	-0.0148191	0.00191637	1.10001852750622e-14	0.563771	219662188	1	59.7977619967707
rs74971325	C	T	-0.0148213	0.00191599	1e-14	0.564083	219663068	1	59.8392469970387
rs115945763	A	G	-0.0144628	0.00255581	1.49999565138204e-08	0.168679	219693072	1	32.021939379999
rs79141336	T	C	-0.0145217	0.00250296	6.59994019159873e-09	0.176397	219720998	1	33.6610068901995
rs60326124	A	G	0.0276562	0.00207854	2.09990670376244e-40	0.702698	220965717	1	177.038711951088
rs59234976	C	T	0.0244942	0.00204744	5.50047252867635e-33	0.685451	220966290	1	143.121260304262
rs72470595	C	T	0.0240027	0.00204068	6.09958095872238e-32	0.682364	220968274	1	138.347201279081
rs72470598	C	A	0.0168013	0.00202404	1e-16	0.338948	220969146	1	68.9045008716967
rs114012769	T	A	0.017517	0.00214168	2.90001336905407e-16	0.270963	220993800	1	66.8975630951696
rs137863666	T	C	0.0181197	0.00247467	2.39993787680988e-13	0.816933	221034708	1	53.6126678574881
rs41441946	A	C	0.0117527	0.00190653	7.1000269957767e-10	0.46334	221052403	1	38.000386517527
rs115762034	A	G	0.0109437	0.00190935	9.9001095426017e-09	0.495081	30471934	2	32.851656059914
rs3789126	A	G	-0.0117141	0.00208231	1.79998961724559e-08	0.3012	111704803	2	31.6466019679862
rs60286362	C	G	-0.0245707	0.00389756	2.90001336905407e-10	0.0635	111877493	2	39.7419744338992
rs778106	A	G	0.0115764	0.00195967	3.50001576071014e-09	0.615432	147852279	2	34.8964429400158
rs140981738	T	C	0.0145673	0.00245665	2.99999133271614e-09	0.18344	208360391	2	35.1618368831041
rs138246582	A	G	0.0146536	0.00247523	3.20000015974484e-09	0.179669	208412847	2	35.0475403703742
rs577906838	A	C	0.0149272	0.00249524	2.19998641983517e-09	0.179711	208452116	2	35.7875572548011
rs75994002	C	T	-0.0232606	0.00373577	4.7999863240391e-10	0.925596	208479776	2	38.7687292155106
rs72958171	A	G	-0.0148791	0.0024603	1.49999565138204e-09	0.817389	208501048	2	36.5743984576278
rs149882261	T	A	-0.0138371	0.00220576	3.50001576071014e-10	0.752754	211348024	2	39.3526194210592
rs77125355	C	T	0.0127828	0.00190896	2.09990670376243e-11	0.478888	211414223	2	44.8392491189298
rs113317681	G	T	0.0126576	0.0019098	3.40016505804071e-11	0.483227	211414557	2	43.9265359711687
rs116266607	G	A	0.0133258	0.00192373	4.30031233630544e-12	0.560455	211415423	2	47.9842096919026
rs77989169	G	A	0.0132087	0.00192435	6.70038873807757e-12	0.559835	211450643	2	47.114222061042
rs76772145	T	A	-0.0189073	0.00204367	2.19988510904926e-20	0.315582	211528309	2	85.5928506679383
rs570169620	T	A	-0.0163248	0.00243929	2.19988510904925e-11	0.186491	211572282	2	44.7887423569795
rs138662127	A	G	-0.0163572	0.00250363	6.40029512108372e-11	0.174777	211594022	2	42.6852307907409
rs114089388	T	C	-0.0141912	0.00191583	1.2998702373886e-13	0.448492	211596292	2	54.8686534582705
rs13032993	C	T	-0.0783702	0.00490443	1.800113960418e-57	0.050415	219666377	2	255.343513272132
rs61733623	G	A	-0.0968681	0.0136949	1.50003019045595e-12	0.005078	220101974	2	50.0315355270089
rs114325960	T	C	0.0305978	0.00553085	3.20000015974484e-08	0.969595	220154746	2	30.6053001154736
rs187153158	C	T	-0.0135803	0.00192691	1.80011396041801e-12	0.558801	71545547	3	49.6701952053212
rs76082446	A	G	-0.0153581	0.00195629	4.10015240506613e-15	0.546852	71624342	3	61.6323194619405
rs138217869	G	A	0.0112872	0.00193418	5.39995325071584e-09	0.581762	71639477	3	34.0548259055115
rs4241399	C	T	-0.0117938	0.00195024	1.49999565138204e-09	0.550839	108851200	3	36.5705420923441
rs72626372	G	A	-0.0122221	0.00222351	3.89995862874433e-08	0.241559	127250068	3	30.2143664057646
rs79300291	C	A	-0.0157929	0.00239422	4.19952334664066e-11	0.197806	127301561	3	43.510659117195
rs114058810	T	C	-0.0158394	0.00239381	3.69998531172859e-11	0.197935	127305075	3	43.7822522698412
rs62264119	G	A	-0.0157962	0.00237313	2.80027059501064e-11	0.202401	127359196	3	44.3059638302843
rs34980487	T	C	-0.0139134	0.00233601	2.59997995670925e-09	0.212259	127379948	3	35.4745705588884
rs149948611	C	T	-0.0108947	0.00197694	3.59997927043357e-08	0.368241	24610415	4	30.3699148552483
rs73246488	G	A	-0.0111639	0.00195276	1.09999319893519e-08	0.397534	24611885	4	32.6839196648786
rs1022186	T	C	0.0255176	0.00257969	4.49987033872149e-23	0.833311	26037388	4	97.8463456780712
rs35019821	A	G	-0.0244707	0.00250738	1.69980851320349e-22	0.175322	26054953	4	95.247255548104
rs79578535	G	A	-0.0141426	0.00191176	1.39990962656834e-13	0.458788	26100743	4	54.7257567045914
rs77585170	T	C	-0.0151077	0.00210388	6.89922009844049e-13	0.309854	26105170	4	51.564970578178
rs9884651	A	G	-0.0321382	0.00583311	3.59997927043357e-08	0.033246	27966682	4	30.3558756728744
rs12502592	C	T	0.0118698	0.00191595	5.8000267960159e-10	0.45513	37140633	4	38.3811921639075
rs9790831	G	T	0.0106615	0.00191346	2.49999995007974e-08	0.512173	37151543	4	31.0454419481566
rs6531734	C	T	0.0140251	0.00190973	2.09990670376243e-13	0.505231	39682634	4	53.9346657965696
rs2631242	C	T	-0.0693828	0.00395255	5.60015438761553e-69	0.061925	102895397	4	308.140582606586
rs11736322	T	C	0.0193339	0.00196721	8.49962959449622e-23	0.608329	103109267	4	96.5911838961742
rs11943915	T	C	-0.0720632	0.00355249	1.69980851320351e-91	0.08326	103131996	4	411.491964016412
rs73836548	C	T	0.0287697	0.00228054	1.69980851320351e-36	0.773134	103174425	4	159.145835445113
rs4698867	C	A	0.0189775	0.00240492	2.99985318119079e-15	0.195707	103882206	4	62.2696940676693
rs2176314	C	G	0.0157818	0.00230434	7.50066898736068e-12	0.220831	104226329	4	46.9050878225404
rs77228522	C	T	-0.0142019	0.00240302	3.40000847825859e-09	0.761183	104355950	4	34.9283547948484
rs113588342	C	G	-0.012444	0.00198082	3.29997006285228e-10	0.364674	106047994	4	39.4666241813591
rs116807778	C	T	-0.0111265	0.00190965	5.69993627094142e-09	0.484566	106085781	4	33.9476401651037
rs11133715	A	G	-0.0122469	0.00201433	1.19999655704811e-09	0.338422	1261052	5	36.9650332931775
rs6877596	A	G	-0.0108702	0.00194234	2.19998641983516e-08	0.403698	52652232	5	31.3202025083657
rs114008674	G	A	-0.0134378	0.0020731	9.09913272632251e-11	0.300178	52669361	5	42.0161101327308
rs140083551	T	C	-0.0108908	0.00194197	2.0000000199681e-08	0.4052	52684473	5	31.4510053346311
rs77417419	A	G	-0.0135578	0.00195539	4.10015240506613e-12	0.39593	52704526	5	48.0741557807107
rs137955465	T	A	-0.0129852	0.00208471	4.70002318179801e-10	0.301295	52714217	5	38.7977005644764
rs115987803	G	T	-0.013118	0.00205426	1.70000422215636e-10	0.316828	52742381	5	40.777860290747
rs34677501	A	C	0.0132682	0.00231331	9.69996126510999e-09	0.217723	52770761	5	32.8970040388993
rs140638982	A	G	-0.026417	0.00405778	7.50066898736068e-11	0.059869	53325784	5	42.3828344565195
rs72750252	G	A	0.0306812	0.00405622	3.90031784475066e-14	0.939201	53386535	5	57.2139166818984
rs16876498	C	T	-0.0138197	0.00209271	4.00036851046125e-11	0.292674	78402594	5	43.6093016121714
rs78474539	T	G	-0.0113905	0.00196828	7.19995861275188e-09	0.615419	78409581	5	33.4897432208515
rs79307036	C	T	0.0117706	0.00199813	3.79996853036855e-09	0.350826	78438242	5	34.7016177782235
rs34853654	T	C	0.0120071	0.00195336	7.90005291083221e-10	0.390258	78450499	5	37.7843255851702
rs116301445	A	G	0.0118103	0.00195325	1.49999565138204e-09	0.390269	78460629	5	36.5600005045626
rs112433776	T	G	0.0114695	0.00195557	4.49997395325803e-09	0.391345	78481405	5	34.3987165584378
rs79272242	T	C	0.0116118	0.00199076	5.39995325071584e-09	0.356443	78491747	5	34.0221129520896
rs401327	A	T	-0.0111295	0.00195815	1.29998996537546e-08	0.601311	103982076	5	32.3042299991479
rs145175012	T	C	0.0165116	0.00221874	9.89919775080583e-14	0.247172	127326890	5	55.3815991913581
rs139897485	G	A	-0.0152194	0.00218824	3.50025754158434e-12	0.741509	127380681	5	48.3732378672524
rs114402902	C	T	-0.0148301	0.00221945	2.39993787680988e-11	0.755456	127397946	5	44.6475289688062
rs10063968	C	T	-0.0316396	0.00509061	5.09999793204996e-10	0.036604	130643612	5	38.6297872299827
rs191299223	A	G	0.0338641	0.00518206	6.40029512108372e-11	0.964182	130689515	5	42.7045550922018
rs115714888	G	A	0.03162	0.00513944	7.59993713661527e-10	0.962468	130905193	5	37.8522875508522
rs79745566	G	A	0.0237213	0.00410419	7.49997818203001e-09	0.942673	130967887	5	33.4058138169583
rs62384092	C	T	-0.0297032	0.00488482	1.19999655704811e-09	0.040044	131248600	5	36.975099277302
rs568685191	G	A	-0.0296668	0.00511719	6.69992590760657e-09	0.036289	131270979	5	33.6107592115762
rs139461824	A	G	-0.0653257	0.0116605	2.10000341026661e-08	0.007152	157815506	5	31.3858429789902
rs77770966	A	G	0.013273	0.00233969	1.40000633223953e-08	0.378233	176714738	5	32.1826313954412
rs182969725	G	A	-0.020396	0.00322011	2.39999313805789e-10	0.09717	25807247	6	40.1188607030631
rs140395416	T	G	-0.0172928	0.00296699	5.60002544078e-09	0.116741	25881233	6	33.970228817405
rs9295676	T	G	0.0212598	0.00321496	3.80014352941586e-11	0.90247	25928376	6	43.728763935394
rs114233662	C	T	-0.021305	0.00321117	3.29989407910834e-11	0.097373	25984723	6	44.0186259097102
rs115911719	T	C	-0.0174409	0.00294794	3.29997006285228e-09	0.118337	26029049	6	35.0026160377157
rs56203253	A	C	-0.0218503	0.00312462	2.70022528688824e-12	0.103365	26246597	6	48.9012985459404
rs1884948	A	G	0.0215418	0.0027943	1.2998702373886e-14	0.790044	26567988	6	59.4316677473995
rs73384391	A	G	-0.0221705	0.00305074	3.69998531172859e-13	0.108854	27115670	6	52.8129689425221
rs9468118	A	G	-0.0228071	0.00302726	4.90004422793237e-14	0.110889	27370554	6	56.7597780543319
rs11751859	A	G	-0.0239373	0.00297513	8.60003066888856e-16	0.11531	27509696	6	64.7348924800957
rs113454217	T	C	-0.0245368	0.00297702	1.69980851320349e-16	0.115261	27594081	6	67.9316778437204
rs72845876	A	G	-0.0247339	0.00297485	9.20025786648231e-17	0.115412	27684507	6	69.1281694282416
rs146461712	C	T	-0.0261409	0.00299907	2.90001336905406e-18	0.113375	27913334	6	75.9745027583383
rs535096266	C	G	-0.0174957	0.00268234	6.89922009844049e-11	0.14785	27993176	6	42.5436742256418
rs72851135	T	C	-0.0264616	0.00299698	1.10001852750622e-18	0.113525	28038174	6	77.9586861042008
rs76623363	C	T	-0.0264037	0.00299667	1.20005182020427e-18	0.11354	28060882	6	77.6339599260115
rs148410599	T	C	-0.0138804	0.00222711	4.60002296665069e-10	0.240565	28083586	6	38.8437032238412
rs116789390	A	G	-0.0263518	0.00299673	1.39990962656834e-18	0.113555	28122281	6	77.3259635339712
rs6932313	C	T	-0.0263843	0.00299678	1.29987023738861e-18	0.113551	28122349	6	77.5142286320715
rs6939576	A	G	-0.0264651	0.00296768	4.79954424931945e-19	0.116301	28669315	6	79.5266958536808
rs209172	A	G	-0.0267849	0.00288963	1.90020300257723e-20	0.123597	28815952	6	85.9202602119234
rs116166923	A	C	-0.0275012	0.00290674	2.99985318119079e-21	0.122087	29328702	6	89.5139897913619
rs9257785	T	A	-0.0270327	0.00277716	2.19988510904926e-22	0.136115	29331094	6	94.7495261627429
rs35878347	C	A	-0.0265778	0.00288362	3.10027344199818e-20	0.123638	29344272	6	84.9497294350849
rs36211075	G	A	-0.0265915	0.00286423	1.5999263828686e-20	0.126194	29365325	6	86.1925826156296
rs114788811	T	C	-0.0264992	0.00282053	5.70033002218961e-21	0.130787	29470647	6	88.2681611410632
rs715044	T	G	-0.0144628	0.00252171	9.69996126510999e-09	0.826926	29593788	6	32.8938327423528
rs114591600	T	C	0.0112692	0.00206288	4.70002318179801e-08	0.304377	29641514	6	29.8427088948
rs115687047	C	T	0.0123225	0.00203435	1.40000633223953e-09	0.320276	29648290	6	36.6898813345316
rs72848622	T	C	-0.0188998	0.00259608	3.29989407910834e-13	0.178105	29833195	6	53.0002934315977
rs17187349	C	T	0.0162879	0.00237726	7.29961575729299e-12	0.797273	29967332	6	46.9436465984525
rs115893523	T	A	-0.0212087	0.00257229	1.69980851320349e-16	0.163035	30076828	6	67.9811080802891
rs115518061	T	C	-0.0203981	0.00255504	1.39990962656834e-15	0.165878	30078201	6	63.7358857989921
rs59677434	C	T	-0.023899	0.00266168	2.70022528688824e-19	0.149965	30095998	6	80.6209248512566
rs60547535	T	G	-0.0280196	0.00280996	1.99986186963274e-23	0.131762	30265336	6	99.4314074266156
rs3129839	G	C	-0.0279098	0.00274471	2.70022528688824e-24	0.1428	30306931	6	103.399995418299
rs139765692	G	A	-0.0256964	0.00266226	4.79954424931945e-22	0.149865	30774950	6	93.1630362517686
rs13206144	A	G	-0.0235392	0.00248014	2.2998525866862e-21	0.178783	30912382	6	90.0805448335212
rs112148530	T	C	-0.0254286	0.00240384	3.80014352941585e-26	0.196205	30917482	6	111.900953046312
rs1634791	G	A	-0.0209245	0.00199662	1.10001852750622e-25	0.455973	31276777	6	109.829585376795
rs9265129	T	C	-0.0285657	0.00227339	3.29989407910837e-36	0.297304	31287755	6	157.885356147678
rs67853486	C	T	-0.0185737	0.00200373	1.90020300257723e-20	0.348772	32508564	6	85.9247846101701
rs114676131	A	C	-0.0164235	0.00195952	5.19995996533517e-17	0.35227	32509317	6	70.2476869306178
rs138769026	T	C	-0.0270497	0.00449705	1.79998961724559e-09	0.057154	32522905	6	36.1800758640534
rs112317305	C	T	0.0190388	0.00195705	2.2998525866862e-22	0.620337	32667199	6	94.6401239660205
rs116562357	C	T	0.01165	0.00199265	4.99999995007973e-09	0.429962	33117659	6	34.1813966240621
rs4713652	A	T	0.0123334	0.00191348	1.19999655704811e-10	0.449105	33644773	6	41.5449058616839
rs111990331	T	C	0.0110362	0.00192073	9.09997082601283e-09	0.43304	33647936	6	33.0146338500687
rs73743323	T	C	0.0130448	0.00190902	8.30041869715701e-12	0.519664	33705355	6	46.6932274230436
rs143299126	T	C	0.0115695	0.00191726	1.60000006389793e-09	0.545187	33763269	6	36.4138968440926
rs149392558	C	T	0.0214459	0.00333044	1.19999655704811e-10	0.910249	34175060	6	41.4653490178058
rs7751671	A	G	-0.0549283	0.00448119	1.50003019045594e-34	0.047317	34179756	6	150.246927579157
rs141704702	A	G	-0.0544524	0.0044808	5.60015438761553e-34	0.047294	34185863	6	147.680424802672
rs2894394	A	G	0.0129439	0.00195277	3.40016505804071e-11	0.400992	34428712	6	43.9367682262781
rs72900436	A	G	-0.0260467	0.0020685	2.2998525866862e-36	0.304909	34556889	6	158.560265906014
rs9366860	C	T	-0.0236535	0.00202312	1.39990962656834e-31	0.32967	34599705	6	136.693397384189
rs144019847	A	G	-0.0286223	0.00274041	1.5999263828686e-25	0.13993	34599944	6	109.088249170711
rs2814964	T	C	-0.024041	0.00202543	1.69980851320349e-32	0.327986	34711224	6	140.886889299143
rs148937140	T	C	-0.0239249	0.00202569	3.40016505804072e-32	0.327998	34729398	6	139.493603712
rs143755507	A	G	0.0298544	0.00224975	3.50025754158434e-40	0.759489	34735207	6	176.095465827771
rs111934162	A	C	0.0240171	0.00202554	1.99986186963274e-32	0.671796	34736842	6	140.591636032428
rs141043528	C	T	0.0277889	0.00275742	6.9008088854845e-24	0.860785	34764845	6	101.563315384942
rs146139147	T	C	0.0146959	0.00230853	1.89998424621473e-10	0.217518	35032857	6	40.5248420479664
rs75620193	A	G	-0.0299203	0.00313758	1.50003019045595e-21	0.104241	35114630	6	90.9373452190995
rs79753406	G	A	-0.0172489	0.00261804	4.40047947835983e-11	0.843231	35201057	6	43.4080476759068
rs180966540	C	T	0.0172982	0.00261763	3.90031784475066e-11	0.15702	35203213	6	43.6702129230566
rs145560714	C	T	-0.0168477	0.00243753	4.79954424931945e-12	0.812677	35228775	6	47.7728666450401
rs56289885	T	C	-0.0173987	0.0024566	1.39990962656834e-12	0.81605	35259214	6	50.1608289008976
rs33959228	T	C	0.0174723	0.00245819	1.20005182020427e-12	0.183741	35259397	6	50.5206885145304
rs9380507	A	G	-0.0292216	0.0031077	5.30029448835795e-21	0.105081	35366902	6	88.4157850996301
rs72894770	A	G	-0.0115274	0.00199331	7.299951924762e-09	0.356038	35444987	6	33.4436011806086
rs34981747	T	C	-0.0146209	0.00207159	1.69980851320349e-12	0.69621	35539308	6	49.8127595526922
rs9470985	T	C	0.0134201	0.00232735	8.1000929031245e-09	0.219423	39127341	6	33.2497285659788
rs58840063	T	C	-0.0133288	0.00210885	2.59997995670925e-10	0.284764	153341374	6	39.9476027774701
rs146291514	T	C	0.0162876	0.00193528	3.90031784475066e-17	0.422372	153435801	6	70.8315219223347
rs7760549	C	T	0.0159614	0.00193023	1.2998702373886e-16	0.41867	153443590	6	68.3791724109306
rs117324082	C	T	0.0180485	0.00326788	3.29997006285229e-08	0.103342	154426506	6	30.5035248085855
rs147460058	A	G	-0.0133486	0.00191542	3.19963176731835e-12	0.488081	1017392	7	48.5672376617842
rs79478388	C	G	-0.0204944	0.00192772	2.09990670376242e-26	0.427019	1038700	7	113.027080601084
rs2960827	C	A	0.0247018	0.00268973	4.19952334664066e-20	0.147264	1062473	7	84.3412102007246
rs34528974	A	G	-0.0139428	0.00230135	1.40000633223953e-09	0.220065	1072889	7	36.7057962096832
rs62430969	G	A	0.0254203	0.00268154	2.49976970217851e-21	0.148206	1087264	7	89.8654563296887
rs4720335	A	G	0.0254353	0.00268971	3.19963176731834e-21	0.14779	1094819	7	89.4257957595714
rs74753202	C	A	0.0231767	0.00268486	6.00067353864114e-18	0.148367	1192038	7	74.5177801908803
rs77550036	G	T	-0.0204037	0.00192176	2.49976970217851e-26	0.441255	1208417	7	112.72482234003
rs73339268	T	C	-0.0197682	0.00209833	4.49987033872149e-21	0.690141	6372662	7	88.753742054753
rs77813022	G	A	0.0130486	0.00191413	9.30036514753961e-12	0.469672	6383829	7	46.4713165567314
rs75728414	G	T	0.0187937	0.00209584	2.99985318119079e-19	0.291203	6385709	7	80.4096793810427
rs138658884	C	G	0.024245	0.00224793	4.00036851046125e-27	0.248642	6398397	7	116.326539905507
rs111510370	A	G	0.0252022	0.00220484	2.90001336905406e-30	0.249491	6411851	7	130.654011644505
rs116906269	G	A	0.0179312	0.00191063	6.29941180548557e-21	0.461439	6434762	7	88.0776105108251
rs80242092	T	G	0.0265159	0.00223353	1.69980851320349e-32	0.238577	6439994	7	140.938344122983
rs73057312	T	C	0.0258181	0.00214379	2.09990670376244e-33	0.273616	6444400	7	145.038759179482
rs35062734	T	C	0.026787	0.0022388	5.40007759066591e-33	0.237446	6444653	7	143.15863833132
rs185547176	A	G	0.0264995	0.00223548	1.99986186963274e-32	0.237972	6455044	7	140.518589490745
rs112224495	A	G	-0.0261601	0.00224748	2.60015956316527e-31	0.761249	6469337	7	135.483724854123
rs10225030	T	G	0.0113899	0.00197483	8.00000023961727e-09	0.380152	38251225	7	33.2644532937783
rs11979983	A	C	-0.0277244	0.00451484	8.19992726270379e-10	0.04717	73978801	7	37.7085283913463
rs144989574	A	G	-0.0277706	0.00450748	7.19995861275188e-10	0.046979	73984068	7	37.9579639734341
rs117560133	A	G	0.02802	0.00452137	5.69993627094142e-10	0.952826	73998333	7	38.4057424464138
rs116306774	A	G	0.0351829	0.00566487	5.30005040639665e-10	0.031503	95016976	7	38.5729959803004
rs7838144	T	C	0.0112399	0.00197917	1.40000633223953e-08	0.635428	34388987	8	32.2521518631355
rs117309468	T	G	-0.0179242	0.00263469	1e-11	0.152904	71214117	8	46.282894988677
rs12678300	A	G	-0.0150661	0.00193097	6.09958095872238e-15	0.412192	71293737	8	60.8766349793242
rs78249000	G	A	-0.0161996	0.00225974	7.59976214361039e-13	0.239127	71313497	8	51.3915404542787
rs4738139	G	A	0.0261162	0.00357366	2.70022528688824e-13	0.922865	72407665	8	53.4064252337885
rs76385157	G	A	0.0141155	0.00208761	1.39990962656834e-11	0.304071	116381814	8	45.7186918742295
rs62511738	T	C	-0.020561	0.00190619	4.00036851046125e-27	0.504367	116384954	8	116.347241884718
rs139535127	A	G	0.0156188	0.00208145	6.20011864208725e-14	0.295749	116403245	8	56.3071261255266
rs147214258	T	C	0.0202129	0.00255016	2.29985258668621e-15	0.702099	116407153	8	62.8235387611055
rs77581577	C	T	0.0156757	0.00208586	5.70033002218961e-14	0.296137	116410058	8	56.4785547850159
rs10097784	A	C	0.0316017	0.00191946	6.70038873807751e-61	0.568605	116561824	8	271.05833073025
rs74337560	C	T	0.0113326	0.00193407	4.60002296665069e-09	0.583573	116923499	8	34.3332363349096
rs4598283	C	T	0.0112765	0.00193459	5.60002544078e-09	0.584193	116929100	8	33.9758844819853
rs4129740	G	A	-0.0197407	0.00204246	4.19952334664066e-22	0.682209	121832965	8	93.4152923327402
rs74535780	A	G	-0.0168449	0.00210584	1.2998702373886e-15	0.717816	121841802	8	63.9861725358807
rs73707200	A	G	-0.0160087	0.00191987	7.50066898736068e-17	0.580338	121871953	8	69.5294009309619
rs6984147	T	C	0.015896	0.00192196	1.2998702373886e-16	0.418404	121888521	8	68.4048694678523
rs118078018	T	G	-0.0149879	0.00202026	1.20005182020427e-13	0.654353	144225716	8	55.0385575405727
rs6420183	T	C	0.0155724	0.00208019	7.10068096254533e-14	0.295881	144234489	8	56.0408989021892
rs11774034	A	G	0.0331985	0.00243942	3.50025754158434e-42	0.185003	144285238	8	185.209714714119
rs148858677	A	G	-0.0186233	0.0021686	8.90020479625527e-18	0.722952	144289394	8	73.7487004281995
rs147985236	T	C	-0.0125953	0.00190799	4.10015240506613e-11	0.438675	144365953	8	43.5777541029766
rs10962545	A	C	-0.0139757	0.00245569	1.29998996537546e-08	0.186415	16701680	9	32.3891876573672
rs117902958	A	G	-0.0150892	0.0024382	6.10000231740111e-10	0.809574	86195179	9	38.2995592377339
rs117148840	C	T	0.0150384	0.0024299	6.10000231740111e-10	0.190265	86239656	9	38.3024418980403
rs151042416	A	G	0.0152033	0.0024344	4.20000686246632e-10	0.189293	86293216	9	39.0024466938527
rs72746870	A	G	0.0153721	0.00244148	3.09998790941119e-10	0.188852	86304092	9	39.6424110165173
rs139404317	G	A	0.0127464	0.00218186	5.19995996533515e-09	0.257175	86416191	9	34.1288241258709
rs140277194	T	C	0.0129743	0.00218371	2.80001269243453e-09	0.255892	86445900	9	35.3002633771067
rs139630739	T	G	0.013147	0.00218343	1.70000422215636e-09	0.255822	86480078	9	36.2555735219881
rs112639576	C	T	0.0152447	0.0023168	4.70002318179801e-11	0.216224	86519832	9	43.2972861233184
rs112724189	C	T	0.0124919	0.0020782	1.79998961724559e-09	0.409633	86567261	9	36.1311942787745
rs167202	C	T	-0.0130611	0.00218152	2.10000341026661e-09	0.74339	86587343	9	35.8460339103175
rs8176682	T	C	0.0231547	0.00245365	3.80014352941585e-21	0.184606	136139297	9	89.0539302169238
rs2028002	C	T	-0.0225327	0.00277269	4.40047947835983e-16	0.863453	136303253	9	66.0425504941425
rs7082679	T	G	0.0127581	0.00193081	3.90031784475066e-11	0.423107	17243046	10	43.6609242444964
rs145948481	G	A	0.0165056	0.0030087	4.09996359041765e-08	0.112986	45775547	10	30.0957284874738
rs181900507	G	A	0.0166597	0.00301764	3.40000847825859e-08	0.112469	45781481	10	30.4789146282305
rs61855867	C	G	0.0178438	0.00304998	4.90004422793237e-09	0.109643	45820527	10	34.2279359564091
rs113080497	T	G	-0.0177543	0.00304954	5.8000267960159e-09	0.89029	45836136	10	33.8952186295347
rs55658310	G	T	0.0178302	0.0030496	4.99999995007973e-09	0.109702	45839065	10	34.1842984422157
rs191178220	T	C	0.0122534	0.00208854	4.39997288359989e-09	0.698976	45887745	10	34.4213284198111
rs76698944	T	C	0.0249725	0.00252225	4.10015240506613e-23	0.173927	45906964	10	98.0274673259119
rs78553679	A	G	-0.0288855	0.00223218	2.70022528688822e-38	0.759646	45928386	10	167.456247025348
rs3740109	C	T	0.0287501	0.00223129	5.50047252867635e-38	0.240967	45951081	10	166.022397488471
rs112294514	A	G	0.0287061	0.00223222	7.59976214361039e-38	0.239721	45970601	10	165.376728689744
rs61854121	C	T	-0.0157172	0.00225221	2.99985318119079e-12	0.235883	46054336	10	48.7004073937402
rs368332850	C	A	0.0233575	0.00309519	4.49987033872151e-14	0.121654	46203641	10	56.9479490565369
rs189062809	G	A	-0.0111787	0.00191522	5.30005040639665e-09	0.522852	76826978	10	34.0678923259522
rs12217502	T	C	-0.0107058	0.0019365	3.20000015974484e-08	0.414545	76838227	10	30.5635114578015
rs11594323	A	G	0.0147726	0.00190498	8.90020479625527e-15	0.496294	101880479	10	60.1357921434289
rs2007210	C	T	0.013348	0.00191821	3.40016505804071e-12	0.442441	101907673	10	48.4217068946724
rs6585563	A	C	0.0112974	0.00199049	1.40000633223953e-08	0.599226	121635427	10	32.2134330921791
rs73379040	A	G	0.0107822	0.00191157	1.70000422215637e-08	0.520384	126317351	10	31.815177783375
rs6597869	A	G	-0.0116112	0.00191759	1.40000633223953e-09	0.457743	126672779	10	36.6642410054206
rs2949367	A	G	-0.0120543	0.00197157	9.69996126510999e-10	0.395696	126714256	10	37.3817465896258
rs11603378	G	T	0.010775	0.00196581	4.20000686246631e-08	0.622388	2165173	11	30.0435658645119
rs2239897	G	A	0.0151419	0.00265537	1.19999655704812e-08	0.842319	2891965	11	32.5170140524274
rs148983767	C	G	0.0258739	0.00329732	4.30031233630544e-15	0.906722	2917202	11	61.5745996763701
rs438263	A	C	-0.039668	0.00664889	2.39999313805789e-09	0.027736	2925574	11	35.5944521689512
rs1717773	C	T	-0.0113087	0.00195694	7.49997818203001e-09	0.383497	30383154	11	33.3941463099721
rs117185352	G	A	-0.0113982	0.00196218	6.29999202947421e-09	0.383505	30397847	11	33.7438674723481
rs557296388	C	T	0.0246636	0.00254393	3.19963176731834e-22	0.16796	51248310	11	93.9945391293244
rs117017776	C	G	-0.017533	0.00289748	1.40000633223953e-09	0.123001	51340781	11	36.6160566894133
rs189199908	G	A	-0.034897	0.00540229	1e-10	0.031935	51349422	11	41.7273110535265
rs147556125	A	G	0.0408064	0.00281212	1e-47	0.132042	51405724	11	210.566300257473
rs112395972	T	C	0.0427893	0.00296613	3.59997927043357e-47	0.116153	51435815	11	208.108587133718
rs150484219	G	A	0.0404208	0.00280597	4.79954424931941e-47	0.132356	51478717	11	207.512261071951
rs4881826	C	G	0.0403948	0.00280473	5.00034534976976e-47	0.132369	51491711	11	207.428680531754
rs147078827	C	T	0.0442061	0.00301538	1.20005182020427e-48	0.113763	51494346	11	214.921718059844
rs201575187	T	G	0.02717	0.0046501	5.09999793204996e-09	0.955893	51527499	11	34.1393062829813
rs371438231	A	G	0.0383461	0.00297755	6.00067353864114e-38	0.140093	51570910	11	165.853360258739
rs28801691	A	C	0.0336733	0.00512009	4.79954424931945e-11	0.964231	54810882	11	43.2529934151047
rs11227407	G	A	0.0405617	0.00281922	6.20011864208725e-47	0.131276	54828062	11	207.001914361915
rs77291120	T	C	0.0389172	0.00283073	5.19995996533517e-43	0.130564	55340919	11	189.010650764699
rs188803254	A	G	0.0405126	0.0028471	6.00067353864114e-46	0.128153	55345158	11	202.476576638205
rs552326700	A	G	-0.0204533	0.00276017	1.2998702373886e-13	0.139409	55518484	11	54.9104640993983
rs11231274	G	A	0.0404853	0.002848	7.39945954312723e-46	0.127857	55614830	11	202.076007913349
rs7938038	T	G	0.0407048	0.00289113	5.10035023959446e-45	0.123888	56128772	11	198.223897027916
rs12276156	A	G	0.0373918	0.00330163	9.79941161095592e-30	0.091278	56479195	11	128.261389387996
rs61886695	G	T	0.0213649	0.00347283	7.59993713661527e-10	0.081554	56697443	11	37.8472805799291
rs78386423	T	A	-0.0409366	0.00462647	8.90020479625527e-19	0.954896	57025364	11	78.2931989412942
rs113049122	A	C	0.0403965	0.00463331	2.80027059501063e-18	0.044384	57031817	11	76.0159558870021
rs56274648	A	G	0.0406702	0.00462451	1.39990962656834e-18	0.044356	57033002	11	77.3430279266743
rs117959247	T	C	0.0404808	0.0045929	1.20005182020427e-18	0.044969	57036289	11	77.6826788866272
rs74798063	T	C	0.0403396	0.0046168	2.39993787680987e-18	0.044444	57036943	11	76.3450796321728
rs11228990	T	A	0.0356454	0.00466926	2.29985258668621e-14	0.043447	57071786	11	58.2788361288418
rs143756483	T	C	0.0160702	0.0026693	1.70000422215636e-09	0.851238	57087817	11	36.2449738377826
rs11229378	A	G	0.0235826	0.00353413	2.49976970217851e-11	0.079285	58131817	11	44.5264763527632
rs71465403	C	T	-0.0171335	0.00206171	9.49948365876343e-17	0.312837	68557512	11	69.0616615818218
rs2229738	T	C	-0.0175762	0.0020553	1.20005182020427e-17	0.314879	68562328	11	73.1306657543739
rs3794020	T	C	0.0128644	0.00192143	2.19988510904925e-11	0.562994	68568686	11	44.8259947896957
rs75487124	T	C	-0.0111111	0.00201992	3.79996853036855e-08	0.445408	68644328	11	30.2583870520149
rs150185361	T	C	0.0120175	0.00219867	4.60002296665068e-08	0.250834	68670748	11	29.8750169428165
rs145356133	G	C	0.0120172	0.0022015	4.79998632403909e-08	0.250637	68679444	11	29.7967706840395
rs76427209	T	C	-0.0155542	0.00208042	7.59976214361039e-14	0.70134	109920793	11	55.8976200670023
rs1648164	C	T	-0.0155814	0.00208036	6.89922009844049e-14	0.70137	109921172	11	56.0965256409695
rs12278586	G	A	0.0152655	0.0020861	2.49976970217851e-13	0.296993	109952212	11	53.5490562220156
rs118012056	G	A	0.0151906	0.00207701	2.60015956316527e-13	0.298746	109953586	11	53.4900102388393
rs74840329	G	A	-0.0151226	0.00207523	3.19963176731835e-13	0.700578	109965300	11	53.1031710783099
rs17110728	C	T	-0.0151435	0.00207541	2.99985318119079e-13	0.700304	109975827	11	53.2408173144568
rs4935811	T	C	0.0296375	0.00486645	1.09999319893519e-09	0.040285	111679262	11	37.0901511148788
rs112995279	A	C	0.0161052	0.00230641	2.90001336905407e-12	0.222105	116365711	11	48.7594973658914
rs112319461	A	G	0.0428684	0.00388117	2.2998525866862e-28	0.065966	116493155	11	121.997018561176
rs12574790	T	C	-0.0870439	0.00366625	1.3001695780333e-124	0.072812	116575687	11	563.679876535082
rs180366	T	C	-0.0996839	0.00273181	1e-200	0.141543	116595756	11	1331.5241900526
rs193108398	A	G	0.105396	0.00375914	5.70164272280748e-173	0.931121	116627177	11	786.088163760601
rs78544409	A	G	0.0326346	0.00222865	1.50003019045594e-48	0.238854	116868126	11	214.42373095313
rs11216236	T	C	0.0702594	0.00537008	4.10015240506613e-39	0.032454	116889658	11	171.177769154285
rs61906492	A	G	-0.168059	0.0108337	2.80027059501065e-54	0.0094	117107978	11	240.641175094727
rs17584190	T	C	0.011363	0.00195839	6.49994976198144e-09	0.389088	117153815	11	33.665699890746
rs143793912	T	C	0.0308797	0.00510966	1.49999565138204e-09	0.036964	117213159	11	36.5226380387115
rs144750609	C	T	-0.015186	0.00219356	4.40047947835983e-12	0.254008	117214617	11	47.9278287636878
rs474257	G	A	0.0192777	0.00284213	1.20005182020427e-11	0.131164	118338736	11	46.006856180901
rs191853604	T	C	0.0193597	0.00286122	1.2998702373886e-11	0.128123	118349329	11	45.7819980015185
rs9332794	T	G	0.0198245	0.00285179	3.59997927043357e-12	0.1289	118354505	11	48.3247261596476
rs187649721	T	C	-0.0202781	0.00278029	2.99985318119079e-13	0.850191	118364403	11	53.1954302086584
rs9332826	G	C	-0.017306	0.0027801	4.7999863240391e-10	0.85198	118368338	11	38.7500764155598
rs9332865	A	G	0.0195657	0.00288541	1.20005182020427e-11	0.124133	118392566	11	45.9807144687814
rs111345266	T	C	-0.0182951	0.0019494	6.29941180548557e-21	0.393302	118893767	11	88.0780420566252
rs56258965	A	G	0.0159881	0.00199762	1.20005182020427e-15	0.596761	118900338	11	64.0572008290711
rs519942	G	A	-0.0179542	0.00193689	1.90020300257723e-20	0.407783	118921306	11	85.9255268112014
rs10892782	A	G	-0.0159365	0.00194812	2.80027059501064e-16	0.391996	121767442	11	66.919776865936
rs149167633	T	G	0.0131637	0.00207221	2.10000341026661e-10	0.302446	122453598	11	40.3541702608724
rs151295147	T	C	-0.0177036	0.0019225	3.29989407910834e-20	0.487973	122456774	11	84.7989510190899
rs75579980	A	G	0.0253787	0.00196725	4.49987033872149e-38	0.386203	122465689	11	166.42541019281
rs190396612	A	G	0.0255357	0.00197048	2.09990670376244e-38	0.376472	122480343	11	167.938965092138
rs117950249	A	G	0.0256436	0.00196701	7.59976214361039e-39	0.378072	122484734	11	169.959268123684
rs77456050	G	A	0.0252725	0.00195643	3.59997927043357e-38	0.386614	122490413	11	166.8659721785
rs78347407	A	G	0.0255461	0.00196446	1.20005182020427e-38	0.378397	122490916	11	169.107486822651
rs185102922	A	G	0.0250339	0.00195366	1.39990962656833e-37	0.387316	122496060	11	164.194670610277
rs73012151	T	C	0.0244473	0.00197263	2.80027059501065e-35	0.368513	122499436	11	153.592686430831
rs1124106	C	A	-0.0191539	0.00191246	1.29987023738861e-23	0.485881	122532586	11	100.306646357596
rs672806	G	A	-0.0334871	0.00396672	3.10027344199818e-17	0.061486	126188405	11	71.2675757992861
rs35166255	A	G	-0.0127688	0.00203809	3.69998531172859e-10	0.329851	126301756	11	39.2512464823903
rs192448	G	A	0.0283661	0.00240558	4.30031233630546e-32	0.197605	20434427	12	139.046368381238
rs11835323	C	T	-0.0138206	0.00191176	4.90004422793237e-13	0.504483	20463433	12	52.2621237801176
rs75879278	C	T	0.0129988	0.00232056	2.10000341026661e-08	0.218526	20556780	12	31.3776865003261
rs11609453	C	G	0.0120805	0.00208581	7.00003159130898e-09	0.295148	26265660	12	33.5444232224432
rs118012099	T	C	-0.0148434	0.00222134	2.39993787680988e-11	0.244378	26413659	12	44.6515673278694
rs17467330	C	G	-0.014658	0.00221576	3.69998531172859e-11	0.243743	26428988	12	43.7626889312205
rs145851331	T	C	-0.0145415	0.00221755	5.50047252867633e-11	0.243893	26434864	12	43.0003087206619
rs76584357	T	C	0.0145908	0.00221619	4.60044666393479e-11	0.755213	26437503	12	43.3455209810907
rs1872937	C	G	0.025052	0.0043069	5.99998272533644e-09	0.051426	27032340	12	33.8341468298209
rs112244905	T	G	-0.0114694	0.00192933	2.80001269243453e-09	0.44814	56296419	12	35.3401479735017
rs7306585	A	T	-0.0105224	0.0019272	4.79998632403909e-08	0.438903	56323582	12	29.8109653832031
rs705707	C	G	-0.0114343	0.00194456	4.09996359041765e-09	0.412011	56436610	12	34.5761369041931
rs75501922	G	C	-0.0108454	0.00192199	1.70000422215637e-08	0.568529	56436793	12	31.8411614708986
rs147247975	C	A	0.0105493	0.0019173	3.79996853036855e-08	0.468075	57210988	12	30.2738142088791
rs76545764	C	A	0.0113037	0.00194929	6.69992590760657e-09	0.390744	57252811	12	33.6270164226418
rs3001428	G	A	0.0137923	0.00205352	1.90020300257723e-11	0.313785	57506350	12	45.110279311024
rs7979451	T	C	-0.0260946	0.003328	4.49987033872151e-15	0.093843	57619589	12	61.4801123949762
rs117113194	A	G	-0.0254124	0.00222423	3.10027344199818e-30	0.251071	57701179	12	130.536503915278
rs140255867	G	A	0.0302018	0.00222558	6.00067353864114e-42	0.239606	57717620	12	184.153185086764
rs144609873	A	G	0.0296161	0.00224898	1.29987023738861e-39	0.233988	57733252	12	173.414156991704
rs73133366	A	G	-0.0264629	0.00221349	6.09958095872238e-33	0.245323	57733532	12	142.928798440645
rs117605132	G	A	0.0306111	0.00222442	4.40047947835987e-43	0.240851	57789323	12	189.375716849731
rs113229733	A	G	0.0304841	0.00222196	7.80009693716499e-43	0.241056	57795844	12	188.223689613947
rs117118210	T	C	0.016227	0.00197953	2.49976970217851e-16	0.638225	57826790	12	67.1973732035268
rs117259425	C	T	0.0206516	0.00330801	4.30001529151271e-10	0.090993	58391581	12	38.9738923963033
rs117521486	T	G	0.0144804	0.00212814	1e-11	0.673727	67618266	12	46.2978398359491
rs182279414	T	C	-0.012459	0.00202148	7.1000269957767e-10	0.359619	67621110	12	37.9863419906592
rs1082715	T	C	0.0123425	0.00201305	8.70001497192316e-10	0.655597	67628612	12	37.592148515159
rs74098688	C	A	0.0123289	0.00201076	8.70001497192316e-10	0.655009	67633935	12	37.5948352156314
rs143741088	C	G	0.0121246	0.00211258	9.49992113622595e-09	0.713749	67638131	12	32.9388560043946
rs73128747	G	A	0.0122094	0.00200523	1.09999319893519e-09	0.655574	67656176	12	37.0732156571231
rs739497	T	C	0.0250677	0.00190484	1.50003019045594e-39	0.503641	111858086	12	173.185677377636
rs78866396	A	G	-0.0219526	0.00193562	8.19973845457472e-30	0.408737	112522346	12	128.626877387503
rs111961072	C	T	0.0138758	0.00192562	5.79962615819643e-13	0.562524	113122958	12	51.9248065216899
rs78451961	T	G	0.0140512	0.00192492	2.90001336905407e-13	0.557928	113142365	12	53.2845694711083
rs4771218	A	G	-0.0139133	0.00231338	1.79998961724559e-09	0.220794	28655311	13	36.1714855797793
rs76927655	G	A	0.0167628	0.00201624	9.30036514753958e-17	0.662558	63320289	15	69.1207869424402
rs12593315	A	G	0.0178376	0.00192587	1.99986186963274e-20	0.568943	63322026	15	85.7864913409905
rs11856618	A	C	-0.0189711	0.00245999	1.20005182020427e-14	0.186398	63341073	15	59.4727941809648
rs181902229	T	C	0.0157379	0.00227339	4.40047947835983e-12	0.770973	63378328	15	47.9231848286487
rs34607951	A	G	0.0152681	0.00229587	2.90001336905407e-11	0.779283	63397625	15	44.2257702151242
rs7168769	G	A	-0.0165487	0.00210143	3.40016505804071e-15	0.288808	64143946	15	62.0151659384492
rs117537971	T	G	0.0132302	0.00231954	1.19999655704812e-08	0.213518	14472409	16	32.5333725450168
rs368834155	G	T	0.0137724	0.00232486	3.09998790941119e-09	0.208212	14501499	16	35.0934160038825
rs117081508	C	T	0.013711	0.00230064	2.49999995007974e-09	0.21469	14547443	16	35.5173805829196
rs148670150	T	C	0.0137089	0.00230083	2.49999995007974e-09	0.214641	14552714	16	35.5006376784413
rs368427659	G	C	-0.0123952	0.0022491	3.59997927043357e-08	0.586562	14987780	16	30.3731298001888
rs527928577	T	C	0.0163697	0.0020816	3.69998531172859e-15	0.615853	15047449	16	61.8424778662581
rs370188553	A	G	-0.017756	0.00206272	7.39945954312723e-18	0.296247	15070471	16	74.0985507094477
rs11645958	T	C	0.0214263	0.00206787	3.6999853117286e-25	0.29612	15104807	16	107.361333593376
rs12443661	T	C	-0.0120612	0.00198862	1.29998996537545e-09	0.655236	15803467	16	36.785565117907
rs71387165	T	C	0.0389678	0.00443893	1.69980851320349e-18	0.952535	57414287	16	77.064645018657
rs223849	T	A	0.0152005	0.00206863	1.99986186963274e-13	0.700459	57476277	16	53.9945728782555
rs60472033	G	A	0.0113371	0.00205294	3.29997006285229e-08	0.594087	69677709	16	30.4966012559282
rs72799802	A	G	-0.0148033	0.00247139	2.10000341026661e-09	0.176548	71414915	16	35.878519255977
rs117753658	G	A	0.0168828	0.00259057	7.1994612744084e-11	0.843286	71571282	16	42.47156728305
rs71386932	A	G	0.0154987	0.00217622	1.10001852750622e-12	0.748903	71816191	16	50.7206662167785
rs143307443	G	A	0.0147609	0.00214207	5.50047252867633e-12	0.738507	71887439	16	47.485209489613
rs11869864	A	C	0.01845	0.00202095	6.9008088854845e-20	0.658521	7407766	17	83.3453938729286
rs147574535	A	G	0.0145006	0.00198696	2.90001336905407e-13	0.365799	7439122	17	53.2590844867217
rs188889872	T	C	0.0196027	0.00293258	2.29985258668621e-11	0.878169	7511652	17	44.6819430056495
rs117524178	A	G	-0.0123453	0.00205183	1.79998961724559e-09	0.682012	8020883	17	36.2009981599722
rs7221412	G	A	-0.0131686	0.00195289	1.50003019045595e-11	0.605231	8041014	17	45.4698633429103
rs77205434	T	C	-0.0118752	0.00217032	4.49997395325803e-08	0.738076	161221	18	29.9387952548191
rs16945343	G	A	0.0118439	0.00216701	4.60002296665068e-08	0.262042	165453	18	29.8722292082711
rs72932724	G	A	0.0124481	0.00218102	1.09999319893519e-08	0.311737	53203106	18	32.5751812500476
rs7235668	C	T	-0.0620209	0.009225	1.80011396041801e-11	0.011345	56038804	18	45.2005145298287
rs12962264	A	G	-0.0638113	0.0114272	2.3000114603619e-08	0.007568	56367210	18	31.1828300515562
rs9954353	G	A	-0.0229777	0.00215861	1.800113960418e-26	0.267061	57704610	18	113.309087099565
rs73961491	T	C	-0.0225466	0.00215819	1.50003019045595e-25	0.265738	57849441	18	109.139703183846
rs12480772	C	T	-0.0561705	0.00378563	8.30041869715701e-50	0.072092	42993114	20	220.160929580463
rs139261645	C	T	-0.0150772	0.00207569	3.80014352941586e-13	0.40284	42999286	20	52.7614115066785
rs144044427	T	A	-0.0957074	0.0142514	1.90020300257723e-11	0.005311	43101141	20	45.0999413417277
rs185287315	A	C	-0.0109695	0.00193049	1.29998996537546e-08	0.536528	62103904	20	32.2878072804658
rs816931	G	A	0.0115805	0.00191653	1.49999565138204e-09	0.489505	62658845	20	36.5109705962606
rs2776040	G	C	0.0119424	0.00201653	3.20000015974484e-09	0.639719	16325988	21	35.0730756498194
rs55931418	G	C	-0.0110835	0.00197137	1.89998424621473e-08	0.427527	36006108	22	31.609495526086
