# Supplementary material for: The relationship between lipoproteins and the risk of esophageal cancer: a Mendelian randomization study
Source: Front Nutr. 2024 Aug 23;11:1432289. doi: 10.3389/fnut.2024.1432289 (PMC11377315; doi:10.3389/fnut.2024.1432289)
Supplement: Supplementary file 1 [file Data_Sheet_1.ZIP › SupMaterial/IVs of MR-Meta analysis/HDL/IV ieu-b-4843.csv]

SNP	A1	A2	BETA	SE	P	FREQ	BP	CHR	F
rs139901612	A	G	0.0821	0.0105	6.92149644226646e-15	NA	9180161	8	61.1375056689342
rs4841133	G	A	0.0904	0.0109	1.11198774244556e-16	NA	9183664	8	68.7834357377325
rs73206591	C	T	0.0608	0.0084	3.17321866383614e-13	NA	19740530	8	52.390022675737
rs74444445	C	T	-0.1637	0.0229	9.21297727668555e-13	NA	19852491	8	51.100646440762
rs2103325	T	C	0.1027	0.0075	1.62293079111442e-42	NA	19858343	8	187.507377777778
rs28679685	G	A	0.1585	0.013	3.98382268248833e-34	NA	19931837	8	148.652366863905
rs1384812	G	T	0.0446	0.0068	6.54334772373757e-11	NA	116519075	8	43.0181660899654
rs2980862	C	G	0.0414	0.0067	8.17297179185387e-10	NA	126484638	8	38.1813321452439
rs12481425	T	C	-0.1129	0.0176	1.45898222214228e-10	NA	43040436	20	41.149309142562
rs1736493	G	A	-0.065	0.0084	1.17896252324379e-14	NA	44530634	20	59.8781179138322
rs3848714	C	T	-0.0732	0.0083	1.12098551287532e-18	NA	44547176	20	77.7796487153433
