# Supplementary material for: The relationship between lipoproteins and the risk of esophageal cancer: a Mendelian randomization study
Source: Front Nutr. 2024 Aug 23;11:1432289. doi: 10.3389/fnut.2024.1432289 (PMC11377315; doi:10.3389/fnut.2024.1432289)
Supplement: Supplementary file 1 [file Data_Sheet_1.ZIP › SupMaterial/IVs of MR-Meta analysis/HDL/IV ieu-b-4844.csv]

SNP	A1	A2	BETA	SE	P	FREQ	BP	CHR	F
rs138772768	A	G	-0.0282	0.0047	1.78899859709295e-09	NA	49998090	3	36
rs62263584	G	A	0.0294	0.0047	3.22797379187677e-10	NA	50095691	3	39.1290176550475
rs143827255	A	G	0.0279	0.0047	2.02199463996301e-09	NA	50118644	3	35.2381167949298
rs141938556	A	G	0.0287	0.0047	8.12194417304706e-10	NA	50145870	3	37.2879130828429
rs10049210	C	T	0.0279	0.0048	7.67891747023146e-09	NA	156797373	3	33.78515625
rs78523276	A	G	-0.0268	0.0049	4.3209575526721e-08	NA	1081341	7	29.9142024156601
rs61325164	A	T	0.0366	0.0064	1.34998828572225e-08	NA	4681027	7	32.7041015625
rs11761728	A	G	0.0624	0.0107	5.8709718765296e-09	NA	6519132	7	34.009607826011
rs6975495	G	A	0.0499	0.0073	7.48169500511155e-12	NA	73034030	7	46.725652092325
rs139901612	A	G	0.0811	0.0074	6.6957618717569e-28	NA	9180161	8	120.109751643535
rs4841133	G	A	0.0853	0.0077	1.14709661977356e-28	NA	9183664	8	122.720357564513
rs138732831	G	A	-0.0628	0.0071	7.97627281738484e-19	NA	9217991	8	78.2352707796072
rs116708825	G	A	-0.0585	0.0076	1.33813521515402e-14	NA	9219863	8	59.2494806094183
rs7350124	C	T	0.0341	0.0058	3.82102606303249e-09	NA	10625045	8	34.5662901307967
rs13280698	T	G	0.0274	0.0049	1.63500844431754e-08	NA	19625619	8	31.2686380674719
rs75036263	T	C	-0.0416	0.0056	1.39508285035737e-13	NA	19721255	8	55.1836734693878
rs3735964	A	C	0.1016	0.0052	3.76010523668492e-84	NA	19824045	8	381.751479289941
rs74444445	C	T	-0.159	0.0159	1.82810021614274e-23	NA	19852491	8	100
rs28679685	G	A	0.1649	0.0091	1.12201845430196e-73	NA	19931837	8	328.366260113513
rs76243401	T	C	0.0326	0.0049	2.21615432595972e-11	NA	116528844	8	44.2632236568097
rs71530811	C	T	0.0361	0.0049	1.72782598050787e-13	NA	116600008	8	54.2778009162849
rs62512210	C	T	0.0344	0.0049	2.05116217882556e-12	NA	116623548	8	49.2861307788422
rs10106747	G	A	-0.0351	0.0052	1.30797667700893e-11	NA	121867588	8	45.5625
rs7000987	T	C	-0.0357	0.0052	6.347460398327e-12	NA	121873848	8	47.1335059171598
rs16900614	G	C	0.0434	0.0047	3.24264943989969e-20	NA	126476697	8	85.2675418741512
rs11781960	C	G	0.0433	0.0047	3.25386851780107e-20	NA	126477116	8	84.8750565866908
rs72722651	G	A	0.0424	0.005	1.56494831922488e-17	NA	126481061	8	71.9104
rs66836394	G	C	0.041	0.0051	4.46580751293352e-16	NA	126483133	8	64.6289888504421
rs181971379	A	G	-0.0318	0.0055	6.13705478198248e-09	NA	33762833	20	33.4294214876033
rs184640440	A	C	-0.0288	0.0047	1.04799690483562e-09	NA	33762955	20	37.5482118605704
rs6060293	T	G	0.0299	0.0047	2.19098800532481e-10	NA	33776612	20	40.4712539610684
rs149618151	T	C	0.0298	0.0047	2.47502733622882e-10	NA	33785515	20	40.2009959257583
rs12481425	T	C	-0.1182	0.0125	2.58404456901245e-21	NA	43040436	20	89.415936
rs151155732	T	C	-0.0574	0.0057	9.7207550582982e-24	NA	44531682	20	101.408433364112
rs1057208	T	C	-0.0662	0.0058	9.30464911031236e-30	NA	44563007	20	130.274673008323
rs393990	T	G	0.0303	0.0053	1.20301211237275e-08	NA	45204535	20	32.6838732645069
rs74848287	A	G	0.037	0.006	6.39204759408714e-10	NA	46337233	20	38.0277777777778
rs139471556	T	C	-0.0268	0.0047	1.01099730988765e-08	NA	46265134	21	32.5142598460842
rs181363	G	A	-0.0348	0.0056	6.32193461777697e-10	NA	21932264	22	38.6173469387755
rs189485940	A	G	-0.0347	0.0059	3.73001003319092e-09	NA	21937093	22	34.590347601264
