# Supplementary material for: The relationship between lipoproteins and the risk of esophageal cancer: a Mendelian randomization study
Source: Front Nutr. 2024 Aug 23;11:1432289. doi: 10.3389/fnut.2024.1432289 (PMC11377315; doi:10.3389/fnut.2024.1432289)
Supplement: Supplementary file 1 [file Data_Sheet_1.ZIP › SupMaterial/IVs of MR-Meta analysis/HDL/IV met-d-HDL_C.csv]

SNP	A1	A2	BETA	SE	P	FREQ	BP	CHR	F
rs4489545	C	A	-0.0492565	0.00681762	3.29989407910834e-14	0.080025	26708183	1	52.1989198697542
rs4659376	T	C	-0.0471026	0.00683671	5.40007759066593e-13	0.079143	26809045	1	47.4673999634878
rs34385991	C	G	-0.0561678	0.00981167	2.10000341026661e-08	0.037439	27244275	1	32.7709447113221
rs9438918	T	G	-0.0372944	0.00453725	1.29987023738861e-17	0.209146	39400191	1	67.5618962609791
rs554593091	C	T	0.0380094	0.00435539	5.50047252867635e-20	0.765444	39582081	1	76.1601742210203
rs652370	C	T	-0.039429	0.00447949	4.70002318179801e-20	0.21642	39633500	1	77.4772830158157
rs7528262	T	C	0.0268464	0.00454334	7.299951924762e-10	0.208054	147248817	1	34.9157710164594
rs75298400	C	A	-0.0242396	0.00379431	1.19999655704811e-10	0.378404	180561532	1	40.811755567332
rs3845406	A	G	-0.0296824	0.00390711	1e-14	0.333955	180611883	1	57.71474083245
rs149753040	A	G	0.0412405	0.00458631	4.10015240506613e-21	0.799555	228129499	1	80.8576343838795
rs72754214	A	T	0.027695	0.00370748	3.50025754158434e-14	0.453961	228137018	1	55.8014012947269
rs373917998	G	C	0.0487465	0.0037839	3.10027344199818e-40	0.613228	228160539	1	165.961586081734
rs140622693	T	C	0.0442259	0.00406801	9.09913272632251e-30	0.70446	228161479	1	118.192341228449
rs62130868	A	G	0.0223452	0.00370971	1e-09	0.526001	18252861	2	36.2817787665196
rs143191664	C	G	0.0266148	0.00369762	1.5999263828686e-13	0.540392	18895655	2	51.8086003392651
rs139334897	G	A	0.0609254	0.00438597	5.30029448835795e-43	0.228332	18907311	2	192.9591888529
rs10495694	C	G	-0.0685718	0.00454206	7.000031591309e-51	0.793119	18922098	2	227.921537447773
rs115706734	G	A	0.0336409	0.00384037	1.20005182020427e-17	0.361521	18997770	2	76.7342186380618
rs185254909	T	C	-0.0272533	0.0038463	3.10027344199819e-12	0.559391	18998144	2	50.2055679005067
rs181324939	T	C	-0.0211774	0.00386286	3.09998790941119e-08	0.38072	19112612	2	30.0557342712552
rs72623118	T	C	-0.0340991	0.00376082	7.19946127440837e-21	0.595437	161102132	2	82.2092597296074
rs116530716	A	G	0.0323833	0.00383697	5.60015438761557e-18	0.361055	161109025	2	71.2304026212534
rs62195409	A	G	0.0237412	0.00427981	4.90004422793236e-08	0.248172	207092653	2	30.7720447191163
rs72946918	A	G	0.0238202	0.00427887	4.20000686246631e-08	0.248303	207095847	2	30.9907882874492
rs1972128	A	G	-0.0546091	0.0097817	4.20000686246631e-08	0.047263	215467692	2	31.1674563555409
rs6754249	T	C	0.0328059	0.00390058	8.49962959449622e-19	0.337286	222811930	2	70.7368203575829
rs13419906	A	T	-0.0404405	0.00385133	1.800113960418e-28	0.646832	222885601	2	110.258369994728
rs11918418	A	G	-0.0203169	0.00389024	3.50001576071014e-08	0.349772	11416146	3	27.2748327377748
rs1453263	C	T	0.0309018	0.00556447	2.90001336905407e-08	0.125963	130079448	3	30.8403958764925
rs62307193	G	C	-0.0229444	0.0044177	1.70000422215637e-08	0.226444	96549834	4	26.9749699920296
rs4550933	T	A	-0.0745451	0.00703246	1e-27	0.074284	96569091	4	112.363086963752
rs35618358	A	G	-0.135253	0.0213096	2.09990670376243e-11	0.007612	102786729	4	40.2849861103749
rs138791850	G	A	-0.0341279	0.00533624	3.59997927043357e-10	0.138919	44489436	5	40.9023653106379
rs111381284	T	C	-0.0387189	0.00459598	8.80035111687326e-18	0.201954	44496612	5	70.9724440045359
rs2934807	A	C	-0.0224906	0.00387645	1.19999655704812e-08	0.652916	63470756	5	33.661519002164
rs112570573	G	A	0.0225973	0.00382552	8.99994799637202e-09	0.369423	63525035	5	34.8925049661454
rs6918653	G	A	-0.0265315	0.00393014	5.00034534976978e-12	0.354032	25745600	6	45.5729945052163
rs1165187	C	T	-0.028312	0.00391876	1.2998702373886e-13	0.350846	25851369	6	52.1967864966308
rs6938397	G	C	0.0231464	0.00424103	6.40000038338761e-09	0.74192	27231224	6	29.7868253444213
rs116817219	A	G	-0.0584178	0.0089187	7.89950721335818e-11	0.045495	31229670	6	42.9029626807859
rs28367693	G	A	-0.0228535	0.00391018	1.89998424621473e-10	0.337948	31282666	6	34.1595344210582
rs9405064	C	A	0.0255304	0.00401381	6.29941180548559e-12	0.673292	31292582	6	40.4577398201448
rs72945823	T	C	-0.025836	0.00370315	1.69980851320349e-13	0.518779	115744176	6	48.6752223219709
rs4945538	A	G	-0.0266854	0.00371993	7.59976214361039e-14	0.546288	115768310	6	51.4609618002621
rs535902273	C	A	-0.0484901	0.00899854	4.70002318179801e-08	0.044127	150403773	6	29.0376894641034
rs789501	T	C	0.0318754	0.00499417	1.20005182020427e-11	0.834702	150584385	6	40.7365873444154
rs58099392	T	A	-0.0245302	0.00376097	8.80035111687322e-11	0.414506	162800247	6	42.5404852802335
rs6979094	T	C	0.0214786	0.00369679	2.00000001996811e-09	0.491643	8999960	7	33.7568861357881
rs1544366	G	A	-0.0208804	0.00373676	4.39997288359989e-08	0.47271	24758248	7	31.223905027815
rs3929578	T	C	0.0320591	0.00464316	2.19988510904925e-12	0.196675	57069640	7	47.6733151721622
rs28689798	C	T	0.0366228	0.0055904	7.70016444356872e-11	0.124035	57070970	7	42.9158109922431
rs10245762	C	T	0.0394918	0.00548021	3.80014352941586e-13	0.130295	57176203	7	51.9301355476419
rs58861254	C	T	-0.0270033	0.00396496	3.40016505804071e-12	0.320625	115942988	7	46.3827038547855
rs6991868	C	A	-0.0646059	0.00579966	4.60044666393479e-30	0.113542	2136893	8	124.090716832708
rs78202250	T	C	0.0238177	0.00375332	1.29998996537545e-10	0.406807	11030000	8	40.2687784425385
rs2572411	C	T	-0.0721818	0.00493014	1.90020300257722e-48	0.817611	11109600	8	214.356625583839
rs6601584	G	C	0.156327	0.00621458	3.19889510969136e-145	0.097095	11232343	8	632.76787326069
rs144099480	G	C	0.0304603	0.0037289	3.50025754158434e-15	0.55637	101595459	8	66.7278111513528
rs16898600	G	A	0.030923	0.00373996	1.50003019045595e-15	0.558967	101597286	8	68.3642929085086
rs17351866	C	G	0.0291404	0.00377281	2.80027059501064e-14	0.598789	101602306	8	59.6569641059423
rs6469261	A	T	-0.0225042	0.00370205	3.69998531172859e-11	0.529462	110440624	8	36.9523955082321
rs16904215	C	T	0.0243402	0.00474408	3.40000847825859e-08	0.184133	131203755	8	26.3235390284624
rs7865812	A	C	0.0456071	0.00554091	4.19952334664066e-17	0.872419	4170979	9	67.7489741476671
rs75027434	A	G	0.037526	0.00560691	1.69980851320349e-12	0.122966	92976580	9	44.7937455239213
rs150202259	C	G	-0.0347799	0.00517263	1.20005182020427e-11	0.842021	92983628	9	45.2099294559009
rs139156697	C	G	-0.0455657	0.00561637	1.29987023738861e-17	0.122471	93030853	9	65.821029564099
rs76882127	G	C	-0.0354785	0.00588979	2.49999995007974e-10	0.110151	93106476	9	36.2853134649752
rs11006948	C	T	0.0311883	0.00432118	1.69980851320349e-13	0.24152	28540008	10	52.0929187366424
rs150658858	T	G	0.0291571	0.00429104	3.50025754158434e-12	0.247023	28574249	10	46.1703882756259
rs11814330	C	T	0.0245995	0.00416193	8.89999986382574e-10	0.270515	28639855	10	34.9351825381849
rs733115	T	G	0.0341476	0.00428412	1.99986186963274e-16	0.246401	96619086	10	63.5326714069994
rs72863064	T	A	0.0263854	0.00435261	4.60002296665069e-10	0.761801	11490201	11	36.7475046766353
rs10765859	A	C	0.0237636	0.00441915	2.59997995670925e-08	0.775096	11509005	11	28.9165835710121
rs2131053	G	A	0.0464949	0.00509071	5.60015438761557e-20	0.154636	29179379	11	83.4168759370102
rs2793468	T	A	-0.0386383	0.00385036	1e-23	0.352775	29399855	11	100.700898697789
rs139688535	C	T	0.0417975	0.00554829	1e-13	0.140169	29639214	11	56.7521484564855
rs72878661	C	T	-0.0375233	0.00386221	2.2998525866862e-22	0.34739	29712953	11	94.3909339360232
rs117645710	A	G	0.0298264	0.0042182	1.2998702373886e-11	0.35871	29732519	11	49.9973908565815
rs141208298	G	A	0.0406026	0.00543342	1.99986186963274e-13	0.13265	29817184	11	55.8420219808302
rs147869121	G	T	0.0370142	0.00532379	8.60003066888856e-12	0.139553	29999911	11	48.3386928495748
rs182897904	G	A	-0.0299545	0.00465001	1.70000422215636e-10	0.805272	30221369	11	41.4969689456695
rs117781421	G	A	-0.0299514	0.00465002	1.70000422215636e-10	0.805271	30223228	11	41.4882018794244
rs181020093	C	T	-0.0298897	0.00465012	1.79998961724559e-10	0.80528	30223317	11	41.3156691968196
rs74344327	C	T	0.0362956	0.00528611	2.80027059501064e-11	0.141525	30231341	11	47.1449921449316
rs183968797	A	G	-0.0299111	0.00465027	1.79998961724559e-10	0.805269	30235710	11	41.3721824323681
rs12283667	T	C	0.0352071	0.00532453	1.60000006389793e-10	0.13952	30642792	11	43.7217917143523
rs163882	G	C	0.0369171	0.00548459	5.40007759066593e-11	0.133745	30947681	11	45.307158008572
rs143616787	G	A	0.0335083	0.00528683	3.50001576071014e-10	0.14156	31543573	11	40.1711346382576
rs72889972	G	T	0.0335176	0.00528385	3.29997006285228e-10	0.141884	31565279	11	40.2387857712882
rs117635766	G	T	0.0267128	0.00435231	9.9001095426017e-09	0.236143	31623226	11	37.6703090303544
rs117897576	T	C	0.0328812	0.00526459	6.59994019159873e-10	0.143282	31868719	11	39.0091249612065
rs555492	C	G	0.0319371	0.00526057	1.79998961724559e-09	0.143506	32108831	11	36.8574553770327
rs11031737	A	G	0.0365374	0.00583695	3.89995862874433e-10	0.112832	32372772	11	39.1835096759505
rs117901010	T	C	0.0313782	0.00543446	9.5999727439248e-09	0.132917	32917568	11	33.3382854352612
rs452842	T	C	0.0498217	0.00843729	1.70000422215636e-09	0.055877	33135541	11	34.8683287035386
rs145819397	A	G	-0.0334664	0.0055044	1.70000422215636e-09	0.869066	33168770	11	36.9656223861838
rs57702339	T	C	0.0328699	0.00545312	1.89998424621474e-09	0.132047	33414176	11	36.3334515379428
rs2756290	A	G	0.0326755	0.00544444	2.19998641983517e-09	0.132512	33464604	11	36.0195308274691
rs2957509	T	C	0.0316643	0.00543985	5.19995996533515e-09	0.132215	34141528	11	33.8817578380613
rs2475164	T	C	0.0311066	0.00543041	1.09999319893519e-08	0.132942	34260708	11	32.8125398739412
rs72914579	T	A	0.0308249	0.00543234	1.49999565138204e-08	0.132884	34330064	11	32.1980421903768
rs1258613	T	G	0.0356866	0.0059207	1.79998961724559e-09	0.111616	34577512	11	36.3299026298094
rs3763924	G	C	0.0511668	0.00882594	3.29997006285228e-09	0.049053	34940353	11	33.6089211781735
rs10836402	A	G	0.0314264	0.00549682	1.40000633223953e-08	0.129139	35488265	11	32.6863356841299
rs2781018	C	T	0.0315508	0.00549678	1.19999655704812e-08	0.129086	35526585	11	32.9461021480899
rs596684	G	T	0.0316692	0.0055092	9.20004602515509e-09	0.128563	35664602	11	33.0443419623243
rs904559	A	G	0.0303298	0.00552757	3.59997927043357e-08	0.127416	36079538	11	30.1072154763792
rs61881476	T	C	-0.0312088	0.00551672	1.89998424621473e-08	0.866224	36244071	11	32.0031152970203
rs2171333	T	C	-0.0651582	0.00385673	3.50025754158434e-69	0.350972	41216468	11	285.430044120034
rs11036296	G	A	-0.0582146	0.00380775	1.59992638286859e-56	0.373399	41241418	11	233.736739638667
rs142028135	T	C	0.0513858	0.00506214	6.00067353864114e-24	0.84009	55804071	11	103.042868617999
rs56079285	T	C	0.0933795	0.00776851	7.000031591309e-37	0.939571	98430684	11	144.486619482495
rs11216155	G	A	0.0980357	0.00767119	3.29989407910837e-40	0.933897	98481393	11	163.321375664451
rs113339312	C	A	0.0798183	0.0104185	1.90020300257723e-15	0.032814	98621270	11	58.6941145667898
rs75129619	A	G	0.046892	0.00602018	6.40029512108372e-16	0.89549	98718186	11	60.6706376482699
rs11217609	A	C	0.046307	0.0059956	9.09913272632251e-16	0.894561	98795690	11	59.6524094819444
rs11534484	T	C	0.0218263	0.00381094	1.09999319893519e-08	0.602778	100203054	11	32.8016747522079
rs1024582	G	A	0.0214938	0.00372102	2.59997995670925e-09	0.439224	2402246	12	33.3658657680088
rs11513556	C	T	0.0288801	0.00430655	2.90001336905407e-12	0.240441	34674886	12	44.9716060598334
rs10858945	G	A	0.0253432	0.00369327	3.69998531172859e-12	0.520625	90443482	12	47.0869743631565
rs11615674	T	G	-0.0216262	0.0037461	1e-10	0.416652	92165561	12	33.3274202005907
rs55945539	T	G	-0.020289	0.00376393	1.79998961724559e-09	0.409309	92624618	12	29.0561593283301
rs146448961	A	G	0.0311502	0.00480418	2.39993787680988e-11	0.17985	102841075	12	42.0419776469935
rs10860867	T	C	0.0312664	0.00480425	2.09990670376243e-11	0.17981	102841826	12	42.35498786537
rs117064226	A	G	0.0313415	0.0048037	1.90020300257723e-11	0.179796	102845393	12	42.5684465393615
rs77110635	C	T	0.0350744	0.00520229	6.09958095872238e-12	0.159879	102854349	12	45.4560176208742
rs141454352	A	G	0.0311671	0.00480539	2.49976970217851e-11	0.179722	102857016	12	42.0664156112369
rs7959033	T	C	0.0323189	0.00389896	2.99985318119079e-18	0.335511	104055061	12	68.7093091919906
rs111935577	A	C	0.0224564	0.00380415	1.89998424621473e-08	0.38108	104170452	12	34.8469686576606
rs2244813	T	C	-0.0313018	0.00370729	5.40007759066591e-18	0.473113	104829275	12	71.2894895413762
rs113510520	G	A	-0.0266924	0.00387992	3.10027344199819e-12	0.618126	104891545	12	47.3292591841053
rs186589544	T	G	-0.0731467	0.0121152	5.8000267960159e-10	0.024084	106376687	14	36.4525823440744
rs117855032	G	A	-0.048001	0.00484837	2.19988510904926e-25	0.185388	35396554	15	98.0187273747504
rs72707070	G	A	-0.040888	0.00571471	1e-12	0.120684	35499540	15	51.1921468439682
rs112472874	T	C	0.104823	0.0109395	1.20005182020427e-21	0.96967	35629758	15	91.8159695459766
rs146119894	G	C	0.107427	0.00446671	1.09900583943251e-134	0.218654	35646176	15	578.430762410605
rs80318490	T	G	0.107367	0.004462	5.70164272280748e-135	0.218687	35646952	15	579.005254441058
rs112394508	T	C	0.0771557	0.00410617	4.200490433962e-82	0.28344	35649441	15	353.071107783113
rs138884863	T	C	0.0788941	0.0040721	4.49987033872149e-87	0.291527	35649528	15	375.363623907741
rs6598331	C	T	-0.0274281	0.00475783	2.3000114603619e-09	0.241817	100899959	15	33.2333106835273
rs74038760	C	T	0.0236216	0.00403532	8.4000138087988e-10	0.296692	100945858	15	34.2659409648365
rs2644985	A	G	-0.150359	0.0169608	2.09990670376242e-20	0.012724	16267837	16	78.5898013981697
rs12598593	A	G	0.0704753	0.00592548	1.39990962656833e-33	0.109349	17170349	16	141.457765407353
rs8044934	A	G	-0.0251361	0.00408733	2.49999995007974e-10	0.281382	17200759	16	37.8195524485986
rs4782029	C	A	0.179868	0.00491389	1e-200	0.82362	17248016	16	1339.85237560994
rs12933646	T	G	-0.080823	0.00389976	3.90031784475063e-98	0.337555	17255534	16	429.53066309404
rs7500021	C	T	-0.0204156	0.00371411	9.5999727439248e-09	0.438884	17447607	16	30.2144554963049
rs252302	T	G	0.0362363	0.00619654	2.69997659840121e-09	0.097921	29228099	16	34.1970921003008
rs8062730	C	T	0.0353587	0.00576132	5.39995325071584e-10	0.115051	29279180	16	37.6659202899126
rs62054881	A	G	0.0321586	0.00580159	3.89995862874433e-08	0.113587	29740571	16	30.7255877984925
rs73530203	A	G	-0.0432112	0.00667981	1.39990962656834e-11	0.082492	31099859	16	41.8470102096714
rs77221061	C	T	0.0210809	0.00377542	6.69992590760657e-09	0.618845	60652541	16	31.1779640532394
rs4396522	A	G	0.028575	0.00385896	2.70022528688824e-14	0.646538	60709891	16	54.8317269365105
rs149720	C	A	-0.0233018	0.00383245	1.60000006389793e-09	0.58722	8754834	17	36.9679991614451
rs1859887	A	G	-0.15614	0.0105665	1.50003019045594e-52	0.031483	11833365	17	218.356455179214
rs4792251	C	T	-0.0765027	0.013621	9.5999727439248e-09	0.021154	12174870	17	31.5453637759287
rs78209795	T	C	-0.0256495	0.00455118	2.10000341026661e-08	0.209084	39070967	17	31.7621419704825
rs77666537	A	T	-0.0252428	0.00444508	8.89999986382574e-09	0.223261	39071102	17	32.2489730711424
rs72824070	C	A	-0.0255653	0.00455036	2.39999313805789e-08	0.209152	39071232	17	31.5653255400394
rs74670795	G	C	-0.0254788	0.00455042	2.69997659840121e-08	0.209117	39071764	17	31.3512580317083
rs16951189	A	C	0.0213906	0.00377734	9.09997082601283e-09	0.603132	50322154	17	32.068140515185
rs117900973	T	C	0.151988	0.0252028	6.40000038338761e-10	0.006214	19973770	18	36.3681336417459
rs72872835	T	C	0.227356	0.0192176	2.19988510904924e-33	0.009665	20081255	18	139.963418251791
rs8092376	A	T	0.108853	0.0101787	1.39990962656834e-28	0.035659	20623849	18	114.365801136964
rs55695724	A	G	0.0726401	0.00483387	7.59976214361038e-53	0.82277	20656989	18	225.820275947954
rs76071146	A	G	0.0328379	0.00418054	7.59976214361039e-16	0.272498	20751821	18	61.7001167218766
rs148305941	C	T	0.0280774	0.00371374	1.20005182020427e-14	0.448725	21159072	18	57.1598114468742
rs28403610	A	G	0.0279467	0.00371316	1.5999263828686e-14	0.448737	21166916	18	56.6465857857483
rs35216517	A	T	-0.0238556	0.00420266	1.29998996537546e-08	0.264021	32963238	18	32.220492556406
rs7230616	C	T	-0.0230941	0.00420652	3.79996853036855e-08	0.264302	33048070	18	30.1408966485702
rs1858223	G	T	0.268477	0.0285385	2.49976970217851e-21	0.00514	66280183	18	88.5017559174042
rs6566374	A	C	-0.032281	0.00402571	2.49976970217851e-17	0.694536	66303050	18	64.2997059445048
rs569660072	C	G	-0.0376448	0.00575016	4.60044666393479e-12	0.876315	66455339	18	42.8597989841258
rs11879715	C	T	0.0440828	0.00385868	2.99985318119079e-31	0.352265	19261851	19	130.515116491285
rs58638214	T	C	-0.0265891	0.00401635	8.90020479625527e-13	0.688185	31864938	19	43.8272449476351
rs6078611	C	T	-0.0903456	0.0112384	1.20005182020427e-15	0.029238	12448792	20	64.6256674966662
rs2423738	G	A	-0.0317266	0.00563172	1.79998961724559e-09	0.122925	13633190	20	31.7369332059813
rs6074644	G	A	-0.0736034	0.00493302	3.59997927043357e-50	0.169023	13795860	20	222.62298433732
rs7268071	A	G	0.0251577	0.00448892	8.1000929031245e-09	0.227084	15398343	20	31.4092912497686
rs78305423	C	T	-0.0359364	0.00482787	1.90020300257723e-14	0.183264	28598322	21	55.4061537203014
rs145506749	C	T	-0.0337678	0.00467045	1.10001852750622e-13	0.193404	28617388	21	52.274282400558
