# Supplementary material for: The relationship between lipoproteins and the risk of esophageal cancer: a Mendelian randomization study
Source: Front Nutr. 2024 Aug 23;11:1432289. doi: 10.3389/fnut.2024.1432289 (PMC11377315; doi:10.3389/fnut.2024.1432289)
Supplement: Supplementary file 1 [file Data_Sheet_1.ZIP › SupMaterial/IVs of MR-Meta analysis/HDL/IV ukb-e-30760.csv]

SNP	A1	A2	BETA	SE	P	FREQ	BP	CHR	F
rs62527486	A	G	0.09607	0.01725	2.57E-08	0.5623	141252201	8	31.01682806
rs60084509	A	C	-0.1286	0.02107	1.02E-09	0.2089	20910450	13	37.25228063
rs4298311	T	A	0.1122	0.01662	1.49E-11	0.2316	88567104	6	45.57468493
rs77427048	C	T	0.111	0.01641	1.34E-11	0.2406	88647584	6	45.7539713
rs9450839	A	G	0.1103	0.01649	2.23E-11	0.2348	88647825	6	44.74141485
rs7820104	A	G	0.1025	0.01808	1.43E-08	0.8115	146148768	8	32.14037048
rs34888360	A	T	0.2275	0.01519	9.26E-51	0.3105	110254329	11	224.3092867
rs416785	G	C	-0.1116	0.01966	1.36E-08	0.1475	22967955	13	32.22265802
rs9801789	G	A	0.1784	0.02914	9.28E-10	0.7245	143485783	8	37.48095131
rs1945092	G	A	0.2693	0.03611	8.81E-14	0.1539	112360681	11	55.61830252
rs7906163	A	G	-0.3016	0.05314	1.38E-08	0.114	101837917	10	32.21213973
rs10789659	T	C	0.24	0.03713	1.03E-10	0.2824	108255828	11	41.78039918
