# Supplementary material for: The relationship between lipoproteins and the risk of esophageal cancer: a Mendelian randomization study
Source: Front Nutr. 2024 Aug 23;11:1432289. doi: 10.3389/fnut.2024.1432289 (PMC11377315; doi:10.3389/fnut.2024.1432289)
Supplement: Supplementary file 1 [file Data_Sheet_1.ZIP › SupMaterial/IVs of MR-Meta analysis/LDL/IV ieu-a-300.csv]

SNP	A1	A2	BETA	SE	P	FREQ	BP	CHR	F
rs12124364	C	G	0.0328	0.0037	3.02970260266142e-17	0.5369	30879042	1	78.5858290723156
rs262583	T	C	-0.03	0.0051	2.73602461341091e-08	0.4525	30945383	1	34.6020761245675
rs10047085	G	A	0.0498	0.0067	7.97810963353666e-12	0.07652	31902418	1	55.2470483403876
rs2474383	T	C	-0.0386	0.0041	1.58416349020637e-19	0.715	61869068	1	88.6353361094586
rs6656834	G	A	0.0693	0.0049	9.64717151896169e-41	0.1623	61913991	1	200.020408163265
rs3790575	C	T	0.0395	0.0063	1.03999200345037e-08	0.7823	62274531	1	39.3109095490048
rs7531065	T	A	0.0497	0.0039	5.71347064001338e-33	0.69	71051082	1	162.399079552926
rs2421794	C	T	-0.0499	0.0039	4.00959031227718e-33	0.3087	71098437	1	163.708744247206
rs11184991	T	C	0.034	0.0044	3.0981325884844e-13	0.8061	107358421	1	59.7107438016529
rs3903927	G	A	0.0395	0.0059	1.41700048860714e-10	0.90633	107542227	1	44.8218902614191
rs4971144	T	C	0.1421	0.0061	6.3533093185174e-109	0.7823	157608807	1	542.660843859178
rs16839069	T	C	0.0343	0.004	7.10558763369473e-16	0.6979	157721340	1	73.530625
rs1710503	T	C	0.033	0.004	1.18987132916004e-15	0.7335	2520736	2	68.0625
rs10164882	T	A	0.0382	0.0037	5.55520384813743e-24	0.5303	15283066	2	106.591672753835
rs1364668	C	A	-0.0531	0.0048	3.84060815725811e-27	0.2018	53453142	2	122.37890625
rs745685	A	G	0.1394	0.0048	1.08893009333345e-178	0.7823	53691289	2	843.418402777778
rs11901756	T	C	0.0974	0.0039	3.45939377826123e-128	0.285	53838078	2	623.718606180145
rs11689950	C	A	0.1096	0.0045	8.70963589956076e-123	0.752	53924697	2	593.193086419753
rs860056	C	T	0.0457	0.0061	2.44399323814968e-11	0.09367	54511226	2	56.1271163665681
rs12714081	A	G	-0.0806	0.0041	4.84283865227857e-83	0.7058	82290955	2	386.458060678168
rs2467041	C	T	0.0378	0.0055	9.06358474958075e-12	0.1807	199231431	2	47.2343801652893
rs11927378	A	G	-0.0245	0.004	4.5559610234003e-08	0.314	97984838	3	37.515625
rs1569234	T	C	0.0261	0.0037	2.13599386018979e-10	0.6201	98284443	3	49.7596785975164
rs13128955	G	C	-0.0355	0.0057	2.56100248573933e-09	0.1266	36335110	4	38.7888581101877
rs2517614	A	G	0.0323	0.0052	1.63199941972582e-10	0.5976	30163955	6	38.5832100591716
rs1419651	A	C	0.0727	0.0037	1.39990962656836e-77	0.4103	30345428	6	386.069393718042
rs9501028	C	T	0.0448	0.0072	1.3880017062789e-10	0.1689	30697561	6	38.7160493827161
rs9262176	T	C	-0.0402	0.0041	4.60468578378574e-22	0.723	30731330	6	96.1356335514574
rs72956909	T	C	0.0298	0.0037	1.04303768550484e-14	0.3879	118929264	6	64.8677867056245
rs79500771	G	A	-0.0318	0.0046	4.24619563946313e-11	0.1583	118944285	6	47.7901701323251
rs2638549	C	T	-0.0316	0.0047	8.07420924384589e-11	0.1768	118997262	6	45.2041647804436
rs6456120	A	C	-0.0298	0.0051	2.6739913620409e-08	0.5132	167151999	6	34.1422529796232
rs6900604	G	A	-0.0263	0.0041	1.89902201736433e-09	0.2559	167193379	6	41.1475312314099
rs7780004	G	A	-0.052	0.0083	3.67502248004749e-09	0.05277	11336310	7	39.2509798229061
rs6461266	C	A	0.0263	0.0045	8.9499374480137e-09	NA	16669167	7	34.1575308641975
rs847439	C	T	0.0276	0.0042	3.83601237908417e-10	0.2784	17018877	7	43.1836734693878
rs6461299	C	T	0.0325	0.0047	2.84380622147299e-11	0.2348	17186779	7	47.8157537347216
rs2243880	C	T	0.0466	0.0052	8.30233015924954e-18	0.1939	18659363	7	80.3091715976332
rs10257073	C	T	0.0504	0.0056	6.9694739635632e-18	0.1319	19217633	7	81
rs17330508	T	C	-0.0264	0.0037	8.43917514030475e-11	0.3945	130028089	7	50.9101533966399
rs378608	C	G	0.0468	0.0055	5.91561634175474e-16	0.1398	17757876	8	72.4046280991736
rs13272648	A	G	0.0415	0.0056	2.36919059527763e-12	0.1398	17767935	8	54.9186862244898
rs2933045	C	T	0.0389	0.0064	2.97700798826948e-09	0.2322	70622208	8	36.943603515625
rs10110129	G	A	-0.0356	0.0038	4.39541615437825e-19	0.4077	104221137	8	87.7673130193906
rs1467806	A	G	0.0593	0.0057	3.57108345808347e-22	0.90765	101694790	9	108.232994767621
rs1111059	T	C	-0.0339	0.0038	1.51495593204035e-16	0.6478	12555441	10	79.5851800554017
rs7917666	T	C	-0.0314	0.0041	7.03882227936457e-14	0.2559	76151021	10	58.6531826293873
rs4405253	T	C	-0.0541	0.0037	5.44251957833202e-45	0.4723	87162474	10	213.791818845873
rs2882636	T	C	-0.0538	0.0036	2.80607968729543e-46	0.4776	87171503	10	223.336419753086
rs3125475	G	C	0.0374	0.0056	2.25600469952971e-10	NA	113224156	10	44.6033163265306
rs11234867	T	C	-0.0387	0.0059	1.85801835504673e-10	0.1266	86607309	11	43.0247055443838
rs600325	C	T	0.0311	0.0052	7.39094550252331e-09	0.7929	118041133	11	35.769600591716
rs11216857	A	G	0.0641	0.0064	1.54099063710707e-21	0.215	118235246	11	100.312744140625
rs529717	G	A	0.0554	0.0074	8.00940030533289e-13	0.1398	118640081	11	56.0474799123448
rs1043314	G	A	-0.0451	0.0063	4.87640760611883e-12	0.8483	118915944	11	51.2474174855127
rs12425305	A	G	-0.0302	0.004	7.49031358510756e-14	0.6821	129675451	12	57.0025
rs9528806	T	C	0.032	0.004	6.61911611941121e-14	0.719	65253632	13	64
rs9514452	T	C	-0.0494	0.0056	1.16600389185145e-18	0.343	106591856	13	77.8176020408163
rs17449446	A	G	-0.0505	0.0038	7.99281939862156e-38	0.3575	106616557	13	176.610110803324
rs17181923	A	C	0.0427	0.0065	7.266077069394e-10	0.1042	73291048	14	43.1547928994083
rs10136726	A	G	-0.0754	0.0071	1.72703047042569e-23	0.90897	73812225	14	112.778416980758
rs1481413	G	A	0.059	0.0059	6.60845595812029e-21	0.1425	85192477	14	100
rs1566877	T	A	0.0244	0.0037	8.3118940744562e-11	0.5172	62536341	16	43.4886778670562
rs42262	T	G	-0.026	0.0038	5.61435668132982e-11	0.4222	63058832	16	46.814404432133
rs12926020	A	G	0.0318	0.0038	3.65931671975349e-17	0.3734	77057920	16	70.0304709141274
rs16949616	T	C	-0.0243	0.0037	2.26099707235047e-11	0.5383	14355974	17	43.1329437545654
