# Supplementary material for: The relationship between lipoproteins and the risk of esophageal cancer: a Mendelian randomization study
Source: Front Nutr. 2024 Aug 23;11:1432289. doi: 10.3389/fnut.2024.1432289 (PMC11377315; doi:10.3389/fnut.2024.1432289)
Supplement: Supplementary file 1 [file Data_Sheet_1.ZIP › SupMaterial/IVs of MR-Meta analysis/LDL/IV ieu-a-781.csv]

SNP	A1	A2	BETA	SE	P	FREQ	BP	CHR	F
rs11247954	A	G	0.0305	0.0051	1.79101820374168e-08	0.5409	26741285	1	35.7650903498654
rs17262181	A	G	0.0303	0.0051	1.90598728896171e-08	0.5396	27586188	1	35.2975778546713
rs6699701	T	C	0.032	0.0051	2.82702728438376e-09	0.529	28298951	1	39.3694732795079
rs4654312	C	T	0.032	0.0051	2.82000578994689e-09	0.5369	29778981	1	39.3694732795079
rs746758	C	T	0.0317	0.0051	4.02096228856067e-09	0.5303	30536711	1	38.6347558631296
rs6680621	T	G	-0.0322	0.0051	2.46501746124004e-09	0.4604	31326966	1	39.8631295655517
rs2271928	A	G	-0.0324	0.0051	1.68399190693123e-09	0.4631	32127953	1	40.3598615916955
rs11588497	G	A	-0.0323	0.0051	2.08597932672716e-09	0.4631	33030461	1	40.1111111111111
rs625757	A	G	-0.0325	0.0051	1.69398671470024e-09	0.4631	34149885	1	40.6093810073049
rs7528354	C	T	-0.0329	0.0051	1.04099825137122e-09	0.4617	34366411	1	41.6151480199923
rs12119977	A	G	-0.0299	0.0051	3.18500413130474e-08	0.4538	35161872	1	34.3717800845828
rs4652867	T	G	-0.0305	0.0051	1.68100885048862e-08	0.4525	35367290	1	35.7650903498654
rs1776184	T	C	0.0636	0.007	5.10152477385559e-18	0.1623	58563007	1	82.5502040816326
rs7556643	T	C	0.0578	0.006	3.34195040026115e-20	0.2414	58922482	1	92.8011111111111
rs11207489	C	G	0.055	0.0053	7.86683425158452e-23	0.6055	60073192	1	107.689569241723
rs11207632	G	A	0.0744	0.007	4.98654795555798e-24	0.8153	61005522	1	112.966530612245
rs17377218	G	T	0.0995	0.0089	3.53020560376659e-24	0.90633	61700259	1	124.987375331398
rs7539471	A	G	-0.0481	0.0055	5.4663822813342e-17	0.3113	66185403	1	76.4829752066116
rs1338204	T	C	-0.048	0.0055	5.93745047302193e-17	0.3113	66992956	1	76.1652892561984
rs12045232	A	T	0.0477	0.0055	8.84300763535516e-17	0.6082	67738359	1	75.2161983471075
rs699238	G	T	0.0467	0.0054	2.71268896051694e-16	0.6768	68041162	1	74.7904663923182
rs17130554	G	A	-0.0482	0.0055	4.28844653496821e-17	0.3113	68653137	1	76.8013223140496
rs12139131	A	G	0.045	0.0055	1.04207745456498e-14	0.6887	68797702	1	66.9421487603306
rs12136900	T	C	0.0481	0.0055	5.40629823995305e-17	0.69	70087550	1	76.4829752066116
rs2651241	T	C	0.0478	0.0055	7.52835343844754e-17	0.69	70992951	1	75.5319008264463
rs2821272	T	C	0.0484	0.0055	3.31818044827248e-17	0.69	72525098	1	77.44
rs112235632	A	C	0.0796	0.0132	1.18500450119363e-08	0.9657	119617449	1	36.3645546372819
rs79134063	A	G	-0.1411	0.0142	1.69394770966373e-18	0.02507	119646024	1	98.7364114263043
rs2498500	T	C	0.1423	0.0061	1.77010895831744e-109	0.7797	119673093	1	544.189465197528
rs636101	C	T	-0.0682	0.0104	7.1660527380356e-10	0.05937	120256713	1	43.0033284023669
rs10494234	A	G	0.0327	0.0054	9.53300893338913e-09	0.4472	120513447	1	36.6697530864198
rs2160236	C	G	-0.0657	0.0057	1.20088107301467e-27	0.7744	40557276	2	132.85595567867
rs4993292	T	G	-0.1335	0.0131	4.50712912109109e-22	0.04881	40666215	2	103.853213682186
rs6544376	T	C	-0.0315	0.0051	4.94994074396934e-09	0.5699	41206175	2	38.1487889273356
rs6544550	C	T	-0.0418	0.0066	2.39502471834942e-09	0.2045	42708267	2	40.1111111111111
rs17405731	G	A	-0.0536	0.0066	3.80101864554767e-15	0.2322	43361450	2	65.9540863177227
rs34998989	T	C	0.1318	0.0068	8.93922770479145e-77	0.7836	43534208	2	375.675605536332
rs17683062	C	T	-0.1251	0.0103	3.0359876459875e-30	0.08311	177925893	2	147.516354039023
rs16866587	G	C	-0.0792	0.0057	1.1310973893337e-39	0.7045	179863363	2	193.063711911357
rs16823047	T	C	-0.0419	0.0064	2.46399600869016e-10	0.1913	183183026	2	42.861572265625
rs9295657	G	A	0.0688	0.0055	4.81725903559163e-32	0.4103	25419318	6	156.477355371901
rs441472	C	T	0.0605	0.0052	6.2502875801513e-28	0.4169	25520038	6	135.364275147929
rs12529049	T	C	0.0352	0.0053	2.93697331100145e-10	0.6675	32357715	6	44.1096475614098
rs77449093	G	A	0.0498	0.0074	3.88400696468029e-10	0.1398	10728739	8	45.2892622352082
rs4841525	C	T	0.0578	0.0083	1.41400192271124e-10	0.1398	11249261	8	48.4952823341559
rs10089460	A	G	0.0517	0.0077	4.29299121739168e-10	0.1398	13493056	8	45.0816326530612
rs17595174	T	G	0.1409	0.0214	9.56092695019812e-10	0.01319	18238838	8	43.3505327976242
rs10113216	G	A	0.1579	0.0223	6.37969622662579e-11	0.009235	19183483	8	50.1365601560458
rs10868229	G	A	0.0446	0.0068	2.78900954126577e-10	0.1438	87463562	9	43.0181660899654
rs17420946	C	A	0.0384	0.0062	8.01807289038827e-09	0.1939	87754947	9	38.3600416233091
rs17053975	C	A	-0.0341	0.0052	4.71802241654598e-10	0.4235	90836065	9	43.0033284023669
rs1342274	A	G	-0.0352	0.0053	3.60097411890301e-10	0.653	112115492	10	44.1096475614098
rs231845	A	C	-0.0429	0.0056	2.52522453344769e-13	0.6834	2736683	11	58.6865433673469
rs11023925	T	C	-0.0501	0.0051	1.09496440146674e-20	0.4763	2749587	11	96.5017301038062
rs12289586	T	C	0.03	0.0052	4.85802784786873e-08	0.405	8427304	11	33.2840236686391
rs174460	T	C	0.0785	0.0065	4.53941616650203e-30	0.1887	61657110	11	145.852071005917
rs669976	C	T	0.0599	0.0087	3.3627919568678e-11	0.1016	64573589	11	47.4040163826133
rs17494956	A	G	0.0554	0.0074	8.40814127170447e-13	0.1398	65992439	11	56.0474799123448
rs672432	C	T	0.0664	0.0089	1.1460405911366e-12	0.1029	67276469	11	55.6616588814544
rs392565	A	G	-0.0457	0.0073	2.46802753117006e-09	0.8496	72290629	11	39.1910302120473
rs4775893	T	A	-0.0549	0.0055	1.47604636638564e-21	0.3628	50898695	15	99.636694214876
rs34492112	A	G	-0.0472	0.0063	1.72703047042568e-12	0.777	75294917	15	56.1310153691106
rs8081501	G	A	0.0361	0.0059	6.00800105143265e-09	0.3074	68313608	17	37.4378052283826
