# Supplementary material for: The relationship between lipoproteins and the risk of esophageal cancer: a Mendelian randomization study
Source: Front Nutr. 2024 Aug 23;11:1432289. doi: 10.3389/fnut.2024.1432289 (PMC11377315; doi:10.3389/fnut.2024.1432289)
Supplement: Supplementary file 1 [file Data_Sheet_1.ZIP › SupMaterial/IVs of MR-Meta analysis/LDL/IV ieu-b-110.csv]

SNP	A1	A2	BETA	SE	P	FREQ	BP	CHR	F
rs112803004	T	A	0.0187941	0.00312289	1.79998961724559e-09	0.871283	23790015	1	36.2184360127303
rs12736303	A	G	0.0187941	0.00312289	1.79998961724559e-09	0.871283	23790608	1	36.2184360127303
rs35530120	G	A	-0.0263419	0.0021108	9.70063133783962e-36	0.420137	25785451	1	155.73994696334
rs12746810	A	G	0.056229	0.00695521	6.20011864208725e-16	0.023172	27013133	1	65.3582214144876
rs566844	T	C	0.0384943	0.00646965	2.69997659840121e-09	0.029272	27363335	1	35.40228387581
rs2433673	G	C	-0.190671	0.0119036	9.60063590945352e-58	0.008398	55443605	1	256.573996580566
rs2986946	G	A	-0.0543492	0.00278155	5.10035023959446e-85	0.195034	55489660	1	381.779468965282
rs613855	G	C	0.0360192	0.00238247	1.20005182020427e-51	0.738264	55517861	1	228.566850505215
rs12086676	T	C	-0.0384314	0.00462435	9.49948365876343e-17	0.05441	55738663	1	69.0670675832524
rs9633424	T	C	-0.201018	0.0183924	8.30041869715702e-28	0.003397	56326528	1	119.451907295281
rs2994560	A	G	0.0138069	0.00217149	2.00000001996811e-10	0.587164	56795825	1	40.4274818965184
rs909529	T	C	-0.0114319	0.00208749	4.3000152915127e-08	0.532673	171082896	1	29.9907983156842
rs60326124	A	G	0.0253218	0.00227308	8.00018444855096e-29	0.702657	220965717	1	124.096549736307
rs59234976	C	T	0.0243546	0.00223895	1.50003019045595e-27	0.685403	220966290	1	118.324100621214
rs72470595	C	T	0.0236785	0.00223147	2.60015956316527e-26	0.682276	220968274	1	112.596857251089
rs76732756	A	G	-0.0185065	0.00224082	1.50003019045595e-16	0.317614	221000197	1	68.2078937875467
rs61819179	G	A	0.0192988	0.00222269	3.90031784475066e-18	0.673643	221031236	1	75.3881037594516
rs137863666	T	C	0.018266	0.00270555	1.50003019045595e-11	0.81673	221034708	1	45.5801529264928
rs116623828	A	T	0.0193342	0.00222822	4.10015240506613e-18	0.673778	221035385	1	75.289823229983
rs35784342	T	C	-0.0253488	0.00453234	2.19998641983516e-08	0.056835	27384021	2	31.2802234265201
rs11127044	G	C	0.0338716	0.0021464	4.19952334664063e-56	0.38472	27740404	2	249.029103225691
rs72810546	A	G	0.0167972	0.00251846	2.60015956316527e-11	0.781567	28074270	2	44.4839835645974
rs114641449	T	C	0.0164401	0.00250963	5.70033002218961e-11	0.780228	28242187	2	42.9130631035396
rs143050719	A	G	0.0164725	0.00250997	5.30029448835795e-11	0.779977	28243933	2	43.0707040617241
rs189802315	A	G	0.0155677	0.00270312	8.50002102591718e-09	0.819695	28266035	2	33.1679214375591
rs76410083	G	A	0.0206683	0.00345723	2.3000114603619e-09	0.101455	28356671	2	35.7398699241711
rs10166029	G	C	-0.0177192	0.0026861	4.19952334664066e-11	0.802758	109058253	2	43.5154888346129
rs62202778	G	C	0.0128082	0.00234224	4.49997395325803e-08	0.72931	216271675	2	29.9029072689186
rs143764316	C	T	0.0137745	0.00236771	5.99998272533644e-09	0.736649	216287021	2	33.8450118087473
rs62252143	T	C	-0.0323421	0.00381705	2.39993787680987e-17	0.081238	32518297	3	71.7927738528605
rs142440969	A	G	-0.0315516	0.00383632	1.99986186963274e-16	0.080405	32521438	3	67.6414833707406
rs9817946	G	A	-0.0141684	0.00225047	3.09998790941119e-10	0.363809	69795157	3	39.636487631202
rs9855968	T	C	0.0131444	0.00218909	1.89998424621474e-09	0.648077	69811385	3	36.0540701437425
rs10937913	G	A	-0.013034	0.00236971	3.79996853036855e-08	0.273134	2752425	4	30.2527620043786
rs3789739	T	C	-0.0177871	0.0021598	1.80011396041801e-16	0.614867	3423442	4	67.8239719669111
rs1203107	T	C	0.0158068	0.00212909	1.10001852750622e-13	0.411817	3459849	4	55.1188155340449
rs116387469	T	C	0.0136065	0.00227873	2.39999313805789e-09	0.672283	7219363	4	35.6539057484583
rs28591188	T	A	-0.0211988	0.00387777	4.60002296665068e-08	0.083449	103132008	4	29.8853579661518
rs7701634	G	A	-0.0569699	0.0103828	4.09996359041765e-08	0.011736	34690840	5	30.1066155885893
rs113932657	T	C	-0.0470523	0.00562293	5.90065196995668e-17	0.036022	52060852	5	70.0222982169658
rs2173525	A	C	-0.0472314	0.00527978	3.6999853117286e-19	0.040863	52070084	5	80.0257926569764
rs79259373	T	C	-0.0172717	0.00283475	1.09999319893519e-09	0.161295	52105715	5	37.1227930198459
rs71583485	G	A	-0.0174377	0.00265087	4.79954424931945e-11	0.190907	131719382	5	43.2714594287514
rs4704727	G	T	0.0321701	0.00216591	6.70038873807751e-50	0.635846	156380067	5	220.60939769557
rs868528	G	T	0.0324333	0.0027662	9.49948365876344e-32	0.828636	156431160	5	137.472276473648
rs4712916	G	A	0.0200922	0.00346173	6.49994976198144e-09	0.899273	25347380	6	33.6874859592547
rs2762356	T	G	-0.0321934	0.00340616	3.29989407910834e-21	0.104436	25506314	6	89.3312893410647
rs6940348	T	C	-0.0135666	0.00229941	3.59997927043357e-09	0.286337	25726343	6	34.8104156730872
rs10946807	C	T	-0.057338	0.00392142	1.99986186963275e-48	0.076135	26079638	6	213.795402400504
rs9467703	G	A	0.0164279	0.00216275	3.10027344199819e-14	0.366204	26318903	6	57.6967645138447
rs113032355	T	A	-0.0374577	0.00600686	4.49997395325803e-10	0.052299	26826804	6	38.8854557954146
rs12154137	A	G	-0.0339843	0.00375536	1.39990962656834e-19	0.088933	27545683	6	81.8942680267209
rs200472	A	C	-0.035281	0.0038217	2.70022528688824e-20	0.087116	27763847	6	85.2253096390767
rs17765491	A	C	-0.0345874	0.00367418	4.79954424931945e-21	0.089852	28000610	6	88.616578002857
rs35783771	A	G	-0.0304601	0.00365242	7.39945954312723e-17	0.088977	28477441	6	69.5506551188001
rs142966389	A	G	-0.0207059	0.00352359	4.20000686246632e-09	0.100349	28567951	6	34.5316624433878
rs115520912	A	G	-0.0278238	0.00360595	1.20005182020427e-14	0.094404	29072840	6	59.5378962326406
rs362520	G	A	0.0250573	0.00317577	2.99985318119079e-15	0.12237	29558364	6	62.2544587466838
rs142289880	G	C	0.0269727	0.00437486	7.00003159130898e-10	0.060238	29636983	6	38.0119828492515
rs115999928	T	A	-0.0198735	0.00241248	1.80011396041801e-16	0.674229	29681299	6	67.8611593674542
rs73404487	G	A	0.0237284	0.0030141	3.50025754158434e-15	0.138137	29806741	6	61.9757221194863
rs138615745	A	T	-0.0246436	0.00290942	2.39993787680987e-17	0.846955	30093654	6	71.7456314141509
rs117156631	C	T	0.0257636	0.00292301	1.20005182020427e-18	0.149635	30201596	6	77.6877410061451
rs116190884	G	A	0.0264633	0.00297578	6.00067353864114e-19	0.143408	30204723	6	79.0835869611986
rs113531942	G	T	0.0265114	0.00294402	2.19988510904926e-19	0.147533	30207036	6	81.0930831598916
rs144867428	T	C	0.0264447	0.00296965	5.30029448835795e-19	0.144095	30214017	6	79.2988255885786
rs74295270	A	G	0.0221412	0.00295019	6.09958095872238e-14	0.146036	30214751	6	56.3251473618465
rs114077552	C	A	0.0223071	0.00316816	1.90020300257723e-12	0.876852	30254253	6	49.5760607688198
rs116589735	A	G	0.0178363	0.00325862	4.39997288359989e-08	0.115684	30268123	6	29.9600200337229
rs116460620	T	G	0.0157941	0.00253912	4.99999995007973e-10	0.213501	30276736	6	38.6921902185382
rs112856958	T	C	0.0120243	0.0021406	1.89998424621473e-08	0.613963	30278310	6	31.5535744500667
rs41265836	G	A	0.0163213	0.00247042	3.90031784475066e-11	0.23208	30506961	6	43.6483575174569
rs55787895	G	A	0.0163184	0.00276615	3.59997927043357e-09	0.170989	30862440	6	34.8019593241647
rs78791827	T	C	0.016832	0.00276909	1.19999655704811e-09	0.171244	30862992	6	36.9485417223151
rs3873357	T	A	-0.0204887	0.00256383	1.2998702373886e-15	0.787255	31037969	6	63.8631530763592
rs9263850	G	A	-0.0226726	0.00312102	3.69998531172859e-13	0.857111	31156188	6	52.7727284674047
rs539141868	T	C	0.0431763	0.00312092	1.59992638286859e-43	0.126864	32524620	6	191.392789691001
rs558121619	C	A	0.0459321	0.00326577	6.29941180548562e-45	0.116492	32662269	6	197.815998677509
rs60066220	A	C	0.0222152	0.00241715	3.90031784475066e-20	0.24594	32789280	6	84.4682021938546
rs2744938	G	A	-0.0278493	0.0036033	1.10001852750622e-14	0.093305	34552110	6	59.7348426016473
rs6916624	A	G	-0.0212809	0.00299743	1.2998702373886e-12	0.139971	34639105	6	50.405959085865
rs75620193	A	G	-0.0260274	0.00343381	3.50025754158434e-14	0.104191	35114630	6	57.4525158181203
rs9380507	A	G	-0.023928	0.00340155	1.99986186963274e-12	0.105029	35366902	6	49.4833486696606
rs9470016	T	C	-0.0138104	0.00245547	1.89998424621473e-08	0.762978	35373655	6	31.633208957307
rs1224493	C	T	-0.0116055	0.00209246	2.90001336905407e-08	0.52245	37011548	6	30.7619160415094
rs1651119	G	A	0.0124926	0.00228702	4.70002318179801e-08	0.296268	39220484	6	29.8377275470906
rs148763453	G	C	-0.0142503	0.00257873	3.29997006285229e-08	0.207029	1015371	7	30.5376961219242
rs6974346	T	C	-0.014369	0.00259099	2.90001336905407e-08	0.78121	75896535	7	30.7554167243437
rs2721942	T	C	-0.020263	0.00232205	2.60015956316527e-18	0.280317	116637744	8	76.1490263534933
rs76459503	T	C	0.0167312	0.00242752	5.50047252867633e-12	0.756195	116705069	8	47.5038214587503
rs10102796	C	T	0.0121747	0.00215073	1.49999565138204e-08	0.519766	141955675	8	32.0438544845004
rs140617758	T	C	0.0123175	0.00212626	6.90001444623354e-09	0.403952	144988715	8	33.5592621447818
rs113513807	A	G	0.0123529	0.00212476	6.10000231740111e-09	0.404451	144990784	8	33.8001079746985
rs78461695	A	G	0.0125094	0.00212498	3.89995862874433e-09	0.404086	144992269	8	34.6547895370516
rs34132016	T	C	0.0125267	0.00212599	3.79996853036855e-09	0.40438	144994028	8	34.7176978047714
rs141717948	T	G	0.0155099	0.00216535	7.89950721335818e-13	0.374412	145010826	8	51.3052474806629
rs145890119	T	C	0.0147023	0.00215959	9.89919775080583e-12	0.367873	145028498	8	46.3476741468203
rs28409207	A	G	-0.0148811	0.00216403	6.09958095872238e-12	0.630783	145035116	8	47.2871909601595
rs8176733	C	T	0.0557289	0.0026865	1.39990962656836e-95	0.18451	136132168	9	430.315759815268
rs8176698	C	T	0.0316853	0.00224748	3.90031784475063e-45	0.316276	136136593	9	198.757705932709
rs147622835	A	G	0.0558242	0.00268972	1.10001852750621e-95	0.184011	136139238	9	430.75553986457
rs36220584	T	C	-0.034513	0.00303322	5.40007759066591e-30	0.863457	136302597	9	129.466557723619
rs137855938	G	A	-0.0345401	0.00305251	1.10001852750622e-29	0.864968	136312396	9	128.036263170474
rs11012761	A	C	0.0138772	0.00233506	2.80001269243453e-09	0.712336	18415552	10	35.3189355441333
rs77868870	A	G	-0.0167636	0.00288042	5.89997267139772e-09	0.157434	18471002	10	33.8706041690321
rs77353696	C	G	-0.0144546	0.00262913	3.79996853036855e-08	0.206984	18479339	10	30.2265119989826
rs117347740	T	C	-0.0179905	0.0032585	3.40000847825859e-08	0.879276	18854589	10	30.4825304689952
rs7896114	C	T	0.0135057	0.0020984	1.19999655704811e-10	0.554828	124575635	10	41.4245349928214
rs11595648	A	G	0.0150658	0.00211193	9.79941161095592e-13	0.576162	124658999	10	50.8891687426594
rs2293436	G	C	0.0254765	0.00343936	1.2998702373886e-13	0.103982	124670298	10	54.8686475294588
rs12574790	T	C	0.0505008	0.00401924	3.29989407910837e-36	0.072774	116575687	11	157.873281499942
rs180366	T	C	0.0546025	0.00299508	2.90001336905408e-74	0.141519	116595756	11	332.359579534325
rs143811287	T	C	0.0558431	0.00426489	3.59997927043357e-39	0.063695	116628396	11	171.4444258848
rs117046382	T	C	-0.0140735	0.00219634	1.49999565138204e-10	0.656541	116830423	11	41.058690370648
rs140041795	T	C	-0.024432	0.00337293	4.40047947835983e-13	0.891496	116833446	11	52.4690720029704
rs80125068	G	A	-0.0248769	0.00450372	3.29997006285229e-08	0.057005	116996445	11	30.5105303129974
rs75579980	A	G	0.0127971	0.00215635	2.90001336905407e-09	0.386195	122465689	11	35.2196163639162
rs190396612	A	G	0.0130687	0.00215963	1.40000633223953e-09	0.37648	122480343	11	36.6189657132329
rs77456050	G	A	0.0131432	0.00214457	8.89999986382574e-10	0.386649	122490413	11	37.559671077739
rs78347407	A	G	0.013258	0.00215315	7.39997069733888e-10	0.378423	122490916	11	37.9146854250841
rs77965903	A	G	0.0130549	0.00214429	1.09999319893519e-09	0.386581	122491567	11	37.0663701635448
rs185102922	A	G	0.0128871	0.00214146	1.79998961724559e-09	0.387359	122496060	11	36.215164619853
rs73012151	T	C	0.0129796	0.00216183	1.89998424621474e-09	0.36854	122499436	11	36.0478642497631
rs143392003	T	C	0.0226004	0.00327884	5.50047252867633e-12	0.114271	126110276	11	47.5107408130241
rs1613842	T	C	0.055273	0.00400156	2.09990670376244e-43	0.07331	126195910	11	190.795183799189
rs10743588	T	C	0.0121935	0.00213401	1.09999319893519e-08	0.40511	26769861	12	32.6485475061084
rs35518087	C	G	0.0155424	0.00211325	1.90020300257723e-13	0.498248	111335966	12	54.0921705022373
rs150051619	C	T	-0.0161412	0.00214344	5.10035023959446e-14	0.452145	111339804	12	56.7086064761474
rs73195861	C	T	0.0159025	0.00209731	3.40016505804071e-14	0.513494	111373227	12	57.4917533022069
rs117114789	C	G	0.0160164	0.00213359	6.09958095872238e-14	0.554508	111373465	12	56.3518111274058
rs61943021	T	C	0.0167239	0.00211282	2.49976970217851e-15	0.517984	111373508	12	62.6541908371722
rs148661844	A	G	0.0169945	0.00248392	7.80009693716499e-12	0.228533	111761334	12	46.8103161752891
rs73412340	C	G	-0.0265177	0.00211571	4.90004422793233e-36	0.47945	111775493	12	157.093938684706
rs11610804	A	G	0.0230612	0.00255491	1.800113960418e-19	0.210946	111817616	12	81.4727906398161
rs117666960	A	T	0.0231929	0.00259007	3.40016505804072e-19	0.203132	111911494	12	80.1838874404843
rs4041274	C	T	0.023239	0.00259024	2.90001336905406e-19	0.203183	111934921	12	80.4923969850935
rs660254	C	A	0.0232969	0.00259017	2.39993787680987e-19	0.203193	111943121	12	80.8983629006227
rs75054873	C	T	0.0200719	0.00275524	3.19963176731835e-13	0.172715	112250349	12	53.0711012584017
rs140040372	T	C	0.0200551	0.00275526	3.40016505804071e-13	0.172714	112277501	12	52.9815291899211
rs117420518	A	G	-0.0200078	0.00275483	3.80014352941586e-13	0.827199	112321671	12	52.7483728599616
rs73205629	C	T	-0.0228484	0.00386889	3.50001576071014e-09	0.920335	112341809	12	34.8769759856553
rs75781263	A	C	-0.0228778	0.00213604	9.09913272632251e-27	0.432774	112494325	12	114.71223878971
rs142736021	T	C	-0.024226	0.00212194	3.40016505804072e-30	0.408926	112547826	12	130.345855411638
rs80329803	G	T	0.0213024	0.00353015	1.60000006389793e-09	0.096533	112693341	12	36.4141981963414
rs12305354	G	T	-0.0237833	0.00213273	7.00003159130895e-29	0.408743	112787237	12	124.357640146701
rs10774652	G	T	0.0220745	0.00355854	5.49996593976403e-10	0.094821	112883468	12	38.480264350259
rs146591493	A	G	0.0226125	0.00356254	2.19998641983517e-10	0.095372	112938132	12	40.2881811504467
rs7971590	C	G	0.0189185	0.00233565	5.50047252867633e-16	0.71716	113069173	12	65.6081619806335
rs111961072	C	T	0.0147907	0.00210859	2.29985258668621e-12	0.562356	113122958	12	49.2031799444
rs74406670	T	G	-0.0172906	0.00253115	8.4004006526377e-12	0.216216	32886940	13	46.664257734188
rs559067	T	C	-0.0164463	0.00208888	3.50025754158434e-15	0.523081	32924884	13	61.9882580895586
rs78022520	G	A	0.0133949	0.00215654	5.30005040639665e-10	0.374543	70779904	14	38.5801503272556
rs61979072	A	C	-0.0133753	0.00211263	2.39999313805789e-10	0.556613	70884381	14	40.0829962708635
rs2806044	G	A	-0.0223957	0.00372192	1.79998961724559e-09	0.086129	73414316	14	36.2072228060581
rs61986897	A	G	-0.0198145	0.00359027	3.40000847825859e-08	0.09403	73667957	14	30.4587457193152
rs4984246	T	G	0.0125764	0.00219914	1.09999319893519e-08	0.343164	63758428	15	32.7044558745483
rs113600467	G	A	-0.015682	0.00263317	2.59997995670925e-09	0.214824	70959325	16	35.4686862049762
rs918757	G	A	-0.0148586	0.00215783	5.70033002218961e-12	0.37737	71372483	16	47.4156086175551
rs147974389	A	C	0.0214103	0.00278255	1.39990962656834e-14	0.831102	71610393	16	59.2051589416928
rs72801748	G	A	0.0253643	0.00209226	8.00018444855103e-34	0.463058	71824672	16	146.965182382661
rs2288000	G	A	0.0485227	0.00268011	2.90001336905409e-73	0.187927	72058881	16	327.781681783841
rs2059248	T	G	0.0332255	0.00365924	1.10001852750622e-19	0.0906	72322376	16	82.4444188704622
rs72837635	G	T	-0.205535	0.0132931	6.29941180548562e-54	0.007119	7003648	17	239.066669339852
rs2053595	A	G	-0.252746	0.0141326	1.59992638286859e-71	0.006552	7029549	17	319.833866201319
rs858520	T	C	-0.0119841	0.00215856	2.80001269243453e-08	0.555359	7530271	17	30.8235459552841
rs1800899	G	A	-0.0126175	0.00219958	9.69996126510999e-09	0.637584	7576841	17	32.905394548474
rs118085031	T	C	0.0658252	0.0115671	1.29998996537546e-08	0.009666	63905536	17	32.3843656397465
rs17690038	G	A	0.0621773	0.00609328	1.90020300257723e-24	0.030392	64195854	17	104.126542422896
rs3859569	A	G	0.0122806	0.00207463	3.20000015974484e-09	0.523137	15797518	19	35.0394971022542
rs74260472	T	C	-0.0377475	0.0032193	9.49948365876344e-32	0.116946	44845385	19	137.484420802787
rs2722658	T	C	-0.0530852	0.00334185	8.10027941680344e-57	0.108539	44904897	19	252.332395540203
rs2571041	A	G	0.0773831	0.00416391	4.30031233630542e-77	0.927058	44988269	19	345.373951576655
rs12480772	C	T	-0.0256479	0.00413761	5.69993627094142e-10	0.071963	42993114	20	38.4241720082144
rs190590786	G	A	-0.0135372	0.00248138	4.90004422793236e-08	0.768377	62241590	20	29.7626183646409
rs2738760	A	G	-0.0133311	0.0024296	4.09996359041765e-08	0.756622	62253681	20	30.1066486677075
rs552374163	T	C	0.0131486	0.0024027	4.39997288359989e-08	0.250856	62298413	20	29.9474556627879
rs112662625	G	A	0.0154544	0.00248445	4.99999995007973e-10	0.23596	62314863	20	38.6940132125028
rs35640778	A	G	0.0147398	0.00242336	1.19999655704811e-09	0.24473	62321128	20	36.9953645517121
rs80132799	T	C	0.0148688	0.00242371	8.50002102591718e-10	0.244829	62322896	20	37.6348795299098
rs74664523	A	G	0.0129592	0.00219352	3.50001576071014e-09	0.344365	50818236	22	34.9038382749514
rs111772357	T	C	0.012401	0.0022224	2.39999313805789e-08	0.328014	50819140	22	31.1364401727991
rs9616813	T	A	0.0129596	0.00219482	3.50001576071014e-09	0.34457	50836578	22	34.8646553475835
