# Supplementary material for: The relationship between lipoproteins and the risk of esophageal cancer: a Mendelian randomization study
Source: Front Nutr. 2024 Aug 23;11:1432289. doi: 10.3389/fnut.2024.1432289 (PMC11377315; doi:10.3389/fnut.2024.1432289)
Supplement: Supplementary file 1 [file Data_Sheet_1.ZIP › SupMaterial/IVs of MR-Meta analysis/LDL/IV ieu-b-4846.csv]

SNP	A1	A2	BETA	SE	P	FREQ	BP	CHR	F
rs74966773	G	T	0.0347	0.006	5.71504954841657e-09	NA	132162718	3	33.4469444444444
rs17144561	C	T	0.0313	0.0056	2.8550255555364e-08	NA	21557385	7	31.2401147959184
rs11773317	G	C	0.0492	0.0069	1.30707347072171e-12	NA	21582312	7	50.8431001890359
rs3924028	G	A	0.0504	0.0068	1.12408719346973e-13	NA	21593149	7	54.9342560553633
rs76578215	G	A	0.0512	0.0067	3.20922376804843e-14	NA	21609507	7	58.3969703720205
rs73107473	A	G	0.0544	0.0069	3.49059932204829e-15	NA	44577622	7	62.1583700903172
rs6656	T	C	-0.0325	0.0051	2.29498578558946e-10	NA	44606098	7	40.6093810073049
rs17716118	T	C	0.0534	0.0079	1.78319977223292e-11	NA	9180134	8	45.6907546867489
rs62493794	T	C	0.0584	0.0083	1.69199860250301e-12	NA	9183048	8	49.507330526927
rs17261333	G	A	-0.0305	0.0054	1.27200846067129e-08	NA	59339186	8	31.9015775034294
rs76344244	A	T	-0.0334	0.0054	5.18095714529341e-10	NA	59376469	8	38.2565157750343
rs77642038	C	G	-0.0352	0.0054	4.97966354164486e-11	NA	59390589	8	42.4910836762689
rs17663005	C	T	0.0289	0.0052	3.17702037447606e-08	NA	126464388	8	30.8879437869822
rs6987702	C	T	-0.0621	0.0052	1.19701612272542e-32	NA	126504726	8	142.618713017752
rs2328220	G	T	-0.0306	0.0053	1.05701220012422e-08	NA	17841088	20	33.3342826628693
rs76451152	T	C	-0.0358	0.0054	4.57193450178139e-11	NA	39151823	20	43.9519890260631
rs7260871	G	A	-0.0347	0.0052	3.08034953654257e-11	NA	39173857	20	44.5299556213018
rs55635815	A	G	-0.0391	0.0052	5.86003216751055e-14	NA	39188620	20	56.5388313609468
rs138580172	T	C	-0.0395	0.0055	8.007556285067e-13	NA	39205830	20	51.5785123966942
rs75368414	A	T	-0.0413	0.0055	4.26088683582789e-14	NA	39209959	20	56.3864462809918
rs12480916	G	T	0.0355	0.0051	3.3296608520688e-12	NA	39932356	20	48.4525182622068
