# Supplementary material for: The relationship between lipoproteins and the risk of esophageal cancer: a Mendelian randomization study
Source: Front Nutr. 2024 Aug 23;11:1432289. doi: 10.3389/fnut.2024.1432289 (PMC11377315; doi:10.3389/fnut.2024.1432289)
Supplement: Supplementary file 1 [file Data_Sheet_1.ZIP › SupMaterial/IVs of MR-Meta analysis/LDL/IV LDL GLGC-2023.csv]

SNP	CHR	A1	A2	BETA	SE	P	EAF	F
rs1123571	1	A	G	-0.0106	0.0013	4.442e-16	NA	66.4852071005917
rs2274976	1	T	C	-0.0173	0.0028	8.907e-10	NA	38.1747448979592
rs10159261	1	T	G	0.0095	0.0013	1.454e-12	NA	53.4023668639053
rs36086195	1	C	T	-0.0141	0.0013	5.148e-27	NA	117.639053254438
rs2992752	1	A	C	0.0104	0.0013	2.607e-15	NA	64
rs146837427	1	ATTTAT	A	0.0142	0.0018	7.02e-15	NA	62.2345679012346
rs534417	1	A	G	-0.0145	0.0017	3.085e-17	NA	72.7508650519031
rs16828576	1	T	C	-0.0164	0.003	2.979e-08	NA	29.8844444444445
rs10903129	1	A	G	-0.0254	0.0013	3.26e-90	NA	381.751479289941
rs113565903	1	T	C	0.0335	0.0044	2.234e-14	NA	57.967458677686
rs9438626	1	C	G	-0.0124	0.0015	2.817e-17	NA	68.3377777777778
rs114165349	1	C	G	0.0828	0.0045	2.953e-74	NA	338.56
rs41309280	1	T	C	0.0392	0.0037	9.376e-26	NA	112.245434623813
rs7549174	1	G	A	-0.008	0.0013	2.572e-09	NA	37.8698224852071
rs2291609	1	T	G	-0.0084	0.0015	2.646e-08	NA	31.36
rs59669045	1	A	G	-0.0081	0.0014	7.008e-09	NA	33.4744897959184
rs4329504	1	G	A	-0.0082	0.0014	2.346e-09	NA	34.3061224489796
rs638769	1	G	C	-0.0085	0.0014	6.119e-10	NA	36.8622448979592
rs58136390	1	C	T	0.0098	0.0017	3.9e-09	NA	33.2318339100346
rs17853159	1	A	G	-0.0217	0.0025	8.522e-18	NA	75.3424
rs61782881	1	C	A	-0.0222	0.0038	2.992e-09	NA	34.1301939058172
rs3845301	1	C	A	0.008	0.0013	4.229e-10	NA	37.8698224852071
rs144750362	1	C	T	-0.0624	0.0101	5.562e-10	NA	38.1703754533869
rs146568567	1	A	G	-0.1162	0.0102	2.81e-30	NA	129.78123798539
rs11206497	1	C	T	0.0099	0.0014	1.03e-12	NA	50.0051020408163
rs11588151	1	G	A	-0.0591	0.0017	1e-200	NA	1208.58477508651
rs2495477	1	G	A	-0.0516	0.0014	1e-200	NA	1358.44897959184
rs7525503	1	T	G	0.0453	0.0034	1.723e-39	NA	177.516435986159
rs7530037	1	T	C	-0.0157	0.0015	7.87e-27	NA	109.551111111111
rs148293131	1	T	C	0.0379	0.0065	4.354e-09	NA	33.9978698224852
rs115394954	1	C	T	-0.0453	0.0047	6.847e-22	NA	92.896785875962
rs183733381	1	C	A	0.0515	0.0072	7.909e-13	NA	51.1622299382716
rs146089119	1	G	C	-0.4162	0.05	8.044e-17	NA	69.288976
rs3005923	1	A	G	-0.0355	0.0049	5.72e-13	NA	52.4885464389838
rs17121798	1	G	C	-0.0173	0.0025	2.845e-12	NA	47.8864
rs995000	1	T	C	-0.0401	0.0013	1e-200	NA	951.485207100592
rs4655772	1	A	G	-0.008	0.0013	5.667e-10	NA	37.8698224852071
rs7514180	1	A	G	-0.0092	0.0016	3.943e-09	NA	33.0625
rs662026	1	G	A	-0.0088	0.0016	2.623e-08	NA	30.25
rs79610238	1	G	A	-0.0173	0.0024	4.62e-13	NA	51.9600694444444
rs2391159	1	T	C	-0.0234	0.0016	1.203e-45	NA	213.890625
rs79752893	1	G	A	-0.0152	0.0023	5.832e-11	NA	43.6748582230624
rs17131683	1	G	A	-0.0123	0.0022	2.755e-08	NA	31.2582644628099
rs192937664	1	T	C	-0.0345	0.0056	9.503e-10	NA	37.9544005102041
rs3032555	1	T	TCAG	0.0132	0.0015	2.889e-19	NA	77.44
rs114254196	1	T	C	-0.0468	0.008	5.568e-09	NA	34.2225
rs4970743	1	G	C	0.0096	0.0013	2.109e-13	NA	54.5325443786982
rs57217149	1	T	A	-0.0453	0.0027	5.96e-61	NA	281.493827160494
rs72703203	1	A	G	-0.122	0.0035	1e-200	NA	1215.02040816327
rs17036094	1	C	A	-0.09	0.0047	2.397e-82	NA	366.681756450883
rs55660224	1	T	C	-0.0843	0.0023	1e-200	NA	1343.38185255198
rs138143871	1	G	A	0.0422	0.0066	1.496e-10	NA	40.8824609733701
rs10858093	1	T	C	0.0441	0.0047	2.749e-21	NA	88.0402897238569
rs115858205	1	A	G	-0.0485	0.0066	2.238e-13	NA	54.0002295684114
rs138377780	1	T	C	0.0383	0.0055	2.81e-12	NA	48.4922314049587
rs115451299	1	C	T	0.0308	0.0055	2.12e-08	NA	31.36
rs61798348	1	T	A	-0.0336	0.005	2.556e-11	NA	45.1584
rs2243393	1	A	G	-0.008	0.0013	8.077e-10	NA	37.8698224852071
rs113921455	1	G	A	-0.0086	0.0015	1.866e-08	NA	32.8711111111111
rs2147324	1	T	C	-0.0108	0.0013	6.753e-17	NA	69.01775147929
rs267733	1	G	A	-0.0195	0.0018	8.322e-27	NA	117.361111111111
rs4390169	1	G	A	-0.0112	0.0013	2.647e-18	NA	74.2248520710059
rs12045893	1	T	C	0.0109	0.0014	1.002e-14	NA	60.6173469387755
rs10127939	1	T	A	0.0187	0.0027	5.988e-12	NA	47.9684499314129
rs115383270	1	A	G	0.0187	0.0027	2.607e-12	NA	47.9684499314129
rs10912842	1	G	C	0.0081	0.0014	4.96e-09	NA	33.4744897959184
rs2227189	1	A	G	0.0085	0.0014	6.727e-10	NA	36.8622448979592
rs76900682	1	A	G	0.0125	0.0019	2.448e-11	NA	43.2825484764543
rs78923809	1	G	T	0.012	0.0019	8.881e-11	NA	39.8891966759003
rs6682862	1	A	G	-0.0121	0.0016	6.06e-14	NA	57.19140625
rs61805076	1	C	T	0.0134	0.0014	1.199e-22	NA	91.6122448979592
rs2027075	1	A	G	-0.0114	0.0013	2.301e-19	NA	76.8994082840237
rs4997370	1	G	T	-0.0102	0.0015	1.746e-12	NA	46.24
rs12028827	1	C	A	0.011	0.0017	4.609e-11	NA	41.8685121107266
rs1434282	1	C	T	-0.0099	0.0014	5.447e-12	NA	50.0051020408163
rs12034835	1	A	C	0.0085	0.0015	1.029e-08	NA	32.1111111111111
rs7516171	1	T	C	0.0089	0.0016	2.864e-08	NA	30.94140625
rs2642438	1	A	G	-0.0286	0.0014	1.63e-89	NA	417.326530612245
rs12743200	1	A	G	-0.0111	0.0015	3.07e-13	NA	54.76
rs10910476	1	C	T	-0.0136	0.0013	3.468e-26	NA	109.443786982249
rs557933	1	A	C	-0.0391	0.0013	8.53e-200	NA	904.621301775148
rs10910522	1	A	G	-0.0118	0.0013	3.878e-20	NA	82.3905325443787
rs7512010	1	A	T	-0.0181	0.0016	4.315e-30	NA	127.97265625
rs3935011	1	C	T	0.009	0.0013	1.119e-12	NA	47.9289940828402
rs56236159	2	G	T	0.0182	0.0018	1.187e-24	NA	102.234567901235
rs11679703	2	A	G	-0.0104	0.0014	2.083e-13	NA	55.1836734693878
rs750772	2	G	A	-0.0175	0.0019	3.107e-19	NA	84.8337950138504
rs907868	2	T	C	-0.0165	0.0012	1.386e-39	NA	189.0625
rs34678899	2	C	T	-0.0117	0.0013	4.449e-19	NA	81
rs679397	2	C	T	-0.0591	0.0063	1.239e-20	NA	88.0022675736961
rs144216243	2	T	C	0.0252	0.0024	2.982e-25	NA	110.25
rs36134738	2	G	A	-0.0876	0.0027	1e-200	NA	1052.64197530864
rs13420469	2	C	T	0.0586	0.0015	1e-200	NA	1526.20444444444
rs10204476	2	C	T	-0.06	0.0049	5.984e-35	NA	149.93752603082
rs141118836	2	G	A	0.0488	0.0038	1.927e-37	NA	164.919667590028
rs114040256	2	G	A	-0.0437	0.0079	2.697e-08	NA	30.5991027078994
rs6751535	2	A	G	-0.0208	0.0031	1.57e-11	NA	45.0197710718002
rs147259480	2	T	G	-0.0317	0.0055	6.485e-09	NA	33.2195041322314
rs111313096	2	T	G	0.0265	0.0031	2.35e-17	NA	73.0749219562955
rs7567950	2	T	C	-0.0177	0.0031	8.829e-09	NA	32.6004162330905
rs12478744	2	A	G	0.0073	0.0013	2.035e-08	NA	31.5325443786982
rs2384007	2	G	A	0.0105	0.0015	2.137e-12	NA	49
rs142787485	2	G	A	-0.0275	0.0039	1.652e-12	NA	49.7205785667324
rs7592657	2	G	A	-0.0224	0.0041	4.108e-08	NA	29.8488994646044
rs72804857	2	C	G	0.0151	0.0018	1.023e-16	NA	70.3734567901235
rs1260326	2	T	C	0.0305	0.0013	3.35e-121	NA	550.443786982249
rs6547817	2	C	T	-0.0139	0.0015	1.849e-21	NA	85.8711111111111
rs7579685	2	A	G	-0.0112	0.002	1.058e-08	NA	31.36
rs7557742	2	G	C	-0.0108	0.0019	5.139e-09	NA	32.3102493074792
rs71441185	2	G	A	0.0255	0.004	2.281e-10	NA	40.640625
rs114027014	2	C	A	0.0256	0.0033	3.343e-15	NA	60.1799816345271
rs147140772	2	G	C	0.0373	0.0056	3.266e-11	NA	44.3651147959184
rs147246559	2	C	G	-0.0709	0.0072	3.694e-23	NA	96.9677854938272
rs137932185	2	T	C	0.0255	0.0036	2.582e-12	NA	50.1736111111111
rs76710528	2	C	T	0.0325	0.0027	1.52e-32	NA	144.890260631001
rs4953026	2	C	T	0.0635	0.0015	1e-200	NA	1792.11111111111
rs62137115	2	C	T	-0.0097	0.0015	1.188e-10	NA	41.8177777777778
rs72790077	2	G	C	-0.0568	0.0058	2.523e-22	NA	95.9048751486326
rs12712955	2	G	A	-0.012	0.0013	6.849e-21	NA	85.207100591716
rs7570641	2	A	G	0.0081	0.0015	3.835e-08	NA	29.16
rs72811428	2	A	G	-0.0097	0.0018	4.129e-08	NA	29.0401234567901
rs360804	2	A	G	-0.0225	0.0014	1.513e-60	NA	258.290816326531
rs12993804	2	A	T	-0.016	0.0014	1.755e-29	NA	130.612244897959
rs13023873	2	T	C	-0.015	0.0018	4.351e-16	NA	69.4444444444444
rs1477034	2	C	T	-0.0118	0.0014	9.145e-17	NA	71.0408163265306
rs1039764	2	C	T	-0.0084	0.0013	2.897e-11	NA	41.7514792899408
rs2592182	2	G	A	0.0108	0.0013	3.115e-16	NA	69.01775147929
rs11126331	2	C	T	-0.0079	0.0014	9.595e-09	NA	31.8418367346939
rs58588820	2	T	C	-0.0094	0.0014	3.597e-12	NA	45.0816326530612
rs308915	2	A	C	0.008	0.0013	1.492e-09	NA	37.8698224852071
rs4246598	2	A	C	0.0101	0.0013	2.658e-15	NA	60.3609467455621
rs10171847	2	G	C	-0.0123	0.0013	8.204e-21	NA	89.5207100591716
rs2577619	2	C	G	0.0184	0.0016	4.791e-31	NA	132.25
rs6734238	2	G	A	-0.0089	0.0013	5.519e-12	NA	46.8698224852071
rs71420565	2	T	C	-0.0167	0.003	3.536e-08	NA	30.9877777777778
rs115626828	2	C	G	-0.036	0.0051	1.166e-12	NA	49.8269896193772
rs141349995	2	T	TAGTC	-0.0457	0.0045	2.564e-24	NA	103.135308641975
rs141213470	2	T	A	0.045	0.0058	9.069e-15	NA	60.1961950059453
rs55938402	2	A	G	-0.0421	0.0023	3.089e-74	NA	335.049149338374
rs17050272	2	A	G	-0.0219	0.0013	4.425e-60	NA	283.792899408284
rs13423029	2	A	G	0.0113	0.002	1.852e-08	NA	31.9225
rs2460382	2	G	A	-0.0118	0.0015	1.531e-15	NA	61.8844444444444
rs1375131	2	C	T	0.0191	0.0017	9.239e-31	NA	126.231833910035
rs4988235	2	G	A	0.0176	0.0016	1.216e-27	NA	121
rs13014455	2	C	T	0.0085	0.0015	1.879e-08	NA	32.1111111111111
rs12614487	2	T	C	-0.0282	0.0022	1.372e-38	NA	164.305785123967
rs10184004	2	T	C	-0.01	0.0013	2.499e-14	NA	59.1715976331361
rs28689500	2	G	T	0.0213	0.0013	3.693e-63	NA	268.455621301775
rs12621984	2	C	T	0.0075	0.0013	3.829e-09	NA	33.2840236686391
rs887995	2	A	T	-0.0073	0.0013	4.792e-08	NA	31.5325443786982
rs12328774	2	G	T	-0.0103	0.0015	8.662e-12	NA	47.1511111111111
rs77319662	2	C	T	0.0202	0.002	7.355e-24	NA	102.01
rs56003568	2	C	G	-0.0197	0.0014	6.867e-45	NA	198.005102040816
rs34788166	2	A	AT	-0.0241	0.0027	6.719e-19	NA	79.6721536351166
rs140201293	2	C	T	-0.0265	0.0021	1.099e-37	NA	159.240362811791
rs143631662	2	T	C	-0.0234	0.0039	2.561e-09	NA	36
rs1250259	2	T	A	-0.0171	0.0015	1.224e-30	NA	129.96
rs6707559	2	C	T	0.0092	0.0013	7.494e-13	NA	50.0828402366864
rs78058190	2	A	G	0.0241	0.0036	1.295e-11	NA	44.8155864197531
rs116001967	2	A	G	-0.038	0.0064	2.353e-09	NA	35.25390625
rs1190441	2	G	A	0.0081	0.0015	2.669e-08	NA	29.16
rs35203651	2	C	T	0.0241	0.0021	1.278e-31	NA	131.702947845805
rs60988674	2	A	G	-0.0092	0.0017	4.683e-08	NA	29.2871972318339
rs146194062	3	T	C	-0.0682	0.0068	8.58e-24	NA	100.589100346021
rs13076933	3	G	T	-0.0246	0.0015	1.054e-57	NA	268.96
rs2305398	3	A	G	0.0085	0.0013	1.334e-10	NA	42.7514792899408
rs6792725	3	A	G	0.0145	0.0014	6.394e-24	NA	107.270408163265
rs7640978	3	T	C	-0.0309	0.0021	1.069e-47	NA	216.510204081633
rs2526385	3	T	G	-0.0085	0.0016	4.649e-08	NA	28.22265625
rs13621	3	C	T	0.0108	0.0013	1.185e-17	NA	69.01775147929
rs9844432	3	G	C	-0.037	0.0024	8.339e-55	NA	237.673611111111
rs9834743	3	C	G	-0.0122	0.0013	1.211e-20	NA	88.0710059171598
rs2062059	3	G	A	-0.0073	0.0013	1.471e-08	NA	31.5325443786982
rs9843956	3	A	G	0.0085	0.0013	2.288e-10	NA	42.7514792899408
rs4894940	3	C	A	-0.0073	0.0013	2.52e-08	NA	31.5325443786982
rs189174	3	C	G	0.0126	0.0014	4.085e-20	NA	81
rs11406672	3	CA	C	0.0169	0.0015	4.944e-30	NA	126.937777777778
rs11717195	3	C	T	-0.0102	0.0015	2.85e-11	NA	46.24
rs2011442	3	C	T	-0.0109	0.0013	4.367e-16	NA	70.301775147929
rs9862203	3	A	G	-0.0137	0.0015	6.566e-21	NA	83.4177777777778
rs62264113	3	A	G	0.0141	0.002	1.065e-12	NA	49.7025
rs56203737	3	G	A	0.0178	0.0019	2.802e-20	NA	87.7673130193906
rs74341202	3	A	G	-0.0425	0.0031	1.601e-42	NA	187.955254942768
rs112515514	3	A	G	-0.0315	0.0045	1.658e-12	NA	49
rs6794370	3	A	C	0.011	0.0017	4.541e-11	NA	41.8685121107266
rs28875187	3	T	C	0.009	0.0015	3.457e-09	NA	36
rs6794351	3	C	T	-0.0126	0.0016	7.26e-16	NA	62.015625
rs73238140	3	G	T	-0.0126	0.0019	1.107e-11	NA	43.9778393351801
rs9653945	3	A	G	-0.0121	0.0014	3.03e-19	NA	74.6989795918367
rs884370	3	T	G	0.0085	0.0015	6.412e-09	NA	32.1111111111111
rs7636224	3	T	A	0.0095	0.0014	1.237e-11	NA	46.0459183673469
rs4679881	3	T	C	0.0128	0.0013	3.139e-23	NA	96.9467455621302
rs6444956	3	C	G	0.014	0.0022	1.078e-10	NA	40.495867768595
rs4515081	3	G	T	0.0131	0.0017	9.861e-15	NA	59.3806228373703
rs13319523	3	C	T	0.0097	0.0017	1.205e-08	NA	32.5570934256055
rs59427408	3	G	C	-0.0082	0.0013	1.809e-10	NA	39.7869822485207
rs2342307	3	A	G	0.0079	0.0014	1.061e-08	NA	31.8418367346939
rs6422312	4	G	T	-0.0077	0.0013	2.1e-09	NA	35.0828402366864
rs13108218	4	A	G	0.0178	0.0013	2.794e-41	NA	187.479289940828
rs4689088	4	G	A	-0.0112	0.0013	4.811e-18	NA	74.2248520710059
rs140285439	4	ACGG	A	-0.0094	0.0017	4.477e-08	NA	30.5743944636678
rs62409270	4	C	G	0.0091	0.0014	2.671e-11	NA	42.25
rs2687968	4	A	C	0.0073	0.0013	6.41e-09	NA	31.5325443786982
rs368093271	4	G	C	-0.0168	0.0027	4.165e-10	NA	38.716049382716
rs203273	4	C	T	-0.0084	0.0013	1.048e-10	NA	41.7514792899408
rs321622	4	C	T	-0.0083	0.0013	2.152e-10	NA	40.7633136094675
rs17083112	4	C	T	-0.0127	0.0018	7.759e-13	NA	49.7808641975309
rs11133477	4	G	A	0.0099	0.0016	3.055e-10	NA	38.28515625
rs4860987	4	T	A	0.031	0.0018	1.953e-66	NA	296.604938271605
rs13112099	4	G	T	0.0127	0.0014	3.456e-20	NA	82.2908163265306
rs4309908	4	A	G	-0.0106	0.0013	8.569e-17	NA	66.4852071005917
rs72663045	4	G	T	0.04	0.0049	5.041e-16	NA	66.6389004581424
rs185567543	4	T	A	0.0846	0.0096	1.057e-18	NA	77.66015625
rs4624677	4	T	C	0.0101	0.0013	6.203e-15	NA	60.3609467455621
rs3775228	4	T	C	0.0095	0.0013	7.623e-13	NA	53.4023668639053
rs144198753	4	T	C	-0.0568	0.0071	1.233e-15	NA	64
rs78336107	4	G	C	0.0155	0.0021	1.321e-13	NA	54.4784580498866
rs9307240	4	C	G	-0.0164	0.0014	7.027e-30	NA	137.224489795918
rs13107325	4	T	C	-0.0253	0.0027	1.555e-20	NA	87.8038408779149
rs17617028	4	A	G	0.0119	0.0015	5.493e-15	NA	62.9377777777778
rs7699288	4	C	G	-0.0101	0.0014	2.1e-13	NA	52.0459183673469
rs55845920	4	T	C	-0.0161	0.0028	5.493e-09	NA	33.0625
rs71610255	4	C	A	-0.0141	0.002	6.459e-13	NA	49.7025
rs7692092	4	T	C	-0.0092	0.0016	2.733e-09	NA	33.0625
rs56169929	4	C	A	-0.0093	0.0014	7.69e-11	NA	44.1275510204082
rs41280463	4	A	G	-0.0145	0.0018	4.54e-16	NA	64.891975308642
rs116692022	4	G	A	0.0446	0.0064	2.715e-12	NA	48.5634765625
rs72701754	4	T	A	0.0082	0.0013	3.623e-10	NA	39.7869822485207
rs34888113	5	A	G	0.0096	0.0017	9.178e-09	NA	31.8892733564014
rs116734477	5	T	C	-0.0518	0.0035	6.519e-50	NA	219.04
rs79760705	5	T	G	0.0135	0.0021	2.66e-10	NA	41.3265306122449
rs13173241	5	A	G	0.0151	0.0016	7.653e-22	NA	89.06640625
rs43217	5	A	G	0.0084	0.0014	8.797e-10	NA	36
rs4703908	5	G	C	0.0109	0.0016	3.392e-12	NA	46.41015625
rs4704043	5	C	T	-0.0159	0.0014	8.726e-31	NA	128.984693877551
rs7716245	5	T	C	-0.0201	0.0028	3.434e-13	NA	51.531887755102
rs193152187	5	T	G	0.0555	0.0073	3.237e-14	NA	57.8016513417151
rs7707394	5	A	G	0.0419	0.0013	1e-200	NA	1038.8224852071
rs6453133	5	G	A	0.0473	0.0014	1e-200	NA	1141.47448979592
rs1525764	5	A	T	0.0203	0.0014	1.057e-46	NA	210.25
rs6453188	5	G	A	0.0124	0.0015	2.397e-17	NA	68.3377777777778
rs72771967	5	T	G	-0.023	0.0038	1.337e-09	NA	36.6343490304709
rs35930860	5	C	T	0.0136	0.0023	1.778e-09	NA	34.9640831758034
rs13359253	5	T	C	-0.0139	0.0024	1.238e-08	NA	33.5434027777778
rs716848	5	A	C	0.0086	0.0013	1.523e-11	NA	43.7633136094675
rs6869704	5	C	T	-0.0161	0.0013	8.16e-37	NA	153.378698224852
rs2057655	5	A	G	-0.0183	0.0015	1.35e-33	NA	148.84
rs34890856	5	CA	C	0.0092	0.0014	1.738e-10	NA	43.1836734693878
rs17118785	5	A	G	-0.0108	0.0015	2.486e-12	NA	51.84
rs35832946	5	G	A	0.0194	0.0021	1.206e-20	NA	85.3424036281179
rs72799001	5	T	G	0.0321	0.0043	1.19e-13	NA	55.7279610600324
rs75104256	5	T	G	-0.0271	0.0037	2.604e-13	NA	53.645726807889
rs6874202	5	T	C	-0.0361	0.0013	1.85e-168	NA	771.130177514793
rs112811239	5	C	T	-0.011	0.0015	4.419e-13	NA	53.7777777777778
rs31778	5	T	C	-0.0096	0.0014	1.596e-11	NA	47.0204081632653
rs272441	5	A	G	0.0138	0.0024	7.053e-09	NA	33.0625
rs9405990	6	A	G	-0.0074	0.0013	3.419e-09	NA	32.4023668639053
rs9366722	6	T	C	-0.0086	0.0015	3.022e-08	NA	32.8711111111111
rs59408219	6	C	T	-0.021	0.0024	4.85e-18	NA	76.5625
rs7746081	6	A	G	-0.0295	0.0013	2.27e-107	NA	514.940828402367
rs6924805	6	G	T	0.009	0.0013	2.898e-12	NA	47.9289940828402
rs9368188	6	A	G	-0.0093	0.0013	2.516e-12	NA	51.1775147928994
rs9466056	6	A	G	-0.0094	0.0013	2.475e-13	NA	52.2840236686391
rs113760175	6	A	G	-0.021	0.0028	4.046e-14	NA	56.25
rs181058325	6	G	A	-0.0269	0.0028	3.282e-22	NA	92.297193877551
rs80215559	6	C	T	-0.058	0.0028	1.45e-97	NA	429.081632653061
rs60645096	6	T	C	0.032	0.0056	1.194e-08	NA	32.6530612244898
rs186137462	6	A	T	0.0344	0.0061	1.414e-08	NA	31.8022037086805
rs13194984	6	T	G	-0.0187	0.002	1.015e-20	NA	87.4225
rs35657082	6	T	A	-0.0325	0.0026	8.117e-35	NA	156.25
rs13214703	6	C	T	-0.0285	0.0026	7.086e-28	NA	120.155325443787
rs34979126	6	A	G	-0.0264	0.0026	6.3e-25	NA	103.100591715976
rs62406559	6	G	T	0.0245	0.004	7.412e-10	NA	37.515625
rs3129796	6	T	G	-0.0232	0.0033	2.736e-12	NA	49.425160697888
rs62406040	6	G	A	0.0277	0.0041	2.004e-11	NA	45.6448542534206
rs3893464	6	A	G	0.0147	0.0013	2.984e-29	NA	127.863905325444
rs2023471	6	A	C	0.0074	0.0013	2.042e-08	NA	32.4023668639053
rs56248798	6	T	C	0.0307	0.0036	4.13e-17	NA	72.7229938271605
rs1265097	6	A	C	0.0267	0.0021	2.727e-36	NA	161.65306122449
rs2596544	6	A	T	-0.0122	0.0016	7.764e-14	NA	58.140625
rs3128759	6	C	T	-0.0166	0.0014	1.516e-32	NA	140.591836734694
rs2097431	6	T	A	0.025	0.0019	3.338e-41	NA	173.130193905817
rs35282906	6	A	T	0.0429	0.002	4.53e-102	NA	460.1025
rs3800461	6	C	G	-0.0244	0.0021	2.751e-32	NA	135.002267573696
rs11755266	6	T	C	-0.0247	0.0023	4.352e-27	NA	115.328922495274
rs2766582	6	G	A	-0.0082	0.0013	1.056e-09	NA	39.7869822485207
rs11380614	6	T	TA	0.0125	0.0014	5.604e-20	NA	79.7193877551021
rs11759627	6	T	C	0.0091	0.0014	1.479e-10	NA	42.25
rs4714431	6	C	A	0.0077	0.0013	9.112e-09	NA	35.0828402366864
rs2395943	6	A	G	0.0134	0.0013	3.38e-25	NA	106.248520710059
rs9472125	6	T	C	-0.0143	0.0022	5.958e-11	NA	42.25
rs9472135	6	C	T	-0.0091	0.0014	2.47e-10	NA	42.25
rs73429745	6	T	C	0.0099	0.0015	8.948e-11	NA	43.56
rs9367489	6	C	G	-0.0137	0.0013	3.175e-25	NA	111.059171597633
rs2608652	6	C	T	0.0095	0.0013	4.608e-13	NA	53.4023668639053
rs12662589	6	C	G	0.0139	0.0015	1.214e-21	NA	85.8711111111111
rs146824639	6	C	T	0.0084	0.0015	9.129e-09	NA	31.36
rs17185536	6	T	C	-0.0194	0.0016	1.099e-35	NA	147.015625
rs1392969	6	C	T	-0.0146	0.0026	2.859e-08	NA	31.5325443786982
rs1358756	6	G	A	0.0122	0.0013	2.51e-21	NA	88.0710059171598
rs6913325	6	T	G	-0.0107	0.0013	8.659e-17	NA	67.7455621301775
rs11153143	6	T	C	-0.0142	0.002	7.929e-13	NA	50.41
rs13194714	6	A	T	-0.0169	0.0013	3.521e-38	NA	169
rs9388498	6	T	G	-0.0132	0.0017	2.031e-14	NA	60.2906574394464
rs141783576	6	C	G	0.0232	0.003	1.984e-14	NA	59.8044444444444
rs3890746	6	C	T	-0.0087	0.0013	1.812e-11	NA	44.7869822485207
rs2608921	6	T	C	-0.0082	0.0015	1.555e-08	NA	29.8844444444445
rs9399137	6	C	T	-0.0262	0.0015	4.582e-70	NA	305.084444444444
rs2038077	6	A	C	-0.0094	0.0016	9.705e-09	NA	34.515625
rs721795	6	T	C	-0.0231	0.0031	9.356e-14	NA	55.5265348595213
rs62441843	6	G	A	0.0206	0.0017	5.87e-33	NA	146.837370242215
rs679582	6	G	A	0.0087	0.0013	1.528e-11	NA	44.7869822485207
rs9480534	6	G	A	-0.0147	0.0022	6.297e-11	NA	44.646694214876
rs1871859	6	T	C	0.0167	0.0018	2.123e-21	NA	86.0771604938272
rs17710008	6	A	G	0.0109	0.0017	2.222e-10	NA	41.1107266435986
rs9347330	6	A	T	0.0092	0.0014	2.043e-11	NA	43.1836734693878
rs3777401	6	A	G	0.0692	0.004	1.538e-68	NA	299.29
rs12208357	6	T	C	0.0642	0.0026	1.63e-130	NA	609.710059171598
rs146785976	6	G	A	-0.0326	0.0049	2.168e-11	NA	44.2632236568097
rs11753995	6	A	G	0.0385	0.0018	1.19e-104	NA	457.484567901235
rs3127580	6	T	C	0.0341	0.0019	1.558e-75	NA	322.108033240997
rs12179053	6	T	C	-0.0146	0.0015	3.299e-22	NA	94.7377777777778
rs4252185	6	C	T	0.0891	0.0025	1e-200	NA	1270.2096
rs1819138	6	T	C	-0.0178	0.0018	1.253e-23	NA	97.7901234567901
rs117612826	6	C	T	0.0603	0.0074	2.701e-16	NA	66.4004747991234
rs148349043	6	G	C	0.0861	0.006	3.853e-46	NA	205.9225
rs35678264	6	A	G	-0.0203	0.0033	7.423e-10	NA	37.8411386593205
rs2362529	7	C	T	-0.0212	0.0015	5.389e-43	NA	199.751111111111
rs2158694	7	G	T	0.008	0.0014	1.32e-08	NA	32.6530612244898
rs6796	7	C	T	0.0084	0.0014	2.599e-09	NA	36
rs28406917	7	T	C	0.0121	0.0013	6.985e-20	NA	86.6331360946746
rs55696093	7	G	A	0.0367	0.0016	2.88e-118	NA	526.12890625
rs4722551	7	C	T	0.0354	0.0018	5.936e-89	NA	386.777777777778
rs6968895	7	A	G	-0.0132	0.0018	3.444e-13	NA	53.7777777777778
rs12537520	7	C	T	-0.0104	0.0016	2.088e-10	NA	42.25
rs66595885	7	C	T	0.0163	0.002	6.546e-16	NA	66.4225
rs6963198	7	A	G	-0.0072	0.0013	4.863e-08	NA	30.6745562130178
rs896173	7	A	G	-0.0071	0.0013	2.154e-08	NA	29.8284023668639
rs12533280	7	T	C	0.0168	0.0016	3.842e-26	NA	110.25
rs7808613	7	G	C	0.0113	0.0015	9.306e-14	NA	56.7511111111111
rs28658444	7	C	G	0.0379	0.006	2.659e-10	NA	39.9002777777778
rs17725246	7	C	T	0.0377	0.0016	1.13e-124	NA	555.19140625
rs113548930	7	A	T	0.0223	0.0036	9.864e-10	NA	38.3711419753086
rs799157	7	T	C	0.0297	0.0037	1.9e-15	NA	64.4331628926223
rs41301394	7	T	C	0.0109	0.0014	5.516e-15	NA	60.6173469387755
rs1229492	7	T	C	0.0089	0.0014	6.78e-10	NA	40.4132653061224
rs1014283	7	A	C	-0.0137	0.0016	3.097e-18	NA	73.31640625
rs42035	7	G	A	-0.0083	0.0015	4.059e-08	NA	30.6177777777778
rs112758337	7	A	G	-0.0187	0.0017	1.008e-28	NA	121
rs143524414	7	A	G	0.0154	0.0026	3.343e-09	NA	35.0828402366864
rs1015538	7	A	G	0.0104	0.0014	1.651e-14	NA	55.1836734693878
rs221793	7	A	C	0.0287	0.0023	4.264e-36	NA	155.706994328922
rs34858923	7	A	AT	0.0114	0.0017	1.75e-11	NA	44.9688581314879
rs803073	7	A	G	-0.0082	0.0013	1.69e-10	NA	39.7869822485207
rs10264718	7	C	A	-0.0126	0.0018	2.189e-12	NA	49
rs10248717	7	G	A	0.013	0.0014	6.055e-21	NA	86.2244897959184
rs62621812	7	A	G	0.0294	0.0045	8.898e-11	NA	42.6844444444445
rs1838931	7	T	C	0.0101	0.0014	2.221e-13	NA	52.0459183673469
rs292571	7	G	C	-0.0078	0.0014	2.328e-08	NA	31.0408163265306
rs3778823	7	G	A	-0.0261	0.004	7.805e-11	NA	42.575625
rs34372369	7	A	G	0.0182	0.003	1.106e-09	NA	36.8044444444444
rs4374942	7	C	T	0.0188	0.0021	1.046e-18	NA	80.1451247165533
rs73729982	7	G	T	0.0155	0.0025	2.775e-10	NA	38.44
rs2928576	8	T	C	-0.0114	0.0014	1.013e-16	NA	66.3061224489796
rs11249878	8	C	A	0.0103	0.0014	3.285e-14	NA	54.1275510204082
rs4841132	8	A	G	-0.0601	0.0021	2.01e-172	NA	819.049886621315
rs6601302	8	T	G	0.0116	0.0015	2.564e-15	NA	59.8044444444444
rs62491176	8	C	T	0.0122	0.0018	1.401e-11	NA	45.9382716049383
rs4321967	8	C	T	0.0098	0.0013	6.257e-14	NA	56.8284023668639
rs11782823	8	C	A	0.0083	0.0014	7.668e-09	NA	35.1479591836735
rs4367597	8	C	T	-0.0102	0.0013	1.428e-14	NA	61.5621301775148
rs1495741	8	G	A	0.0185	0.0015	2.077e-37	NA	152.111111111111
rs900776	8	C	A	-0.0198	0.0017	2.962e-32	NA	135.653979238754
rs7837764	8	C	G	-0.0077	0.0013	1.47e-09	NA	35.0828402366864
rs6557915	8	C	A	-0.0081	0.0014	1.111e-08	NA	33.4744897959184
rs151150389	8	C	T	0.0313	0.0037	6.227e-17	NA	71.5624543462381
rs117139027	8	A	G	-0.0803	0.0062	6.839e-38	NA	167.744276795005
rs72638977	8	G	A	-0.0224	0.0039	1.115e-08	NA	32.9888231426693
rs9298506	8	G	A	0.0234	0.0015	5.787e-52	NA	243.36
rs2925656	8	T	C	0.0156	0.0016	3.307e-23	NA	95.0625
rs9297994	8	G	A	0.0349	0.0014	9.68e-144	NA	621.433673469388
rs615031	8	T	A	0.0108	0.0013	3.872e-17	NA	69.01775147929
rs62509311	8	T	A	-0.0156	0.0015	2.786e-26	NA	108.16
rs2941465	8	T	C	-0.008	0.0013	2.626e-10	NA	37.8698224852071
rs400824	8	T	C	0.0096	0.0014	2.458e-11	NA	47.0204081632653
rs16896059	8	A	G	0.0097	0.0016	1.068e-09	NA	36.75390625
rs3808477	8	T	C	-0.0245	0.0014	2.086e-66	NA	306.25
rs28475535	8	A	G	-0.0076	0.0014	2.756e-08	NA	29.469387755102
rs2385094	8	C	T	-0.0139	0.0019	1.861e-13	NA	53.5207756232687
rs6999569	8	G	A	-0.0485	0.0013	1e-200	NA	1391.86390532544
rs16900659	8	A	G	-0.0187	0.0033	9.103e-09	NA	32.1111111111111
rs4378011	8	A	G	0.0079	0.0013	1.124e-09	NA	36.9289940828402
rs1134030	8	T	C	0.0228	0.0014	5.769e-63	NA	265.224489795918
rs3780181	9	G	A	-0.0354	0.0023	4.982e-52	NA	236.89224952741
rs10975286	9	A	G	-0.0082	0.0014	1.888e-09	NA	34.3061224489796
rs28498684	9	A	G	0.0137	0.0013	3.097e-25	NA	111.059171597633
rs72700413	9	A	G	0.0327	0.0024	8.973e-44	NA	185.640625
rs10757272	9	T	C	-0.0117	0.0013	2.396e-20	NA	81
rs7019909	9	T	C	0.0117	0.0019	1.709e-09	NA	37.9196675900277
rs62560863	9	T	C	-0.012	0.002	2.516e-09	NA	36
rs4878583	9	T	C	0.009	0.0016	1.809e-08	NA	31.640625
rs139956529	9	T	C	0.0328	0.0058	2.115e-08	NA	31.9809750297265
rs9314833	9	T	C	-0.0117	0.0019	5.166e-10	NA	37.9196675900277
rs7864568	9	A	G	-0.0149	0.0014	1.259e-26	NA	113.270408163265
rs1571791	9	T	C	0.0119	0.0013	2.402e-20	NA	83.792899408284
rs2055163	9	C	A	-0.0096	0.0013	3.599e-13	NA	54.5325443786982
rs10746784	9	T	C	0.0071	0.0013	3.141e-08	NA	29.8284023668639
rs9410207	9	C	T	-0.02	0.0027	2.742e-13	NA	54.8696844993141
rs7873907	9	C	T	-0.0071	0.0013	2.56e-08	NA	29.8284023668639
rs2401637	9	T	C	-0.0081	0.0014	3.975e-09	NA	33.4744897959184
rs4149307	9	T	C	0.0181	0.0016	2.045e-28	NA	127.97265625
rs11789603	9	T	C	0.0226	0.0021	9.918e-28	NA	115.818594104308
rs2575876	9	A	G	-0.0249	0.0014	3.314e-66	NA	316.331632653061
rs11390019	9	CT	C	0.0282	0.005	1.702e-08	NA	31.8096
rs75113691	9	C	G	-0.0176	0.0031	1.631e-08	NA	32.2330905306972
rs74747071	9	A	G	-0.0077	0.0013	7.181e-09	NA	35.0828402366864
rs56294298	9	A	G	-0.0189	0.0026	1.775e-13	NA	52.8417159763314
rs10817718	9	A	G	-0.0078	0.0014	4.052e-08	NA	31.0408163265306
rs7025486	9	A	G	0.008	0.0014	1.27e-08	NA	32.6530612244898
rs11794565	9	T	C	-0.0077	0.0014	1.347e-08	NA	30.25
rs9697210	9	A	G	-0.0293	0.0019	1.248e-51	NA	237.808864265928
rs7039440	9	G	A	-0.0085	0.0015	2.094e-08	NA	32.1111111111111
rs9411466	9	A	G	0.0248	0.0035	1.898e-12	NA	50.2073469387755
rs2519093	9	T	C	0.0735	0.0016	1e-200	NA	2110.25390625
rs41307428	9	T	C	-0.0313	0.004	5.995e-15	NA	61.230625
rs3780190	9	A	G	0.0103	0.0013	1.217e-15	NA	62.7751479289941
rs11999532	9	C	G	-0.0155	0.0015	1.998e-25	NA	106.777777777778
rs369421	10	C	T	-0.0105	0.0017	1.471e-09	NA	38.1487889273356
rs7903259	10	G	C	0.0148	0.0013	4.896e-31	NA	129.609467455621
rs1045873	10	C	A	0.0077	0.0013	9.301e-09	NA	35.0828402366864
rs12354765	10	A	T	-0.0107	0.0016	2.209e-11	NA	44.72265625
rs7908745	10	G	A	0.0097	0.0013	6.551e-13	NA	55.6745562130178
rs1203376	10	G	T	0.0071	0.0013	2.208e-08	NA	29.8284023668639
rs1031101	10	G	A	0.012	0.0018	3.511e-11	NA	44.4444444444444
rs3740355	10	A	C	0.0074	0.0013	1.77e-08	NA	32.4023668639053
rs10761750	10	A	G	0.0146	0.0013	8.91e-31	NA	126.130177514793
rs17476364	10	C	T	-0.0265	0.0023	2.004e-31	NA	132.750472589792
rs117977752	10	T	C	-0.0201	0.0035	1.161e-08	NA	32.9804081632653
rs11000443	10	A	C	-0.03	0.0028	1.317e-27	NA	114.795918367347
rs115304044	10	A	C	-0.0206	0.0037	1.863e-08	NA	30.9978086194302
rs1870140	10	A	G	-0.012	0.0019	1.109e-10	NA	39.8891966759003
rs654187	10	T	C	-0.0238	0.0037	1.002e-10	NA	41.3761869978086
rs2246949	10	C	T	0.0083	0.0013	5.349e-11	NA	40.7633136094675
rs305371	10	T	C	0.0073	0.0013	2.623e-08	NA	31.5325443786982
rs17127001	10	A	G	-0.0092	0.0015	1.972e-09	NA	37.6177777777778
rs2068888	10	A	G	-0.0169	0.0013	8.844e-40	NA	169
rs1414929	10	T	A	-0.0085	0.0015	3.232e-08	NA	32.1111111111111
rs61886339	10	C	T	-0.0101	0.0014	2.652e-13	NA	52.0459183673469
rs28371678	10	C	T	-0.0197	0.0031	3.485e-10	NA	40.3839750260146
rs2490287	10	A	G	0.007	0.0013	2.328e-08	NA	28.9940828402367
rs603424	10	A	G	0.0154	0.0017	3.075e-20	NA	82.0622837370242
rs148739338	10	T	C	0.0153	0.0027	2.428e-08	NA	32.1111111111111
rs78531123	10	A	G	0.0178	0.0028	2.916e-10	NA	40.4132653061224
rs2792751	10	T	C	0.0253	0.0014	6.248e-72	NA	326.576530612245
rs12414592	10	C	A	-0.0191	0.0016	4.156e-32	NA	142.50390625
rs7079542	10	G	A	-0.0144	0.0021	3.193e-12	NA	47.0204081632653
rs2301179	10	G	A	0.0159	0.0013	1.051e-36	NA	149.591715976331
rs7904973	10	G	T	-0.0202	0.0013	1.42e-57	NA	241.443786982249
rs11246279	11	A	C	0.0083	0.0013	3.221e-10	NA	40.7633136094675
rs151191319	11	A	G	-0.03	0.0038	2.348e-15	NA	62.3268698060942
rs1661052	11	G	A	-0.0141	0.0022	2.025e-10	NA	41.0764462809917
rs7108486	11	C	T	-0.025	0.0035	6.696e-13	NA	51.0204081632653
rs12271333	11	C	A	0.016	0.0018	1.342e-19	NA	79.0123456790123
rs11601507	11	A	C	0.0415	0.0028	2.444e-51	NA	219.674744897959
rs3750944	11	G	A	0.0075	0.0013	5.439e-09	NA	33.2840236686391
rs6484141	11	C	G	0.0074	0.0013	3.488e-08	NA	32.4023668639053
rs11022130	11	G	A	0.0093	0.0015	7.988e-10	NA	38.44
rs4403769	11	C	T	0.0081	0.0013	5.544e-10	NA	38.8224852071006
rs11023881	11	A	T	-0.0082	0.0013	1.102e-10	NA	39.7869822485207
rs214097	11	G	T	-0.0079	0.0013	7.315e-10	NA	36.9289940828402
rs10832956	11	T	C	-0.0193	0.0014	5.751e-44	NA	190.045918367347
rs223042	11	C	G	0.0107	0.0018	3.356e-09	NA	35.3364197530864
rs61882680	11	T	C	-0.0286	0.004	1.57e-12	NA	51.1225
rs79583305	11	A	T	-0.0262	0.004	3.148e-11	NA	42.9025
rs1631174	11	A	C	0.0099	0.0014	4.534e-13	NA	50.0051020408163
rs79825925	11	C	T	-0.0216	0.004	4.808e-08	NA	29.16
rs575227	11	A	G	-0.0096	0.0017	3.759e-08	NA	31.8892733564014
rs4939346	11	A	G	-0.0089	0.0014	1.003e-10	NA	40.4132653061224
rs174533	11	A	G	-0.0421	0.0014	1e-200	NA	904.290816326531
rs10751001	11	T	C	0.0113	0.0013	4.133e-17	NA	75.5562130177515
rs117073213	11	A	G	-0.0206	0.0037	1.589e-08	NA	30.9978086194302
rs489574	11	A	G	0.0101	0.0013	3.642e-14	NA	60.3609467455621
rs4930183	11	T	C	-0.0137	0.0015	4.608e-21	NA	83.4177777777778
rs55987642	11	T	C	-0.0236	0.003	2.293e-15	NA	61.8844444444444
rs78643851	11	T	G	0.0336	0.0053	2.547e-10	NA	40.190815236739
rs11237490	11	T	C	-0.0106	0.0017	1.554e-10	NA	38.878892733564
rs10765762	11	C	T	0.0073	0.0013	2.733e-08	NA	31.5325443786982
rs11226108	11	C	G	-0.0147	0.0017	4.823e-19	NA	74.7716262975779
rs10891239	11	T	C	0.0087	0.0015	6.72e-09	NA	33.64
rs964184	11	G	C	0.0405	0.0017	3.47e-120	NA	567.560553633218
rs141469619	11	G	A	0.0701	0.0079	5.366e-19	NA	78.7375420605672
rs144646355	11	A	G	-0.0389	0.0054	4.258e-13	NA	51.8933470507544
rs116987336	11	A	G	0.0358	0.0044	8.939e-16	NA	66.2004132231405
rs17122278	11	G	A	0.0187	0.0018	3.371e-24	NA	107.929012345679
rs11218319	11	T	C	0.0088	0.0013	3.199e-11	NA	45.8224852071006
rs7930518	11	A	G	0.0155	0.0013	4.082e-33	NA	142.159763313609
rs112771035	11	G	C	0.0622	0.0025	6.17e-137	NA	619.0144
rs181897168	11	A	G	-0.0716	0.0082	2.076e-18	NA	76.2427126710291
rs60194243	11	T	C	0.0167	0.0026	9.455e-11	NA	41.2559171597633
rs35882350	12	G	A	0.0182	0.0015	8.155e-33	NA	147.217777777778
rs12318241	12	G	A	-0.0149	0.0026	1.649e-08	NA	32.8417159763314
rs76895963	12	G	T	-0.0543	0.0055	1.027e-22	NA	97.4707438016529
rs10845402	12	C	T	-0.0097	0.0016	9.616e-10	NA	36.75390625
rs4883201	12	G	A	-0.0243	0.002	7.113e-34	NA	147.6225
rs226381	12	T	C	0.0083	0.0013	1.477e-10	NA	40.7633136094675
rs2232036	12	T	G	-0.0094	0.0016	8.085e-09	NA	34.515625
rs147654565	12	A	G	-0.0231	0.0038	1.131e-09	NA	36.9536011080332
rs75667995	12	C	T	-0.0285	0.0027	1.307e-26	NA	111.41975308642
rs1007938	12	G	A	0.0081	0.0013	5.238e-10	NA	38.8224852071006
rs966541	12	G	A	-0.0093	0.0014	1.107e-11	NA	44.1275510204082
rs11175540	12	A	T	0.0208	0.0024	1.151e-18	NA	75.1111111111111
rs2732480	12	A	C	-0.0075	0.0013	9.776e-09	NA	33.2840236686391
rs138529836	12	A	G	-0.0313	0.0052	1.672e-09	NA	36.2311390532544
rs2336447	12	T	C	0.0138	0.0024	5.233e-09	NA	33.0625
rs2004283	12	T	G	-0.0117	0.0013	1.232e-18	NA	81
rs2251024	12	T	C	-0.0165	0.0014	2.341e-31	NA	138.90306122449
rs10876169	12	A	T	-0.0127	0.0013	1.83e-21	NA	95.4378698224852
rs7298359	12	A	G	0.0266	0.0042	3.322e-10	NA	40.1111111111111
rs7316678	12	C	T	-0.0097	0.0013	2.143e-14	NA	55.6745562130178
rs12368925	12	T	A	0.009	0.0013	2.031e-11	NA	47.9289940828402
rs7300593	12	C	T	0.0133	0.0016	2.936e-16	NA	69.09765625
rs11172134	12	A	T	-0.0146	0.0016	1.036e-19	NA	83.265625
rs17122585	12	G	A	0.012	0.002	3.612e-09	NA	36
rs61754230	12	T	C	0.0494	0.0056	6.728e-19	NA	77.8176020408163
rs882781	12	G	A	0.0103	0.0014	5.76e-14	NA	54.1275510204082
rs4760388	12	T	C	-0.0093	0.0013	5.243e-13	NA	51.1775147928994
rs1095974	12	G	C	-0.0149	0.0023	2.33e-10	NA	41.9678638941399
rs1536464	12	C	T	-0.0117	0.0013	1.474e-19	NA	81
rs4764883	12	C	T	0.0108	0.0014	5.164e-15	NA	59.5102040816327
rs7956099	12	T	C	-0.0078	0.0013	3.21e-09	NA	36
rs34252600	12	GT	G	-0.0082	0.0014	8.964e-09	NA	34.3061224489796
rs1196760	12	G	C	0.0192	0.0024	1.317e-15	NA	64
rs11114051	12	C	T	0.013	0.0014	1.052e-21	NA	86.2244897959184
rs6606731	12	A	T	0.0106	0.0016	1.311e-11	NA	43.890625
rs7968960	12	C	A	-0.0141	0.0015	8.594e-21	NA	88.36
rs653178	12	C	T	-0.0236	0.0013	7.691e-69	NA	329.562130177515
rs11066188	12	A	G	-0.0217	0.0014	1.655e-55	NA	240.25
rs10850034	12	A	T	-0.0209	0.0016	4.007e-38	NA	170.62890625
rs10850071	12	C	G	-0.0148	0.0014	1.353e-25	NA	111.755102040816
rs12811045	12	G	A	0.0098	0.0017	3.433e-09	NA	33.2318339100346
rs11064861	12	T	A	-0.007	0.0013	4.609e-08	NA	28.9940828402367
rs61945860	12	G	C	0.0277	0.0044	1.877e-10	NA	39.6327479338843
rs1169288	12	C	A	0.0344	0.0014	2.49e-141	NA	603.755102040816
rs1180010	12	A	G	-0.0087	0.0016	3.107e-08	NA	29.56640625
rs2247139	12	A	G	0.012	0.0018	7.25e-11	NA	44.4444444444444
rs28461471	12	G	A	0.021	0.0021	1.294e-22	NA	100
rs12311848	12	G	A	-0.0098	0.0014	8.146e-13	NA	49
rs11057600	12	C	T	0.0076	0.0013	6.876e-09	NA	34.1775147928994
rs10846744	12	C	G	0.0203	0.0017	1.083e-33	NA	142.59169550173
rs73486469	12	G	A	0.0158	0.002	6.537e-16	NA	62.41
rs34287227	12	T	C	0.0131	0.0024	3.947e-08	NA	29.7934027777778
rs9507971	13	A	G	-0.0106	0.0018	7.835e-09	NA	34.679012345679
rs76428106	13	C	T	-0.0398	0.0068	5.185e-09	NA	34.2569204152249
rs5026917	13	C	A	-0.0079	0.0013	2.627e-09	NA	36.9289940828402
rs374	13	G	C	-0.0102	0.0014	4.133e-14	NA	53.0816326530612
rs1012129	13	G	C	0.0205	0.0013	7.708e-60	NA	248.668639053254
rs208432	13	C	T	0.0116	0.0013	8.153e-19	NA	79.6213017751479
rs17532371	13	G	C	-0.0199	0.0026	2.486e-14	NA	58.5813609467456
rs12429813	13	G	A	0.0085	0.0013	1.531e-11	NA	42.7514792899408
rs201796	13	C	T	0.0076	0.0013	9.113e-09	NA	34.1775147928994
rs9535755	13	G	C	0.0114	0.0017	3.122e-11	NA	44.9688581314879
rs4885160	13	G	A	-0.0097	0.0013	3.802e-13	NA	55.6745562130178
rs67896106	13	A	C	0.0112	0.0019	5.628e-09	NA	34.7479224376731
rs16949940	13	A	G	0.0132	0.0015	1.601e-19	NA	77.44
rs754205	13	C	A	0.0082	0.0013	3.106e-10	NA	39.7869822485207
rs4771674	13	A	G	-0.0151	0.0013	7.818e-31	NA	134.917159763314
rs6602909	13	C	T	0.0216	0.0014	2.231e-56	NA	238.040816326531
rs12016920	13	C	T	-0.0161	0.0017	2.231e-21	NA	89.6920415224914
rs1998848	14	A	G	-0.0375	0.0053	2.255e-12	NA	50.062299750801
rs11621792	14	T	C	0.0224	0.0013	1.019e-61	NA	296.899408284024
rs139262716	14	A	G	-0.0322	0.004	5.894e-16	NA	64.8025
rs11846704	14	T	C	-0.0112	0.0014	2.244e-15	NA	64
rs34313873	14	A	T	0.0314	0.005	4.738e-10	NA	39.4384
rs12897637	14	C	T	0.0153	0.0017	3.337e-19	NA	81
rs12588332	14	T	C	-0.0243	0.0018	5.498e-40	NA	182.25
rs13379043	14	C	T	-0.0162	0.0014	3.692e-30	NA	133.897959183673
rs34752362	14	A	G	-0.0094	0.0013	5.681e-13	NA	52.2840236686391
rs35802157	14	T	C	0.0091	0.0013	1.214e-11	NA	49
rs28929474	14	T	C	0.0524	0.0051	1.515e-24	NA	105.56555171088
rs17580	14	A	T	0.0495	0.0035	2.887e-45	NA	200.020408163265
rs34657274	14	T	C	0.0073	0.0013	1.816e-08	NA	31.5325443786982
rs72698721	14	A	G	0.0102	0.0018	1.49e-08	NA	32.1111111111111
rs28565231	14	T	C	-0.0107	0.0015	4.324e-12	NA	50.8844444444444
rs2413926	15	A	T	-0.0132	0.0013	1.435e-22	NA	103.100591715976
rs35381645	15	CTT	C	0.0109	0.0018	1.267e-09	NA	36.6697530864198
rs6493583	15	G	C	-0.0142	0.0018	4.568e-15	NA	62.2345679012346
rs79391862	15	C	A	-0.0649	0.0053	8.755e-35	NA	149.946956212175
rs72749502	15	T	A	0.0289	0.0027	1.654e-27	NA	114.56927297668
rs2733339	15	T	G	0.0263	0.0045	5.805e-09	NA	34.1575308641975
rs1601934	15	G	A	0.0099	0.0014	9.684e-12	NA	50.0051020408163
rs35980001	15	GC	G	0.0134	0.0016	1.081e-16	NA	70.140625
rs11636087	15	C	T	0.0138	0.0015	7.947e-21	NA	84.64
rs7181333	15	C	T	0.0074	0.0013	1.229e-08	NA	32.4023668639053
rs10163132	15	A	T	0.0091	0.0015	6.14e-10	NA	36.8044444444444
rs12917376	15	C	T	-0.0116	0.0013	4.344e-18	NA	79.6213017751479
rs17364330	15	T	A	-0.0073	0.0013	2.535e-08	NA	31.5325443786982
rs2458250	15	T	A	-0.0079	0.0013	9.624e-10	NA	36.9289940828402
rs11632720	15	T	C	0.0078	0.0014	1.698e-08	NA	31.0408163265306
rs11856958	15	T	A	-0.0091	0.0014	1.755e-11	NA	42.25
rs1037117	15	A	G	-0.0103	0.0014	9.394e-13	NA	54.1275510204082
rs17703146	16	C	T	0.0104	0.0018	1.71e-08	NA	33.3827160493827
rs12445804	16	A	G	0.0293	0.0023	3.106e-36	NA	162.285444234405
rs246184	16	C	G	-0.0092	0.0015	2.02e-10	NA	37.6177777777778
rs11075253	16	A	C	0.0082	0.0015	2.638e-08	NA	29.8844444444445
rs72772064	16	A	G	-0.0111	0.0018	9.007e-10	NA	38.0277777777778
rs66487676	16	T	G	0.0075	0.0013	2.795e-09	NA	33.2840236686391
rs3794703	16	T	C	-0.0076	0.0014	3.34e-08	NA	29.469387755102
rs56284083	16	A	G	0.012	0.0013	5.215e-20	NA	85.207100591716
rs74019283	16	T	G	-0.0234	0.0032	5.169e-13	NA	53.47265625
rs247617	16	A	C	-0.0319	0.0014	3.91e-122	NA	519.188775510204
rs12931204	16	G	A	-0.0079	0.0014	4.196e-08	NA	31.8418367346939
rs7197514	16	G	A	0.0213	0.0035	1.728e-09	NA	37.0359183673469
rs2059237	16	G	A	0.0148	0.0026	1.973e-08	NA	32.4023668639053
rs112595563	16	G	A	-0.0097	0.0018	3.842e-08	NA	29.0401234567901
rs72783088	16	T	C	-0.0197	0.0035	1.821e-08	NA	31.6808163265306
rs73562876	16	G	T	0.014	0.0023	6.637e-10	NA	37.0510396975425
rs1566451	16	T	C	0.036	0.0062	6.448e-09	NA	33.7148803329865
rs181501802	16	A	G	0.0227	0.0031	1.145e-13	NA	53.6201873048907
rs62048010	16	C	T	0.0236	0.003	6.066e-15	NA	61.8844444444444
rs56212732	16	T	C	-0.0268	0.0027	1.146e-23	NA	98.5240054869684
rs35166226	16	C	T	-0.0208	0.0018	6.238e-32	NA	133.530864197531
rs117841020	16	G	A	-0.0345	0.0048	9.033e-13	NA	51.66015625
rs11648003	16	G	A	0.0495	0.0015	1e-200	NA	1089
rs251032	16	C	G	0.0164	0.0019	3.809e-18	NA	74.5041551246537
rs146229119	16	T	C	0.0607	0.0098	5.488e-10	NA	38.3641191170346
rs35449889	16	T	G	0.0407	0.0028	2.085e-48	NA	211.286989795918
rs57029062	16	G	GC	-0.0185	0.0029	8.92e-11	NA	40.6956004756243
rs4327060	16	T	C	-0.0233	0.0022	2.545e-26	NA	112.167355371901
rs1121985	16	A	C	-0.009	0.0013	8.869e-12	NA	47.9289940828402
rs1862719	16	A	G	0.0109	0.0015	3.523e-13	NA	52.8044444444444
rs250131	16	T	C	0.0123	0.0017	1.416e-12	NA	52.3494809688581
rs67890964	16	C	T	-0.0187	0.0014	3.735e-42	NA	178.413265306122
rs12599888	16	C	G	0.0085	0.0015	3.727e-08	NA	32.1111111111111
rs12597021	16	C	T	-0.012	0.0013	3.615e-19	NA	85.207100591716
rs74035509	16	T	C	0.0233	0.0024	2.761e-22	NA	94.2517361111111
rs12948283	17	C	G	0.0093	0.0017	4.036e-08	NA	29.9273356401384
rs4480845	17	T	C	0.0093	0.0013	2.845e-12	NA	51.1775147928994
rs4790316	17	C	T	-0.008	0.0014	2.754e-09	NA	32.6530612244898
rs4328477	17	G	A	0.0089	0.0016	8.72e-09	NA	30.94140625
rs2664593	17	G	C	-0.0099	0.0016	1.091e-09	NA	38.28515625
rs34460487	17	A	G	0.0148	0.0014	6.55e-25	NA	111.755102040816
rs7426	17	C	T	-0.008	0.0013	9.363e-10	NA	37.8698224852071
rs55714927	17	T	C	-0.0344	0.0017	1.13e-91	NA	409.467128027682
rs150688657	17	A	G	0.0224	0.0022	3.946e-24	NA	103.669421487603
rs871841	17	T	C	-0.0135	0.0013	1.332e-26	NA	107.840236686391
rs12150176	17	T	C	0.0094	0.0016	9.048e-09	NA	34.515625
rs17681684	17	A	G	0.0099	0.0014	5.121e-12	NA	50.0051020408163
rs34717629	17	A	G	-0.0123	0.0018	5.889e-12	NA	46.6944444444444
rs62072497	17	A	G	0.0132	0.0017	1.766e-15	NA	60.2906574394464
rs9909417	17	A	G	0.0097	0.0014	7.127e-12	NA	48.0051020408163
rs704	17	A	G	0.0194	0.0013	1.194e-53	NA	222.698224852071
rs12948165	17	T	A	-0.0128	0.0016	4.702e-16	NA	64
rs12452857	17	A	G	-0.0088	0.0015	2.364e-09	NA	34.4177777777778
rs56336338	17	A	G	-0.0192	0.0019	4.44e-24	NA	102.116343490305
rs117494024	17	C	T	-0.0197	0.0027	2.811e-13	NA	53.235939643347
rs55821328	17	A	G	-0.0165	0.0025	5.242e-11	NA	43.56
rs146932505	17	G	T	0.0328	0.0056	4.021e-09	NA	34.3061224489796
rs2008998	17	G	A	-0.0175	0.0014	1.236e-33	NA	156.25
rs525767	17	A	G	0.0102	0.0013	2.896e-14	NA	61.5621301775148
rs12943633	17	T	C	-0.0146	0.0023	1.071e-10	NA	40.2948960302457
rs9908237	17	T	C	0.0086	0.0013	8.149e-11	NA	43.7633136094675
rs56017239	17	G	A	0.0227	0.004	9.685e-09	NA	32.205625
rs72836561	17	T	C	-0.0324	0.004	2.873e-16	NA	65.61
rs11870935	17	G	A	0.0264	0.0013	1.49e-97	NA	412.402366863905
rs2597169	17	G	A	0.0099	0.0013	5.062e-14	NA	57.9940828402367
rs3809782	17	G	A	-0.0136	0.0013	3.614e-25	NA	109.443786982249
rs11079848	17	C	T	-0.0084	0.0013	4.991e-11	NA	41.7514792899408
rs11332131	17	G	GT	-0.0104	0.0014	9.446e-14	NA	55.1836734693878
rs1292071	17	C	T	-0.0107	0.0013	1.179e-16	NA	67.7455621301775
rs2854153	17	T	C	-0.0081	0.0015	4.857e-08	NA	29.16
rs140024667	17	C	T	0.0744	0.0082	1.942e-19	NA	82.3224271267103
rs1801689	17	C	A	0.0896	0.0042	7.14e-103	NA	455.111111111111
rs12450155	17	A	C	-0.0123	0.0013	7.996e-22	NA	89.5207100591716
rs8073510	17	G	A	0.0159	0.0016	5.634e-24	NA	98.75390625
rs7214022	17	G	T	-0.0117	0.0015	1.732e-15	NA	60.84
rs34931250	17	T	C	0.0331	0.0029	1.541e-29	NA	130.274673008323
rs77542162	17	G	A	0.1832	0.005	1e-200	NA	1342.4896
rs72631343	17	G	C	-0.0413	0.0018	1.63e-111	NA	526.447530864198
rs138783617	17	G	A	-0.0467	0.0073	1.477e-10	NA	40.924939012948
rs75910690	17	T	C	0.0545	0.0044	7.599e-35	NA	153.422004132231
rs9890133	17	G	A	0.0146	0.002	8.159e-14	NA	53.29
rs4485425	17	A	G	-0.0172	0.0014	2.469e-34	NA	150.938775510204
rs11657987	17	T	G	0.0174	0.0013	2.164e-42	NA	179.147928994083
rs7501528	17	G	C	-0.0098	0.0017	1.053e-08	NA	33.2318339100346
rs62076528	17	G	A	0.0074	0.0013	1.142e-08	NA	32.4023668639053
rs7502002	17	A	C	0.0114	0.0018	1.839e-10	NA	40.1111111111111
rs2840354	18	T	C	0.0118	0.0016	3.24e-13	NA	54.390625
rs1511754	18	G	A	-0.0117	0.0019	5.041e-10	NA	37.9196675900277
rs77960347	18	G	A	0.068	0.006	2.211e-29	NA	128.444444444444
rs6507937	18	T	C	-0.0169	0.0017	6.335e-23	NA	98.8269896193771
rs76511906	18	A	G	0.0355	0.0064	3.745e-08	NA	30.767822265625
rs12968116	18	T	C	0.0138	0.002	1.363e-11	NA	47.61
rs402348	18	G	T	-0.01	0.0016	1.539e-10	NA	39.0625
rs8096658	18	G	C	-0.0087	0.0014	1.617e-10	NA	38.6173469387755
rs12454507	18	G	A	0.009	0.0014	2.353e-10	NA	41.3265306122449
rs1135908	19	T	G	0.0137	0.0019	1.473e-13	NA	51.9916897506925
rs2075710	19	T	C	-0.0107	0.0015	5.356e-13	NA	50.8844444444444
rs1640266	19	G	T	0.0159	0.0014	3.635e-30	NA	128.984693877551
rs11267575	19	TCAGGGCTCAAAGTC	T	-0.0097	0.0017	6.405e-09	NA	32.5570934256055
rs34054295	19	A	G	0.0115	0.0013	5.208e-18	NA	78.2544378698225
rs142325547	19	T	G	0.0115	0.0019	1.929e-09	NA	36.6343490304709
rs10409772	19	A	C	0.0168	0.002	9.264e-17	NA	70.56
rs62125172	19	A	G	-0.0123	0.0016	2.523e-14	NA	59.09765625
rs749260	19	A	C	-0.0128	0.0021	1.858e-09	NA	37.1519274376417
rs144778381	19	G	C	0.0339	0.0045	6.198e-14	NA	56.7511111111111
rs368084345	19	AT	A	-0.0109	0.0015	2.171e-13	NA	52.8044444444444
rs73019211	19	A	G	-0.0956	0.0078	8.401e-35	NA	150.219592373439
rs55651720	19	A	G	-0.0245	0.0033	8.903e-14	NA	55.119375573921
rs45518133	19	T	C	-0.108	0.0059	8.585e-76	NA	335.076127549555
rs3786717	19	C	T	-0.0418	0.0014	7.38e-200	NA	891.448979591837
rs146335137	19	T	C	0.0639	0.0076	5.803e-17	NA	70.6926939058172
rs5930	19	A	G	-0.0409	0.0013	1e-200	NA	989.828402366864
rs934425	19	C	T	0.027	0.0016	5.214e-65	NA	284.765625
rs56322906	19	A	G	-0.0589	0.0025	4.54e-120	NA	555.0736
rs76288974	19	T	C	0.0151	0.0024	3.232e-10	NA	39.5850694444444
rs62113965	19	C	G	0.009	0.0015	6.984e-09	NA	36
rs4926232	19	C	G	-0.009	0.0013	4.427e-12	NA	47.9289940828402
rs10421262	19	G	T	-0.0103	0.0014	1.517e-13	NA	54.1275510204082
rs660247	19	A	G	-0.0101	0.0013	1.904e-15	NA	60.3609467455621
rs17533945	19	C	T	0.0086	0.0013	6.521e-11	NA	43.7633136094675
rs8099896	19	C	T	-0.0078	0.0013	3.512e-09	NA	36
rs56009618	19	G	A	0.0119	0.0016	2.816e-14	NA	55.31640625
rs4808766	19	C	G	0.0137	0.0015	8.017e-20	NA	83.4177777777778
rs149436861	19	C	T	-0.028	0.0047	1.805e-09	NA	35.4911724762336
rs143729015	19	A	G	-0.0773	0.0035	9.59e-106	NA	487.778775510204
rs187429064	19	G	A	-0.1591	0.0069	1.32e-117	NA	531.670027305188
rs12972806	19	T	A	0.0171	0.003	1.735e-08	NA	32.49
rs2304128	19	T	G	-0.0741	0.0023	1e-200	NA	1037.96030245747
rs148497901	19	T	A	-0.0556	0.0049	2.363e-29	NA	128.753019575177
rs10411762	19	T	G	-0.0351	0.0052	2.218e-11	NA	45.5625
rs143275686	19	C	G	-0.0348	0.0047	7.518e-14	NA	54.8229968311453
rs141904453	19	C	T	-0.0307	0.0054	1.688e-08	NA	32.3213305898491
rs10417111	19	T	C	0.0142	0.0026	3.562e-08	NA	29.8284023668639
rs147791730	19	A	G	-0.0292	0.004	1.705e-13	NA	53.29
rs916694	19	T	C	-0.0093	0.0013	2.182e-12	NA	51.1775147928994
rs11881404	19	A	G	0.0093	0.0013	1.175e-12	NA	51.1775147928994
rs7254248	19	G	A	-0.0084	0.0013	3.22e-10	NA	41.7514792899408
rs56113850	19	T	C	-0.0129	0.0014	5.839e-21	NA	84.9030612244898
rs3745290	19	C	T	-0.0074	0.0013	9.012e-09	NA	32.4023668639053
rs4803544	19	G	A	-0.1961	0.0305	1.327e-10	NA	41.3385756517065
rs149936105	19	T	G	0.0365	0.006	1.438e-09	NA	37.0069444444444
rs62116588	19	G	C	-0.0826	0.0054	6.2e-53	NA	233.976680384088
rs55840997	19	A	G	-0.065	0.0061	1.671e-26	NA	113.544746036012
rs77027740	19	A	G	-0.0263	0.0034	1.821e-14	NA	59.8347750865052
rs144893550	19	A	G	-0.1378	0.0047	1.02e-187	NA	859.612494341331
rs62119261	19	C	A	-0.1064	0.0034	1e-200	NA	979.321799307958
rs73048351	19	A	C	-0.2523	0.0073	1e-200	NA	1194.50722462
rs2965169	19	C	A	-0.0659	0.0014	1e-200	NA	2215.7193877551
rs41289512	19	G	C	0.1378	0.0035	1e-200	NA	1550.1093877551
rs191160523	19	T	A	0.047	0.0057	8.518e-17	NA	67.9901508156356
rs141739979	19	T	G	-0.0529	0.0074	7.269e-13	NA	51.1031775018262
rs147871592	19	A	C	0.082	0.0079	3.031e-25	NA	107.73914436789
rs142380271	19	G	A	0.1067	0.0074	7.198e-47	NA	207.905222790358
rs74800719	19	T	C	0.0784	0.0107	2.529e-13	NA	53.6864354965499
rs76971643	19	A	G	-0.0446	0.0036	1.177e-35	NA	153.484567901235
rs62118471	19	C	T	-0.151	0.0045	1e-200	NA	1125.97530864198
rs79890446	19	T	A	-0.1336	0.0042	1e-200	NA	1011.84580498866
rs147326350	19	A	C	0.0355	0.0054	3.312e-11	NA	43.2184499314129
rs73045960	19	G	A	-0.1007	0.0054	2.964e-78	NA	347.753429355281
rs185241044	19	T	C	0.0357	0.0048	1.274e-13	NA	55.31640625
rs117961206	19	C	G	-0.0287	0.0044	4.806e-11	NA	42.5459710743802
rs368766870	19	T	A	0.0289	0.0044	4.371e-11	NA	43.1410123966942
rs3764613	19	A	G	0.0094	0.0013	1.527e-13	NA	52.2840236686391
rs402072	19	C	T	0.0111	0.0018	5.227e-10	NA	38.0277777777778
rs12461923	19	T	C	0.0118	0.0018	7.557e-11	NA	42.9753086419753
rs681343	19	T	C	0.029	0.0013	7.64e-110	NA	497.633136094675
rs142385484	19	T	C	-0.0193	0.0019	3.063e-24	NA	103.182825484765
rs8736	19	T	C	0.008	0.0013	1.062e-09	NA	37.8698224852071
rs1029709	19	T	C	0.0128	0.0014	1.874e-19	NA	83.5918367346939
rs886336	19	G	A	0.0082	0.0013	2.847e-10	NA	39.7869822485207
rs145467679	19	C	T	0.061	0.0077	3.334e-15	NA	62.7593186034744
rs35081008	19	T	C	-0.0302	0.0019	6.392e-60	NA	252.642659279778
rs11669345	19	T	C	0.0174	0.0017	3.312e-25	NA	104.76124567474
rs2057251	20	A	G	-0.0087	0.0014	4.801e-10	NA	38.6173469387755
rs73078112	20	T	C	0.0472	0.0046	8.826e-25	NA	105.285444234405
rs62204032	20	T	A	-0.0214	0.0035	7.08e-10	NA	37.3844897959184
rs1321940	20	A	G	-0.0134	0.0013	7.806e-25	NA	106.248520710059
rs969075	20	T	C	-0.0154	0.0014	2.919e-28	NA	121
rs2618566	20	G	T	0.0375	0.0014	4.47e-163	NA	717.474489795918
rs8115257	20	A	G	-0.0094	0.0013	4.931e-13	NA	52.2840236686391
rs7261820	20	A	G	-0.0283	0.0018	7.197e-58	NA	247.188271604938
rs2247688	20	G	A	-0.0126	0.0015	7.62e-17	NA	70.56
rs139580521	20	C	T	0.0544	0.0099	3.718e-08	NA	30.1944699520457
rs73118985	20	C	T	-0.029	0.0039	6.58e-14	NA	55.2925706771861
rs1883711	20	C	G	0.1302	0.0041	1e-200	NA	1008.4497323022
rs57443512	20	T	TA	-0.0239	0.0014	6.328e-67	NA	291.433673469388
rs35570186	20	A	G	0.0265	0.0039	7.694e-12	NA	46.1702827087443
rs6029549	20	C	G	-0.0297	0.0013	2.62e-119	NA	521.94674556213
rs6129900	20	A	C	0.0125	0.0013	3.356e-22	NA	92.4556213017752
rs11700304	20	C	T	0.0078	0.0013	4.64e-09	NA	36
rs1800961	20	T	C	-0.0531	0.0036	3.164e-48	NA	217.5625
rs2284277	20	A	G	-0.0097	0.0015	6.996e-11	NA	41.8177777777778
rs118024629	20	A	C	0.012	0.0018	1.002e-11	NA	44.4444444444444
rs4239702	20	T	C	-0.011	0.0014	3.995e-15	NA	61.734693877551
rs2295027	20	A	G	0.0113	0.0014	3.082e-16	NA	65.1479591836735
rs6067189	20	A	C	-0.007	0.0013	4.396e-08	NA	28.9940828402367
rs6063965	20	A	G	0.0126	0.0019	7.833e-11	NA	43.9778393351801
rs62206651	20	C	T	0.0102	0.0013	9.803e-16	NA	61.5621301775148
rs3746778	20	A	G	-0.013	0.0015	3.054e-18	NA	75.1111111111111
rs35046559	20	G	A	0.0128	0.0015	4.466e-18	NA	72.8177777777778
rs8121509	20	C	T	-0.0136	0.0013	2.544e-24	NA	109.443786982249
rs60417583	20	T	G	0.0151	0.0018	3.06e-16	NA	70.3734567901235
rs62219001	21	T	G	-0.0295	0.0045	3.885e-11	NA	42.9753086419753
rs17883691	21	G	GATAA	0.0322	0.0035	1.236e-20	NA	84.64
rs73201533	21	C	A	0.0311	0.0032	1.551e-22	NA	94.4541015625
rs2835299	21	T	C	-0.0075	0.0013	1.841e-08	NA	33.2840236686391
rs4817999	21	C	A	-0.0147	0.0013	1.895e-30	NA	127.863905325444
rs9983330	21	G	A	-0.0091	0.0015	3.638e-10	NA	36.8044444444444
rs11703382	22	T	C	0.0123	0.0015	3.328e-16	NA	67.24
rs165722	22	C	T	-0.0087	0.0013	7.085e-12	NA	44.7869822485207
rs5754102	22	A	C	-0.0143	0.0018	8.523e-15	NA	63.1141975308642
rs5752963	22	A	G	0.029	0.003	2.449e-22	NA	93.4444444444444
rs11912350	22	C	T	-0.0091	0.0015	2.398e-09	NA	36.8044444444444
rs4820946	22	C	T	0.0101	0.0015	8.159e-12	NA	45.3377777777778
rs117147052	22	C	T	0.0191	0.0031	1.422e-09	NA	37.9614984391259
rs5755688	22	A	G	0.0127	0.0013	4.246e-22	NA	95.4378698224852
rs132646	22	T	C	0.0137	0.0018	2.79e-14	NA	57.929012345679
rs2072860	22	G	A	0.0088	0.0013	3.863e-12	NA	45.8224852071006
rs180925984	22	G	C	-0.0247	0.0044	2.389e-08	NA	31.5129132231405
rs138335	22	C	G	0.0135	0.0014	3.235e-22	NA	92.984693877551
rs5758349	22	G	T	0.0215	0.0036	1.744e-09	NA	35.6674382716049
rs5758425	22	G	A	0.0326	0.0049	2.339e-11	NA	44.2632236568097
rs76392259	22	A	G	0.0267	0.0038	2.834e-12	NA	49.3691135734072
rs3747207	22	A	G	-0.0142	0.0015	2.376e-21	NA	89.6177777777778
rs9615108	22	C	G	-0.0096	0.0013	5.435e-13	NA	54.5325443786982
rs13268	22	G	A	-0.0375	0.0044	2.579e-17	NA	72.6368801652893
rs41329344	22	T	C	0.0139	0.0022	1.329e-10	NA	39.9194214876033
rs9616822	22	A	G	0.0109	0.0013	1.099e-16	NA	70.301775147929
rs142550943	22	A	G	0.0137	0.0025	2.468e-08	NA	30.0304
