# Supplementary material for: The relationship between lipoproteins and the risk of esophageal cancer: a Mendelian randomization study
Source: Front Nutr. 2024 Aug 23;11:1432289. doi: 10.3389/fnut.2024.1432289 (PMC11377315; doi:10.3389/fnut.2024.1432289)
Supplement: Supplementary file 1 [file Data_Sheet_1.ZIP › SupMaterial/IVs of MR-Meta analysis/LDL/IV ukb-e-30780.csv]

SNP	A1	A2	BETA	SE	P	FREQ	BP	CHR	F
rs2764420	T	C	-0.1499	0.02559	4.78E-09	0.1484	43673645	1	34.31331632
rs35769972	A	G	0.1015	0.01829	2.91E-08	0.5012	117309071	9	30.79673482
rs7125464	A	G	-0.119	0.02138	2.61E-08	0.7689	116928199	11	30.97979368
rs6490522	A	G	-0.4362	0.07203	1.39E-09	0.0164	20727210	13	36.67283571
rs9552127	G	A	-0.1552	0.02259	6.36E-12	0.2178	20854191	13	47.20097525
rs113688718	T	C	-0.1193	0.02055	6.36E-09	0.2621	46746542	13	33.70212111
rs17067821	T	A	-0.1335	0.01921	3.66E-12	0.3757	46757268	13	48.29562622
rs1746407	G	A	-0.485	0.03329	4.54E-48	0.08811	46782234	13	212.2540017
rs12138125	C	T	0.1233	0.01739	1.35E-12	0.7328	88493988	1	50.27209559
rs7492065	T	C	-0.2899	0.05238	3.13E-08	0.02263	47762717	13	30.63130097
rs61956844	G	A	0.2993	0.04023	1.01E-13	0.8645	51695932	13	55.3494575
rs7984335	A	G	-0.2745	0.05015	4.40E-08	0.1561	24074321	13	29.96006994
