# Supplementary material for: The relationship between lipoproteins and the risk of esophageal cancer: a Mendelian randomization study
Source: Front Nutr. 2024 Aug 23;11:1432289. doi: 10.3389/fnut.2024.1432289 (PMC11377315; doi:10.3389/fnut.2024.1432289)
Supplement: Supplementary file 1 [file Data_Sheet_1.ZIP › SupMaterial/IVs of MR-Meta analysis/TC/IV ieu-a-302.csv]

SNP	A1	A2	BETA	SE	P	FREQ	BP	CHR	F
rs519477	G	A	-0.0684	0.0035	1.96788628970683e-80	0.3113	71010137	1	381.923265306122
rs11209668	C	T	-0.0689	0.0035	1.21087691616688e-81	0.31	71115837	1	387.527346938775
rs1056204	C	A	-0.039	0.0058	5.38021957189113e-11	0.7942	9647091	2	45.2140309155767
rs4668625	G	A	-0.0383	0.0034	2.29720630715835e-27	0.5844	9765461	2	126.893598615917
rs10179407	T	A	0.0386	0.0045	1.11403798733062e-16	0.1755	9814780	2	73.5782716049383
rs17634707	C	A	0.0282	0.0033	5.94292158615574e-17	0.4235	53467440	2	73.0247933884298
rs2042480	G	A	0.0727	0.0039	2.69898207347204e-70	0.7678	53601076	2	347.487836949375
rs17049924	G	A	0.0497	0.0051	3.43004643943376e-20	0.715	59337240	2	94.9669357939254
rs7584588	G	A	-0.1102	0.0034	1e-200	0.5858	59665476	2	1050.52249134948
rs10185001	G	A	0.0795	0.005	1.03896280490903e-55	0.1306	59826629	2	252.81
rs17597263	A	G	-0.0378	0.004	6.31393344944796e-19	0.2058	59947287	2	89.3025
rs2042560	A	T	0.0459	0.0042	2.31419526151125e-25	0.7573	60122574	2	119.433673469388
rs3116216	C	T	-0.0266	0.0034	6.49830363484237e-15	0.4208	233091531	2	61.2076124567474
rs11715747	T	C	0.0278	0.0034	6.22443591603289e-15	0.6227	55951857	3	66.8546712802768
rs17619392	G	A	0.0245	0.0039	1.05399851744972e-09	0.748	40128158	4	39.4641683103222
rs2892848	T	C	0.0258	0.0035	1.60213829043185e-12	0.409	120381341	4	54.3379591836735
rs12652354	G	A	0.0302	0.0033	8.19030358899611e-18	0.5752	24343940	5	83.7502295684114
rs9283777	A	G	0.0297	0.0034	5.30151506678458e-17	0.5501	24472315	5	76.3053633217993
rs6459471	G	A	0.0366	0.0043	1.87283708301755e-15	0.1834	16522489	6	72.4478096268253
rs3734382	T	G	0.0283	0.0035	6.17163168455584e-15	0.6873	118886961	6	65.3787755102041
rs10486765	C	G	-0.0348	0.0059	3.8180358328774e-10	0.08707	15633406	7	34.7900028727377
rs4721485	A	G	-0.0441	0.0057	8.43334757764276e-15	0.08443	16282473	7	59.8587257617728
rs10257861	C	T	0.0391	0.0053	1.5581167631731e-14	0.7823	16783377	7	54.4254182983268
rs12333795	G	A	0.0354	0.004	8.75991717633115e-18	0.785	16874236	7	78.3225
rs2723558	C	G	0.0253	0.0041	1.39399109679715e-09	0.2691	17728001	7	38.0779298036883
rs12533411	C	T	0.0329	0.0037	8.85115609830834e-19	0.7784	17870668	7	79.0657414170928
rs13234273	A	G	-0.0458	0.0059	1.07300068693166e-14	NA	18621925	7	60.2596954898018
rs11766467	T	C	0.0293	0.0037	3.42373387626452e-15	0.5145	29636018	7	62.709276844412
rs13239694	G	A	0.0199	0.0035	2.48599356422823e-08	0.529	145913452	7	32.3273469387755
rs6420206	T	C	-0.0272	0.0033	1.77582432254734e-14	0.562	2396588	8	67.9375573921028
rs370964	A	T	-0.0202	0.0034	4.45194714905456e-09	0.4881	17772438	8	35.2975778546713
rs17592494	G	A	0.02	0.0033	6.38792781690802e-09	0.4908	17798395	8	36.7309458218549
rs4007376	G	C	0.0233	0.0038	4.56404586416673e-09	0.2559	76699384	8	37.5962603878116
rs11775596	T	C	-0.0654	0.0044	1.31099187464979e-48	0.2704	127946823	8	220.927685950413
rs2290565	G	C	-0.0219	0.0039	2.49700838084513e-08	0.5765	128066018	8	31.5325443786982
rs7032113	G	A	0.0221	0.0037	9.26509762974748e-09	0.2731	23971815	9	35.6764061358656
rs4327910	A	G	-0.0216	0.0038	4.18600747955102e-08	0.2454	101756620	9	32.3102493074792
rs10122489	G	C	0.0202	0.0034	1.69098595325822e-08	0.4538	102108242	9	35.2975778546713
rs4742835	G	A	0.0273	0.004	1.13187899365542e-11	0.2414	104667860	9	46.580625
rs1165877	A	C	0.0217	0.0035	4.68273951373601e-11	0.4063	104811440	9	38.44
rs16922191	G	A	0.0215	0.0035	5.31998000482692e-09	0.5422	105544023	9	37.734693877551
rs10115369	T	G	-0.0211	0.0037	3.86696285163703e-08	0.6781	114610678	9	32.5208181154127
rs7034341	T	C	-0.035	0.004	7.99650107565353e-17	0.752	114814828	9	76.5625
rs1010519	G	A	-0.0255	0.004	4.7159587748553e-10	0.785	117274587	9	40.640625
rs11793753	G	A	-0.0828	0.0052	3.16519156722626e-54	0.314	117460150	9	253.544378698225
rs7032238	A	G	-0.1654	0.0055	5.79428696426888e-193	0.1227	117533062	9	904.368925619835
rs10982479	T	C	-0.163	0.0057	2.30144181740848e-171	0.1266	117751748	9	817.759310557095
rs2492953	G	C	-0.0205	0.0035	8.81901334943965e-09	0.6478	12583312	10	34.3061224489796
rs10736334	G	C	-0.0772	0.0033	2.66072505979879e-110	0.4723	87186332	10	547.27640036731
rs1912278	A	C	-0.0772	0.0033	6.16595001861491e-111	0.4763	87218772	10	547.27640036731
rs869466	T	C	0.0375	0.0061	1.55499859155713e-08	0.1781	87295805	10	37.7922601451223
rs1893018	C	T	-0.0327	0.0047	1.71790838715759e-12	0.1319	130756632	11	48.4060660932549
rs12369337	C	A	-0.026	0.0033	3.19080306095142e-16	0.467	70322793	12	62.0752984389348
rs7303978	T	C	0.023	0.0037	1.21001289895955e-10	0.6807	129568530	12	38.6413440467494
rs9584888	C	T	-0.0215	0.0035	1.47200742281121e-08	0.31	99301693	13	37.734693877551
rs7319510	T	C	0.0522	0.0048	1.23196962456923e-26	0.3602	106598677	13	118.265625
rs1998561	T	C	0.0431	0.0034	8.38108026727159e-35	0.3747	106643604	13	160.692906574394
rs1860748	G	T	0.1453	0.0102	6.52228842465638e-40	0.04749	73309811	14	202.922818146867
rs362355	C	T	0.2021	0.0067	1.559552502827e-179	0.06069	73637961	14	909.877701047004
rs2269967	A	G	-0.2206	0.0063	1e-200	0.90765	73738042	14	1226.11136306374
rs7159714	G	A	-0.0533	0.0049	8.10027941680351e-26	0.6359	74241158	14	118.321116201583
rs17094056	T	C	-0.0985	0.0051	6.52379040998202e-76	0.8549	74398030	14	373.01999231065
rs12899461	C	T	-0.035	0.0059	1.54400961326844e-09	NA	82300611	15	35.1910370583166
rs7186088	C	G	-0.0252	0.0035	4.66766844979403e-12	0.3615	78041269	16	51.84
rs8127304	C	T	0.08	0.0089	4.83838028651158e-17	0.0409	16956866	21	80.7978790556748
rs9977149	A	C	0.0728	0.0118	3.27400998817215e-08	0.04354	17014200	21	38.0626256822752
rs9975801	T	C	-0.0659	0.0116	4.34400183463812e-08	0.95646	17045209	21	32.2741527942925
rs2833464	C	A	-0.0484	0.0047	4.99114285165618e-22	0.8483	32963928	21	106.046174739701
