# Supplementary material for: The relationship between lipoproteins and the risk of esophageal cancer: a Mendelian randomization study
Source: Front Nutr. 2024 Aug 23;11:1432289. doi: 10.3389/fnut.2024.1432289 (PMC11377315; doi:10.3389/fnut.2024.1432289)
Supplement: Supplementary file 1 [file Data_Sheet_1.ZIP › SupMaterial/IVs of MR-Meta analysis/TC/IV ieu-a-783.csv]

SNP	A1	A2	BETA	SE	P	FREQ	BP	CHR	F
rs1805094	C	G	-0.0724	0.005	1.25112297692159e-42	0.3113	66075952	1	209.6704
rs17128818	T	C	-0.0722	0.005	1.99021502227935e-42	0.3113	66813129	1	208.5136
rs1338204	T	C	0.0721	0.005	2.72082118209178e-42	0.6887	66992956	1	207.9364
rs2755263	G	A	0.0724	0.005	1.32312233311337e-42	0.6082	67529243	1	209.6704
rs699238	G	T	0.0718	0.005	4.21793613816659e-42	0.6887	68041162	1	206.2096
rs6679746	C	T	-0.0727	0.005	7.52835343844754e-43	0.3113	68358939	1	211.4116
rs12139131	A	G	0.0729	0.005	3.83707245492282e-43	0.69	68797702	1	212.5764
rs1773349	C	A	-0.0739	0.005	5.50173920510712e-44	0.3087	70097033	1	218.4484
rs2651241	T	C	0.073	0.0051	5.94429015197691e-42	0.6926	70992951	1	204.882737408689
rs12742474	G	C	-0.0739	0.005	3.27114654018265e-44	0.3087	72557148	1	218.4484
rs2630433	G	T	-0.0552	0.007	1.33106725598037e-13	0.1359	72638228	1	62.1844897959184
rs72902576	G	T	-0.0438	0.0047	4.32713056884905e-19	0.5858	21275480	2	86.8465368945224
rs1428567	T	C	-0.0409	0.0048	1.06807069659369e-14	0.372	40384073	2	72.6046006944444
rs13385952	C	T	-0.0294	0.0047	2.45499154076177e-09	0.5752	41531398	2	39.1290176550475
rs6704819	T	G	-0.0296	0.0047	3.13797876247903e-09	0.5805	42438417	2	39.663196016297
rs12471820	T	C	-0.0683	0.006	3.14195528464107e-26	0.2322	43333993	2	129.580277777778
rs17032022	G	A	-0.0498	0.0051	2.14684158936075e-20	0.2757	44398026	2	95.3494809688581
rs2340810	C	T	0.1097	0.0152	4.16802197479065e-09	0.0277	44536546	2	52.0866083795014
rs11693792	G	C	-0.0698	0.0103	2.31419526151125e-11	0.05013	45261158	2	45.9236497313602
rs4953216	C	A	-0.051	0.0056	1.1269379392487e-18	0.2678	45486867	2	82.9400510204081
rs13387336	T	C	-0.0399	0.0067	1.40100601543503e-08	0.128	45841303	2	35.464691468033
rs6753302	C	A	-0.0396	0.0057	7.55614007093092e-12	0.2164	46548906	2	48.2659279778393
rs12466355	A	G	-0.057	0.0047	1.5700012565615e-31	0.3905	47070061	2	147.080126754187
rs2033533	T	G	-0.0568	0.0047	2.22382188561588e-31	0.3892	47177787	2	146.049796287913
rs17036733	A	G	-0.0578	0.0049	1.33198704231317e-29	0.3852	47843970	2	139.143690129113
rs17326321	A	G	-0.0668	0.0047	2.63572441797292e-43	0.4142	48937576	2	202.002716161159
rs10490119	G	C	-0.054	0.0051	1.29003056421799e-24	0.3852	49156271	2	112.110726643599
rs12470758	T	C	-0.0539	0.0051	1.5620682313613e-24	0.3865	49851124	2	111.695886197616
rs12476164	A	G	-0.0555	0.0047	2.76375791917037e-29	0.3918	50521420	2	139.440923494794
rs7602156	A	G	-0.0626	0.01	1.05900985107168e-09	0.03166	51357902	2	39.1876
rs12474105	C	T	-0.0567	0.0047	2.09507705236518e-30	0.3773	51668914	2	145.535989135355
rs11691890	A	G	-0.0618	0.0103	4.11604391783567e-09	0.0343	51951046	2	36
rs2727892	T	G	-0.061	0.0059	2.31419526151125e-21	0.2032	52547000	2	106.894570525711
rs17504530	C	G	0.0866	0.0054	3.60661678881958e-53	0.2731	53092800	2	257.186556927298
rs13404343	A	C	0.0871	0.0054	7.2243703243636e-53	0.2731	53721582	2	260.164951989026
rs11891079	C	T	0.0853	0.0053	2.59716774140199e-52	0.2731	54366294	2	259.027767888928
rs17046344	A	G	-0.0588	0.0056	3.36976798584403e-22	0.1992	55023600	2	110.25
rs6749322	T	C	0.0851	0.0053	3.89313980701563e-52	0.2704	55167820	2	257.814524741901
rs782590	T	C	0.0584	0.008	7.31981323199807e-12	0.1082	55843413	2	53.29
rs13432055	C	T	-0.046	0.0055	2.13894688416951e-14	0.2137	56603985	2	69.9504132231405
rs10199564	C	T	0.0804	0.007	7.66125645013802e-27	0.1306	57897886	2	131.921632653061
rs6545714	A	G	0.0841	0.0105	1.84884285816198e-14	0.07652	59307725	2	64.1524716553288
rs4671352	T	C	0.076	0.0071	1.42889395851111e-23	0.1293	60027497	2	114.580440388812
rs7589501	G	A	-0.0431	0.0053	7.99834255007029e-14	0.2427	60557705	2	66.1306514773941
rs7557939	A	G	0.0646	0.0062	4.26481306545033e-23	0.2045	60721347	2	108.562955254943
rs10496091	A	G	0.0433	0.0054	2.32273679635711e-12	0.7573	61482261	2	64.2966392318244
rs1186868	A	G	0.0427	0.0055	5.33212104726981e-12	0.7704	61991238	2	60.2740495867769
rs13410889	C	T	0.0425	0.0055	7.81088061671056e-12	0.7704	63087778	2	59.7107438016529
rs12470121	A	G	0.0424	0.0054	6.16736994454327e-12	0.7573	63633443	2	61.6515775034294
rs17029437	A	G	0.0429	0.0054	4.83615264302044e-12	0.7573	65022139	2	63.1141975308642
rs2661796	C	T	-0.0434	0.0061	3.6399884030888e-10	0.186	65627406	2	50.6197258801397
rs977493	A	G	0.0688	0.0099	7.43190244074345e-12	0.0752	66230120	2	48.2954800530558
rs1024818	C	T	0.0617	0.0075	4.81171615252163e-15	0.1148	67263177	2	67.6780444444444
rs6759864	C	T	0.0618	0.008	8.84504404755262e-13	0.09499	68571153	2	59.675625
rs3969864	C	T	0.0536	0.0092	1.62300553156031e-08	0.07256	68901608	2	33.9432892249527
rs2139502	T	C	0.0358	0.0053	2.5409727055493e-10	0.7388	76786845	2	45.626201495194
rs17692933	C	A	-0.0399	0.0047	5.49540873857625e-15	0.5528	79185600	2	72.0692621095518
rs17727363	T	C	0.0293	0.0048	8.59805066661175e-09	0.6227	64733440	3	37.2608506944444
rs6799142	T	A	0.0296	0.0048	6.42998559526774e-09	0.6227	64949548	3	38.0277777777778
rs2448428	C	T	0.0274	0.0048	1.47200742281121e-08	0.4063	55844049	5	32.5850694444444
rs10070224	C	T	-0.0293	0.0048	2.44900685072885e-09	0.4222	156345735	5	37.2608506944444
rs79278099	T	G	0.0336	0.0058	6.04004257662556e-09	0.285	21165360	6	33.5600475624257
rs10950535	G	T	0.0373	0.0054	4.39501134023233e-10	0.3417	14764449	7	47.7122770919067
rs7801581	T	C	0.0252	0.0047	4.05900886658133e-08	0.5079	27223771	7	28.7478497057492
rs11784552	T	C	-0.0326	0.0047	6.07855009236521e-11	0.562	9224907	8	48.1104572204617
rs10759843	A	C	-0.1062	0.0072	4.8228083038165e-46	0.1201	119241355	9	217.5625
rs7870808	A	G	-0.0673	0.0057	2.64972009887897e-31	0.2718	122839274	9	139.40566328101
rs11794516	G	A	-0.1173	0.0077	3.67874766966412e-46	0.1174	123640230	9	232.067633665036
rs7875955	C	A	-0.107	0.007	7.04368620528746e-48	0.1227	124438732	9	233.65306122449
rs12000807	C	T	-0.0912	0.0074	9.9770006382255e-32	0.124	125386182	9	151.888970051132
rs10739625	T	G	-0.0941	0.0064	2.51883662784176e-46	0.1609	126073680	9	216.181884765625
rs12335741	A	G	-0.0702	0.0053	4.94652262675063e-38	0.2704	126188639	9	175.437522249911
rs11560587	T	G	-0.0718	0.0057	3.2158812236045e-33	0.1834	126931710	9	158.671591258849
rs10114684	C	T	-0.0507	0.0052	4.58669645798202e-22	0.2784	128102865	9	95.0625
rs2416996	G	A	-0.0824	0.0071	2.50092115378012e-28	0.1201	128844166	9	134.690735965086
rs2068888	A	G	-0.0951	0.0068	3.40329816842042e-43	0.1306	94839642	10	195.588451557093
rs4917450	C	T	-0.1645	0.0079	1.51008015416416e-90	0.1227	96009579	10	433.588367248838
rs9332217	C	A	-0.1525	0.0074	5.15584674875054e-88	0.1596	96743228	10	424.694119795471
rs4917686	C	T	-0.1662	0.008	6.40029512108377e-89	0.1201	97122377	10	431.600625
rs10509697	G	C	-0.1625	0.0081	4.20242527677319e-83	0.1214	97735158	10	402.472946197226
rs17391197	G	A	-0.0946	0.0053	3.62994462582725e-67	0.2731	98282160	10	318.588821644713
rs4919083	C	T	-0.103	0.0053	1.72107580775884e-80	0.2731	98958738	10	377.678889284443
rs2297936	T	C	-0.1034	0.0053	6.85961908529306e-81	0.2731	99642288	10	380.618013527946
rs10786408	C	T	-0.0407	0.0062	6.4893320953417e-11	0.1517	100031394	10	43.0928720083247
rs12243465	G	A	-0.1029	0.0053	6.10942024905574e-79	0.2731	100672151	10	376.945888216447
rs878939	G	A	-0.1042	0.0053	1.35893911710081e-80	0.2744	101342941	10	386.530437878249
rs12780514	C	T	-0.1042	0.0053	9.28324901120501e-82	0.2704	101865884	10	386.530437878249
rs17113518	T	C	-0.1036	0.0053	4.89666056610396e-81	0.2704	102620555	10	382.091847632609
rs3127230	C	T	-0.0662	0.0049	1.76481830623214e-39	0.4485	103392503	10	182.525614327364
rs7081467	C	G	-0.1611	0.0079	4.25108706804618e-86	0.1266	104231662	10	415.850184265342
rs57264152	G	C	-0.0831	0.0047	5.49920614387495e-64	0.4776	2738668	11	312.612494341331
rs12805655	T	C	-0.0894	0.0055	5.01649056773225e-52	0.7005	2747519	11	264.210247933884
rs17520224	G	A	0.0416	0.0049	5.4588354095168e-17	0.3575	50889768	15	72.0766347355269
rs11072494	T	C	0.0985	0.0072	4.24619563946313e-38	0.1135	74889163	15	187.157600308642
rs11072517	C	T	0.2099	0.0093	4.18986471096775e-96	0.05937	75234256	15	509.400046248121
rs12900654	C	T	-0.1653	0.0057	1.12979591467279e-157	0.777	75299703	15	841
rs17181719	G	T	0.0886	0.0129	1.34400226308216e-09	0.0409	39926040	20	47.1724055044769
rs6062314	T	C	-0.0554	0.0057	4.95678406594118e-21	0.7942	62409713	20	94.464758387196
