# Supplementary material for: The relationship between lipoproteins and the risk of esophageal cancer: a Mendelian randomization study
Source: Front Nutr. 2024 Aug 23;11:1432289. doi: 10.3389/fnut.2024.1432289 (PMC11377315; doi:10.3389/fnut.2024.1432289)
Supplement: Supplementary file 1 [file Data_Sheet_1.ZIP › SupMaterial/IVs of MR-Meta analysis/TC/IV ieu-b-111.csv]

SNP	A1	A2	BETA	SE	P	FREQ	BP	CHR	F
rs4649089	A	G	0.019592	0.00299407	6.00067353864116e-11	0.87423	23781509	1	42.8187164684516
rs12746810	A	G	0.0818126	0.00663594	6.29941180548562e-35	0.023157	27013133	1	151.997165183065
rs561568918	T	C	0.0320906	0.00362829	9.20025786648231e-19	0.081348	27022868	1	78.2261021474531
rs79569112	G	A	0.0319675	0.00362677	1.20005182020427e-18	0.081471	27084575	1	77.6921819109663
rs140476492	A	G	0.0321279	0.00362911	8.49962959449622e-19	0.081349	27089936	1	78.3726288607458
rs113287499	A	G	0.0317605	0.00364675	3.10027344199818e-18	0.08056	27165493	1	75.8512388600671
rs45596631	A	C	-0.0180477	0.00261628	5.30029448835795e-12	0.806261	27181490	1	47.5855708871898
rs1187948	C	T	0.0314267	0.00366518	1e-17	0.079576	27271698	1	73.520244627914
rs139025952	G	A	-0.0222526	0.00378517	4.09996359041765e-09	0.091382	149721067	1	34.5613536542362
rs1194600	C	G	-0.0205998	0.00219225	5.60015438761557e-21	0.300714	154236009	1	88.2969801083319
rs79517397	G	A	0.0122613	0.0021119	6.40000038338761e-09	0.33033	172320158	1	33.7074839737386
rs78928125	C	T	-0.0137618	0.00200182	6.20011864208725e-12	0.566781	172343706	1	47.2607311427088
rs12119394	G	T	-0.0149394	0.00262856	1.29998996537546e-08	0.828348	172399596	1	32.3020824750829
rs1894635	G	A	-0.0147102	0.00245321	2.00000001996811e-09	0.793774	172440159	1	35.9556961938323
rs115006834	G	A	-0.0135202	0.00237774	1.29998996537546e-08	0.747867	172442845	1	32.3323673423704
rs12023718	C	T	0.0131387	0.00219147	2.00000001996811e-09	0.689424	178491879	1	35.9446064665258
rs12134200	A	C	-0.0118807	0.00208281	1.19999655704812e-08	0.349538	178502291	1	32.5375426939797
rs2092449	G	A	-0.0128962	0.00231241	2.39999313805789e-08	0.243318	210585575	1	31.1023956635705
rs12752119	A	C	0.0189651	0.00203258	1.10001852750622e-20	0.57596	219618402	1	87.0592613646994
rs6698475	A	C	0.0193178	0.00202011	1.10001852750622e-21	0.593476	219633525	1	91.4461222127219
rs7553447	T	C	-0.0157175	0.00200177	4.10015240506613e-15	0.439583	220989534	1	61.6507813930011
rs140157041	C	T	0.0188183	0.00287876	6.29941180548559e-11	0.139728	221258826	1	42.731669060919
rs77585907	T	C	0.0417111	0.00217354	4.49987033872149e-82	0.706242	27408040	2	368.271416561073
rs111925401	T	C	-0.0487233	0.00227555	1e-101	0.254467	27506832	2	458.459129136182
rs79603702	A	G	0.0698157	0.00419159	2.70022528688822e-62	0.060656	27511592	2	277.42692131749
rs187905893	T	C	-0.0541684	0.00202155	3.59749335155752e-158	0.398203	27531416	2	717.997679663886
rs73924414	A	G	0.0529685	0.00203951	1e-148	0.614192	27544094	2	674.502666289974
rs576520006	C	A	-0.0619716	0.00200008	1e-200	0.436755	27546068	2	960.042996664198
rs184559318	A	G	-0.0655892	0.00199596	1e-200	0.445108	27609876	2	1079.84395253297
rs75743860	A	G	0.0598853	0.00866335	4.79954424931945e-12	0.014035	27627110	2	47.7824856987056
rs144683582	A	G	-0.067956	0.00364423	1.29987023738861e-77	0.918448	27681498	2	347.731518732208
rs6747190	C	T	-0.0566427	0.00203087	3.39625272590413e-171	0.389626	27686911	2	777.899773573114
rs8179211	C	A	-0.0567943	0.00203262	8.3945998651941e-172	0.389966	27726845	2	780.723250729369
rs190385389	G	A	-0.0566981	0.00203263	3.19889510969136e-171	0.38985	27728091	2	778.073006820014
rs115821450	A	G	0.0794205	0.00226826	1e-200	0.256746	27749327	2	1225.96921634945
rs144433805	C	T	-0.0793891	0.00226916	1e-200	0.742716	27755993	2	1224.02846748416
rs148539206	T	G	-0.0807196	0.00229959	1e-200	0.749006	27761458	2	1232.13183699115
rs116230865	A	C	0.0435516	0.00693073	3.29997006285228e-10	0.978988	28061207	2	39.4866480411206
rs149555434	A	G	0.0302621	0.00257494	6.9008088854845e-32	0.819906	28209647	2	138.122330204587
rs143719549	C	A	0.0596177	0.00414203	5.70033002218957e-47	0.060826	28256595	2	207.168611092801
rs7588781	A	G	0.0572514	0.00319047	5.30029448835795e-72	0.11006	28291394	2	322.005204943103
rs78938732	A	G	0.0540233	0.00328855	1.20005182020427e-60	0.101973	28332948	2	269.869199057494
rs114174003	T	C	0.052961	0.00331882	2.49976970217851e-57	0.099892	28396355	2	254.650748109839
rs148634851	C	T	-0.017738	0.00257755	5.90065196995665e-12	0.183099	28425373	2	47.3581909112973
rs76552304	G	A	-0.0391702	0.00358418	8.40040065263766e-28	0.916592	28468097	2	119.435093489299
rs73936794	A	G	-0.0210824	0.00384512	4.20000686246631e-08	0.925439	70274880	2	30.0621683173683
rs72836335	A	C	-0.0194384	0.00330207	3.89995862874433e-09	0.101812	111852045	2	34.6536095921488
rs72836348	A	G	-0.0125025	0.00198728	3.09998790941119e-10	0.482635	111888043	2	39.5799829511604
rs12616953	A	G	0.0119559	0.00199097	1.89998424621474e-09	0.552574	145794405	2	36.0607799382295
rs34409467	G	A	0.0115087	0.00205953	2.3000114603619e-08	0.637515	145817766	2	31.2259955721565
rs4672878	A	G	-0.0111432	0.00198106	1.89998424621473e-08	0.502867	219043971	2	31.6391343383252
rs72949318	G	C	0.0116354	0.00198779	4.7999863240391e-09	0.463089	219084163	2	34.2627038985072
rs78757285	C	T	-0.0134774	0.00204919	4.79954424931945e-11	0.622954	219163309	2	43.2561418266869
rs3795982	C	T	-0.0170157	0.00200433	2.09990670376242e-17	0.432593	219265168	2	72.0711059203753
rs561531362	C	T	-0.0169732	0.0020261	5.40007759066591e-17	0.393685	219515084	2	70.1787622467035
rs13032993	C	T	0.0816071	0.00510649	1.69980851320351e-57	0.05045	219666377	2	255.394134266948
rs7600417	G	A	-0.0487954	0.00759284	1.29998996537545e-10	0.98199	220169492	2	41.2999255087866
rs4470446	G	A	-0.0152543	0.00221886	6.20011864208725e-12	0.692404	24504452	3	47.2633786591864
rs75114713	G	C	0.0109684	0.00200571	4.49997395325803e-08	0.430548	69870391	3	29.9054457845341
rs79300291	C	A	0.01458	0.00249783	5.30005040639665e-09	0.197797	127301561	3	34.0713461868104
rs142411318	A	G	0.0147233	0.00247594	2.69997659840121e-09	0.202412	127359471	3	35.3614520654073
rs9864524	C	G	0.0147856	0.00247772	2.39999313805789e-09	0.202649	127368569	3	35.6101212903215
rs28718346	C	T	-0.011795	0.00206065	1e-08	0.376111	3069807	4	32.7632837881817
rs1936032	G	C	-0.0173231	0.00216794	1.2998702373886e-15	0.301897	3117168	4	63.8493834412441
rs3789739	T	C	-0.0305169	0.00205811	9.70063133783962e-50	0.614859	3423442	4	219.858703932629
rs1203107	T	C	0.0242814	0.00202881	5.19995996533517e-33	0.411804	3459849	4	143.240125569739
rs150118124	T	A	0.0198785	0.00215205	2.49976970217851e-20	0.690833	3478402	4	85.3222904689218
rs2968677	C	T	-0.0136971	0.0019971	7.00003159130898e-12	0.443996	4975308	4	47.0389511614735
rs1022186	T	C	-0.0292341	0.00268763	1.50003019045595e-27	0.83326	26037388	4	118.315187445512
rs35019821	A	G	0.0275925	0.0026118	4.30031233630546e-26	0.175405	26054953	4	111.609783929258
rs79578535	G	A	0.014938	0.00199244	6.49980009683026e-14	0.459007	26100743	4	56.2101062507737
rs77585170	T	C	0.0184434	0.00219279	4.10015240506613e-17	0.309881	26105170	4	70.7437189569483
rs115394305	G	A	-0.011952	0.00206489	7.1000269957767e-09	0.365226	39648540	4	33.5032799945387
rs183658942	T	C	0.0118971	0.00201095	3.29997006285228e-09	0.490806	39663534	4	35.0009376601395
rs6839596	A	G	-0.0120986	0.00199204	1.29998996537545e-09	0.503656	39677275	4	36.8870672393251
rs278928	G	A	0.0125871	0.00229058	3.89995862874433e-08	0.758155	40415957	4	30.1967661871643
rs2631242	C	T	0.0239842	0.00411897	5.8000267960159e-09	0.061932	102895397	4	33.9057391400362
rs11736322	T	C	-0.0121984	0.00205046	2.69997659840121e-09	0.608553	103109267	4	35.3918396339172
rs11943915	T	C	0.0278652	0.00370162	5.19995996533515e-14	0.083291	103131996	4	56.668362453649
rs73836548	C	T	-0.0141826	0.0023769	2.39999313805789e-09	0.77318	103174425	4	35.6032699781748
rs113863312	C	G	0.016803	0.00226232	1.10001852750622e-13	0.261206	53280118	5	55.1652492772616
rs9688218	C	T	0.0268006	0.00315916	2.19988510904926e-17	0.112737	53300090	5	71.9690533256821
rs78474539	T	G	0.014383	0.00205009	2.29985258668621e-12	0.615329	78409581	5	49.2213030197485
rs79307036	C	T	-0.0143482	0.00208059	5.30029448835795e-12	0.350949	78438242	5	47.5578080623657
rs77977678	G	T	-0.0139498	0.00207296	1.69980851320349e-11	0.356561	78469204	5	45.284973532991
rs13162702	A	G	-0.0145732	0.00202974	7.00003159130898e-13	0.394062	78503394	5	51.5500427043354
rs190246457	G	A	-0.0140368	0.00207523	1.2998702373886e-11	0.353868	78535575	5	45.7513327734353
rs113914799	T	C	0.0140049	0.00203365	5.70033002218961e-12	0.611301	78552647	5	47.425028680637
rs137974590	C	T	0.0141088	0.00207635	1.10001852750622e-11	0.645676	78571190	5	46.1720364539945
rs78417438	G	T	0.01418	0.0020128	1.90020300257723e-12	0.567251	78601885	5	49.6307929726697
rs6868618	G	A	-0.0139613	0.00224025	4.60002296665069e-10	0.270746	90191256	5	38.8381689479816
rs3105790	T	G	0.0146942	0.00218783	1.90020300257723e-11	0.706025	90227536	5	45.1091607252773
rs1363099	T	C	-0.0117435	0.00204042	8.60003066888856e-09	0.602889	103980993	5	33.1250056221441
rs10063968	C	T	0.0329807	0.00529922	4.90004422793237e-10	0.036665	130643612	5	38.7343112926242
rs191299223	A	G	-0.0320063	0.00539335	2.90001336905407e-09	0.964116	130689515	5	35.2171116343917
rs115714888	G	A	-0.0324649	0.00534918	1.29998996537545e-09	0.962419	130905193	5	36.834409724988
rs79745566	G	A	-0.0240916	0.00427259	1.70000422215637e-08	0.942616	130967887	5	31.7942692910136
rs62384092	C	T	0.0315825	0.00508398	5.19995996533515e-10	0.040101	131248600	5	38.5909387161099
rs568685191	G	A	0.0326002	0.00532674	9.40004645744656e-10	0.036342	131270979	5	37.4556665805046
rs77080152	A	T	-0.0162325	0.00283929	1.09999319893519e-08	0.142939	132171475	5	32.685212842161
rs138999423	T	C	-0.0161362	0.00267666	1.70000422215636e-09	0.164864	132228110	5	36.3426104038859
rs112679644	T	C	-0.0170081	0.00264989	1.40000633223953e-10	0.169169	132231963	5	41.1960815132858
rs113655114	G	A	-0.0205807	0.00231145	5.40007759066591e-19	0.25122	132358935	5	79.2777429599252
rs142185317	A	G	-0.0195029	0.0022773	1.10001852750622e-17	0.256451	132360464	5	73.3428691800995
rs147351017	G	A	-0.0194576	0.00234183	9.70063133783954e-17	0.236317	132373452	5	69.0347587992614
rs79446952	A	G	0.0186321	0.00313875	2.90001336905407e-09	0.113608	155538448	5	35.2379115741633
rs17053240	T	C	0.0198605	0.00338015	4.20000686246632e-09	0.098904	155552410	5	34.5229905431202
rs4704727	G	T	0.0328769	0.00206427	4.10015240506613e-57	0.635869	156380067	5	253.658090793412
rs10053557	C	T	0.024189	0.00205789	6.70038873807757e-32	0.373503	156427481	5	138.162923888867
rs246873	T	A	-0.0111018	0.00199368	2.59997995670925e-08	0.514177	156600809	5	31.0081527000547
rs144568696	A	G	-0.0144159	0.0023623	1e-09	0.771207	176601411	5	37.2403215451746
rs76582114	G	A	-0.0145987	0.00236509	6.69992590760657e-10	0.771831	176605897	5	38.1007061061901
rs28403207	T	G	0.0145417	0.00236698	8.1000929031245e-10	0.228526	176706799	5	37.743414353603
rs3846845	A	G	-0.0201716	0.00318872	2.49999995007974e-10	0.109226	26444915	6	40.0173129568465
rs148796288	A	C	-0.0189766	0.00284522	2.60015956316527e-11	0.140961	26980402	6	44.484129981444
rs73384391	A	G	-0.020825	0.0031797	5.79962615819643e-11	0.108804	27115670	6	42.8941164425559
rs114081782	A	T	-0.0216038	0.0031903	1.2998702373886e-11	0.108163	27233210	6	45.8561140034735
rs11751859	A	G	-0.0209799	0.00310122	1.2998702373886e-11	0.115259	27509696	6	45.7658650248739
rs9380000	T	G	0.0329299	0.00420066	4.49987033872151e-15	0.905709	27627458	6	61.4533781016277
rs75803727	C	T	-0.013655	0.00247957	3.59997927043357e-08	0.200336	27659590	6	30.327084579623
rs59716769	A	G	-0.0127027	0.00227219	2.3000114603619e-08	0.256154	27722207	6	31.2537975482076
rs76039293	C	A	-0.0203728	0.00290265	2.19988510904925e-12	0.134857	27759050	6	49.2620067602441
rs112651048	A	G	-0.0202341	0.00290383	3.19963176731835e-12	0.134718	27769512	6	48.5540441188497
rs116789390	A	G	-0.0224758	0.00312435	6.29941180548559e-13	0.113448	28122281	6	51.7500721606397
rs6932313	C	T	-0.0224676	0.00312441	6.40029512108372e-13	0.113443	28122349	6	51.710332273653
rs9295766	C	A	-0.0148542	0.0025122	3.40000847825859e-09	0.193469	28179286	6	34.9615043526687
rs140150373	A	T	-0.0146856	0.00251375	5.19995996533515e-09	0.193217	28191947	6	34.1302306015077
rs2027362	C	T	-0.0232302	0.00311827	9.39939714766782e-14	0.113911	28332698	6	55.49814467363
rs7763390	C	A	0.0238963	0.00300412	1.80011396041801e-15	0.868436	28714761	6	63.2742156707525
rs148907641	T	C	-0.0232341	0.00309436	6.00067353864116e-14	0.116142	28731154	6	56.3780475560665
rs146849072	A	G	-0.0150138	0.00260197	7.9000529108322e-09	0.180036	28783601	6	33.2948208699908
rs6456867	T	C	-0.0235097	0.00307856	2.19988510904925e-14	0.117577	28860499	6	58.3175042959321
rs115365129	G	T	-0.0213421	0.00293044	3.29989407910834e-13	0.131723	29465849	6	53.0406250735181
rs387659	G	A	-0.0247417	0.00302076	2.60015956316527e-16	0.122463	29516180	6	67.0851862092476
rs9258508	T	C	0.0143073	0.00244785	5.09999793204996e-09	0.2066	29803377	6	34.1621947683698
rs11963840	A	C	-0.013621	0.00247887	3.89995862874433e-08	0.199748	30014651	6	30.1932930891145
rs115755966	C	T	-0.0255247	0.00265628	7.29961575729296e-22	0.163901	30125594	6	92.3365381486556
rs74295272	C	G	-0.0244414	0.00261137	8.00018444855096e-21	0.174804	30224013	6	87.602265189887
rs111893696	G	A	-0.0271544	0.00292617	1.69980851320349e-20	0.132159	30310294	6	86.1154975765456
rs145716652	G	C	-0.0275603	0.00283084	2.09990670376242e-22	0.142916	30333300	6	94.7844804999415
rs2394389	A	C	-0.0259731	0.0028146	2.80027059501063e-20	0.144747	30599752	6	85.1557951516715
rs114498634	A	T	-0.0277266	0.00273527	3.80014352941585e-24	0.155215	30676286	6	102.752602328266
rs145704871	G	C	0.0259107	0.00280267	2.39993787680987e-20	0.853605	30683357	6	85.4701295669271
rs77645489	T	C	0.0153823	0.00270704	1.29998996537546e-08	0.160035	30724198	6	32.2888968856793
rs111885074	T	A	-0.0281671	0.0028596	6.9008088854845e-23	0.143095	30732413	6	97.0227755632115
rs13206144	A	G	-0.0199976	0.00258572	1e-14	0.178813	30912382	6	59.8126115609498
rs2308557	T	C	0.0289209	0.0019921	9.30036514753958e-48	0.472515	31239417	6	210.766380123026
rs28367618	T	C	0.0265775	0.00206117	4.79954424931941e-38	0.360953	31267325	6	166.264920168906
rs28367735	T	C	0.017709	0.00311368	1.29998996537546e-08	0.141485	31286681	6	32.347455322471
rs183212435	T	C	0.0688748	0.00528294	7.50066898736074e-39	0.03802	32515166	6	169.968853480993
rs3021176	A	G	-0.0399214	0.00280745	6.89922009844046e-46	0.148775	32652469	6	202.202939864818
rs2857149	G	A	-0.0296589	0.00304975	2.39993787680987e-22	0.12022	32768312	6	94.5761431784293
rs1776889	T	G	0.0433926	0.00485858	4.19952334664066e-19	0.043816	34159166	6	79.7650478000268
rs7751671	A	G	0.0382253	0.00466738	2.60015956316527e-16	0.047361	34179756	6	67.0741971823563
rs184587363	A	G	0.0309893	0.00558158	2.80001269243453e-08	0.034459	34731728	6	30.825435785552
rs4713994	C	T	0.0123444	0.00206286	2.19998641983517e-09	0.637052	36621533	6	35.8096818286838
rs1281951	G	A	-0.0113034	0.00198868	1.29998996537546e-08	0.530595	153462557	6	32.3063862276301
rs528945525	A	G	0.0261765	0.00470832	2.69997659840121e-08	0.0471	994270	7	30.90944530221
rs73256056	C	A	0.0176494	0.00303718	6.19997588072324e-09	0.122052	1000554	7	33.7690489114473
rs66578379	G	T	0.0140683	0.00241363	5.60002544078e-09	0.254842	5559385	7	33.9736220703952
rs810548	A	G	-0.0698354	0.00878849	1.90020300257723e-15	0.016691	73493754	7	63.1426383150345
rs573020	G	C	-0.0403215	0.00610205	3.90031784475066e-11	0.031233	73762308	7	43.6638308611372
rs183768799	C	A	0.0111933	0.00200496	2.39999313805789e-08	0.447542	75797994	7	31.1677076984463
rs999096	T	C	-0.0126578	0.00198481	1.79998961724559e-10	0.49396	76019015	7	40.6704127465139
rs79911644	A	G	-0.012581	0.00213795	4.00000007987242e-09	0.651612	71537387	8	34.6286241202809
rs141680735	A	G	-0.0108909	0.0019776	3.59997927043357e-08	0.518811	71706249	8	30.3284792328816
rs186027657	G	A	-0.011116	0.00200722	3.09998790941119e-08	0.539288	71726953	8	30.6695303028277
rs6472589	G	A	0.0344962	0.00367235	5.79962615819643e-21	0.078758	72412478	8	88.2377413409175
rs74650166	T	C	-0.0319576	0.00372771	1e-17	0.922328	72482595	8	73.4960630049835
rs2721946	T	G	0.013379	0.00220403	1.29998996537545e-09	0.720464	116641960	8	36.847862862246
rs76459503	T	C	0.0126173	0.0023017	4.20000686246631e-08	0.756223	116705069	8	30.0493736003319
rs62510553	G	A	-0.0143308	0.00213889	2.09990670376243e-11	0.312025	118155871	8	44.8914848011168
rs11558471	G	A	-0.0125682	0.00215905	5.8000267960159e-09	0.307886	118185733	8	33.8860358687109
rs71518751	T	C	-0.0143371	0.00247351	6.8000170244089e-09	0.200865	144257090	8	33.5965968406806
rs3935374	T	C	-0.0114809	0.00204225	1.89998424621473e-08	0.609693	16826766	9	31.6034182617388
rs62541875	G	A	-0.0115014	0.0020362	1.60000006389793e-08	0.610665	16841757	9	31.9051322617446
rs10738463	A	G	-0.0138131	0.00237197	5.8000267960159e-09	0.739049	16896903	9	33.9128218145578
rs117902958	A	G	0.0157943	0.00254439	5.39995325071584e-10	0.809668	86195179	9	38.5330517365902
rs117148840	C	T	-0.0157717	0.00253594	4.99999995007973e-10	0.190174	86239656	9	38.6793410920342
rs151042416	A	G	-0.0159212	0.00254044	3.69998531172859e-10	0.189216	86293216	9	39.2765842294909
rs72746870	A	G	-0.0159418	0.0025478	3.89995862874433e-10	0.188782	86304092	9	39.1511069848539
rs77032392	C	T	0.0125642	0.00203295	6.40000038338761e-10	0.603848	86334993	9	38.1958595042951
rs139404317	G	A	-0.0188612	0.00227722	1.20005182020427e-16	0.257226	86416191	9	68.6007180765473
rs140277194	T	C	-0.0189692	0.00227924	8.60003066888856e-17	0.255926	86445900	9	69.2656501364407
rs139630739	T	G	-0.0191374	0.00227899	4.60044666393479e-17	0.255862	86480078	9	70.5149219668241
rs112639576	C	T	-0.0193209	0.00241771	1.2998702373886e-15	0.216221	86519832	9	63.8625553115266
rs113639948	A	T	-0.0202838	0.00228763	7.50066898736068e-19	0.252926	86547894	9	78.618919885811
rs167202	C	T	0.0196473	0.00227679	6.20011864208725e-18	0.743332	86587343	9	74.4663046249478
rs8176733	C	T	-0.021158	0.00256189	1.50003019045595e-16	0.184548	136132168	9	68.2068932942393
rs8176698	C	T	-0.0133811	0.00214341	4.30001529151271e-10	0.316316	136136593	9	38.9738336777458
rs147622835	A	G	-0.0208546	0.00256495	4.30031233630544e-16	0.18405	136139238	9	66.1067674962622
rs36220584	T	C	0.0168499	0.00289236	5.69993627094142e-09	0.863435	136302597	9	33.9382904365502
rs137855938	G	A	0.0169589	0.00291073	5.69993627094142e-09	0.864944	136312396	9	33.9462272739882
rs17381591	C	T	0.0111232	0.00201767	3.50001576071014e-08	0.417724	17244048	10	30.3919956814634
rs75743427	C	T	-0.0282039	0.00405417	3.50025754158434e-12	0.064335	63656440	10	48.3965519470862
rs7919055	C	T	0.0132444	0.00201948	5.40007759066593e-11	0.578299	63808475	10	43.0115867246
rs79704308	C	T	-0.0201502	0.00334298	1.70000422215636e-09	0.098804	63897178	10	36.3321555966292
rs186669409	A	T	-0.018834	0.00308983	1.09999319893519e-09	0.880857	77168980	10	37.1548883916138
rs80050293	C	G	-0.0178912	0.0030625	5.19995996533515e-09	0.878942	77177911	10	34.1292501393753
rs74355892	A	G	-0.0204318	0.00349436	4.99999995007973e-09	0.909614	77232702	10	34.1883362643605
rs117268768	G	A	0.02028	0.00342473	3.20000015974484e-09	0.093342	77267440	10	35.0657574990421
rs10509358	A	G	-0.0203461	0.00341926	2.69997659840121e-09	0.902421	77294279	10	35.4077310618882
rs142751408	G	T	0.0201538	0.00343502	4.39997288359989e-09	0.093422	77326518	10	34.4235256666267
rs2862952	A	G	0.0108284	0.00198508	4.90004422793236e-08	0.496332	101888307	10	29.755863156907
rs4752513	G	A	-0.0112803	0.00199958	1.70000422215637e-08	0.54463	122961896	10	31.8246569749621
rs118087052	T	C	-0.0117384	0.00212648	3.40000847825859e-08	0.675318	30462820	11	30.4715961744119
rs528531	C	T	-0.0117912	0.00208902	1.70000422215637e-08	0.65807	30475386	11	31.8589028759531
rs74818410	A	G	0.0264814	0.0045997	8.60003066888856e-09	0.051804	54962657	11	33.1453697635853
rs61918251	A	G	0.0255436	0.00453245	1.70000422215637e-08	0.051267	55199875	11	31.7612923851181
rs182366295	A	G	0.0129161	0.00235922	4.39997288359989e-08	0.306513	55376277	11	29.9727033322313
rs34089625	T	C	0.017936	0.00309381	6.69992590760657e-09	0.116953	57054534	11	33.6096440299793
rs34177110	A	G	0.0174808	0.00286221	1e-09	0.139651	57080917	11	37.3009264495954
rs143756483	T	C	-0.0153408	0.00278323	3.59997927043357e-08	0.851452	57087817	11	30.3807032126063
rs10791995	G	A	0.030291	0.00400139	3.69998531172859e-14	0.065567	68514998	11	57.3067074806579
rs76797093	T	C	0.0140654	0.00221793	2.3000114603619e-10	0.281168	68601371	11	40.2168919416234
rs118025462	A	G	0.0153363	0.00226134	1.20005182020427e-11	0.619665	68649651	11	45.994876915009
rs142335922	T	C	0.0136606	0.00218083	3.79996853036855e-10	0.299496	68649688	11	39.237011706014
rs4938578	T	C	-0.0269553	0.00466302	7.39997069733888e-09	0.047304	111294531	11	33.4159477376534
rs669778	T	C	-0.0151564	0.00203042	8.4004006526377e-14	0.603271	111606412	11	55.7211859944248
rs1648390	A	C	-0.0163851	0.00205463	1.50003019045595e-15	0.630394	111720072	11	63.596167201271
rs7112876	C	G	0.173752	0.0100468	5.19995996533509e-67	0.010696	116363370	11	299.091527520139
rs10892001	A	G	0.116344	0.00332113	1e-200	0.102187	116505440	11	1227.20249883835
rs1145184	A	G	0.169283	0.00459045	1e-200	0.049584	116513182	11	1359.92879983208
rs117730773	T	C	-0.0641917	0.00434908	2.70022528688822e-49	0.055431	116547972	11	217.852707494795
rs1263160	C	T	0.225387	0.00613123	1e-200	0.027584	116744447	11	1351.33339597527
rs144848827	C	T	0.0430699	0.00404774	1.90020300257723e-26	0.934966	116813940	11	113.219832951708
rs116942283	C	T	-0.115346	0.00327498	1e-200	0.897717	117010325	11	1240.47430500673
rs68137714	G	A	-0.113362	0.00332972	1e-200	0.899207	117025357	11	1159.09643302358
rs150881386	T	C	-0.114799	0.00330614	1e-200	0.899916	117034320	11	1205.68464486892
rs45446695	A	G	0.0571996	0.00912019	3.59997927043357e-10	0.012203	117092122	11	39.3349145850168
rs77987367	T	C	-0.0284546	0.00310957	5.70033002218961e-20	0.88438	117127185	11	83.7344735786985
rs150308863	T	C	0.0176605	0.00248353	1.20005182020427e-12	0.798836	117165046	11	50.5669977058834
rs75235704	G	T	-0.0184239	0.0024831	1.20005182020427e-13	0.199012	117199742	11	55.0522046467976
rs59134737	T	G	-0.0517394	0.00692658	8.00018444855099e-14	0.021403	118160959	11	55.7962571351189
rs74422681	G	A	-0.0537953	0.00677849	2.09990670376243e-15	0.022394	118312870	11	62.9829137283655
rs117686994	G	T	0.0130524	0.00239065	4.79998632403909e-08	0.282844	11727655	12	29.8090923330788
rs78429995	C	T	-0.0129573	0.00207199	4.00000007987242e-10	0.601368	11751382	12	39.1069294670917
rs148574633	C	A	0.0127407	0.00202798	3.29997006285228e-10	0.410978	11768991	12	39.4692836342732
rs151035155	T	C	0.0129503	0.00205472	2.90001336905407e-10	0.399254	11769380	12	39.7241270181922
rs192448	G	A	-0.025017	0.00251023	2.09990670376242e-23	0.197457	20434427	12	99.3215357059038
rs78478212	T	G	-0.0137978	0.00250434	3.59997927043357e-08	0.198759	20561520	12	30.3552008357509
rs61926180	G	T	0.0275604	0.00276834	2.39993787680987e-23	0.151606	21305376	12	99.1133549375838
rs2291074	G	A	0.0273673	0.00277608	6.29941180548557e-23	0.151506	21325949	12	97.185159397815
rs118176029	C	T	0.0245865	0.00272346	1.800113960418e-19	0.159166	21336573	12	81.4988379718143
rs559029990	T	A	-0.0167354	0.00235953	1.2998702373886e-12	0.721195	21365428	12	50.3061622446302
rs150897358	G	C	0.0239083	0.00272099	1.50003019045595e-18	0.158971	21367753	12	77.2046577391051
rs143999993	A	G	-0.0127877	0.00225732	1.49999565138204e-08	0.275832	22697320	12	32.0921356578333
rs11832927	T	C	-0.0121338	0.00221197	4.09996359041765e-08	0.293196	22706259	12	30.0909015262322
rs148330590	T	C	-0.0153851	0.00235583	6.49980009683026e-11	0.240926	22706524	12	42.6493828276202
rs74778211	A	G	0.0152793	0.00232883	5.30029448835795e-11	0.760787	22721098	12	43.0458553624373
rs118012099	T	C	0.0146	0.00231783	2.99999133271614e-10	0.244414	26413659	12	39.6773402882109
rs17467330	C	G	0.0146511	0.00231211	2.3000114603619e-10	0.243767	26428988	12	40.1535068733474
rs145851331	T	C	0.0145899	0.00231393	2.90001336905407e-10	0.243926	26434864	12	39.7561386916745
rs76584357	T	C	-0.0146534	0.00231247	2.3000114603619e-10	0.755169	26437503	12	40.1536098804467
rs6487804	A	G	0.0129669	0.00222794	5.89997267139772e-09	0.722896	29454934	12	33.873910958796
rs34398639	T	C	-0.0128438	0.00211225	1.19999655704811e-09	0.329436	57577872	12	36.9739994910178
rs10876973	T	C	-0.0281567	0.00232684	1e-33	0.238611	57727301	12	146.430135811147
rs73133366	A	G	0.0179449	0.0023104	8.00018444855099e-15	0.245435	57733532	12	60.3264449855579
rs10877032	G	A	0.023252	0.00390773	2.69997659840121e-09	0.928367	58270791	12	35.405565106658
rs11174384	C	G	-0.0203685	0.00312221	6.89922009844049e-11	0.115445	62625511	12	42.5592409834764
rs184285729	G	A	-0.0200997	0.00322981	4.90004422793237e-10	0.106068	62672772	12	38.7280117180747
rs77810834	A	G	0.0197328	0.00323215	1e-09	0.894021	62680975	12	37.27300547044
rs12298541	C	A	0.0131879	0.0019882	3.29989407910834e-11	0.494134	66306441	12	43.9978193062234
rs117521486	T	G	-0.0138744	0.00222231	4.30001529151271e-10	0.674025	67618266	12	38.9779631904926
rs143914965	T	C	-0.0122795	0.00210125	5.09999793204996e-09	0.654478	67620047	12	34.1511957168352
rs182279414	T	C	0.0124009	0.00211069	4.20000686246632e-09	0.359446	67621110	12	34.5189443438804
rs1082715	T	C	-0.01188	0.00210188	1.60000006389793e-08	0.65579	67628612	12	31.9460410769996
rs73128747	G	A	-0.0118493	0.00209373	1.49999565138204e-08	0.655759	67656176	12	32.029048594308
rs76912268	T	C	0.0138736	0.00203396	8.99911910870052e-12	0.599237	30965822	13	46.5257649356295
rs77148471	C	T	0.0150379	0.00228647	4.79954424931945e-11	0.742113	30973842	13	43.2557025323961
rs113067784	T	C	0.0125024	0.00219982	1.29998996537546e-08	0.712026	71335527	14	32.3007410951247
rs72722002	T	C	0.0125058	0.00222578	1.89998424621473e-08	0.724953	71357237	14	31.5688300011796
rs116984490	G	A	-0.0129897	0.00215234	1.60000006389793e-09	0.309898	71500315	14	36.4230649588425
rs61990420	G	A	-0.0124432	0.00223152	2.49999995007974e-08	0.273293	71541816	14	31.0929977984803
rs8029871	T	G	-0.0227824	0.00251212	1.20005182020427e-19	0.804186	63314763	15	82.2466434552432
rs181902229	T	C	-0.0190197	0.00237427	1.10001852750622e-15	0.77109	63378328	15	64.1722275619618
rs116963079	G	T	-0.0233642	0.00254016	3.59997927043357e-20	0.809174	63387172	15	84.601815846964
rs78900262	A	G	0.0196092	0.00340711	8.60003066888856e-09	0.0952	63460998	15	33.1243558630608
rs4984246	T	G	0.0240057	0.00209653	2.2998525866862e-30	0.343192	63758428	15	131.107213235112
rs141014376	T	C	0.0191156	0.00255103	6.70038873807757e-14	0.18684	63938265	15	56.1493504426419
rs149788276	A	G	-0.0144	0.00214912	2.09990670376243e-11	0.688853	63975290	15	44.8955868325434
rs374991486	C	G	0.0116605	0.00200095	5.60002544078e-09	0.512961	99161293	15	33.9595458318372
rs34645420	C	T	0.0135954	0.00238344	1.19999655704812e-08	0.754657	99190273	15	32.5368520411421
rs139955686	T	C	0.0118171	0.00201611	4.60002296665069e-09	0.431467	101843844	15	34.3552706189463
rs118103729	T	C	-0.0134814	0.00204781	4.60044666393479e-11	0.388624	101859317	15	43.3401759753157
rs3784514	C	G	-0.0133199	0.00204845	7.89950721335818e-11	0.388195	101862332	15	42.2815785509098
rs6598485	C	T	0.0171661	0.00228551	5.90065196995665e-14	0.257031	102044794	15	56.4127179761962
rs150762228	A	G	0.0403999	0.00735364	3.89995862874433e-08	0.018647	892149	16	30.1825445418116
rs13339206	T	G	-0.0145418	0.0020519	1.39990962656834e-12	0.376379	939962	16	50.2254633115718
rs72759463	T	C	-0.0133147	0.00205662	9.49948365876347e-11	0.373492	973827	16	41.9135707591587
rs11641637	A	G	-0.0132909	0.0020562	1e-10	0.37359	974963	16	41.7809269690929
rs8062823	T	C	-0.0159573	0.0023962	2.70022528688824e-11	0.285031	989633	16	44.3478624858694
rs2089730	G	C	0.0180868	0.00249729	4.40047947835983e-13	0.798001	14461924	16	52.4548339209733
rs142037874	T	C	-0.0170665	0.00243451	2.39993787680988e-12	0.215677	14476162	16	49.1434684143932
rs117171665	C	G	-0.0172262	0.00243262	1.39990962656834e-12	0.214862	14501054	16	50.1453219882658
rs148670150	T	C	-0.0173343	0.00242781	9.30036514753961e-13	0.214895	14552714	16	50.9780507340266
rs182025557	T	C	-0.016815	0.00236989	1.2998702373886e-12	0.229966	14574572	16	50.3427999655956
rs368427659	G	C	0.0146192	0.00237264	7.19995861275188e-10	0.586256	14987780	16	37.9650100747733
rs527928577	T	C	-0.0212037	0.00219738	4.90004422793237e-22	0.616128	15047449	16	93.1135677127724
rs370188553	A	G	0.0261565	0.00217757	3.10027344199818e-33	0.295999	15070471	16	144.282949513323
rs11645958	T	C	-0.0282116	0.00218133	2.90001336905408e-38	0.296442	15104807	16	167.26793312624
rs12443661	T	C	0.01464	0.00209858	2.99985318119079e-12	0.655121	15803467	16	48.6666098707295
rs13329844	A	G	0.0188187	0.00202597	1.5999263828686e-20	0.588383	69678835	16	86.2806121320071
rs147254395	A	G	0.0184036	0.00277779	3.50025754158434e-11	0.152453	69688749	16	43.894160818151
rs148459897	A	G	0.0159827	0.0022543	1.2998702373886e-12	0.736001	69923961	16	50.266294728536
rs12923636	A	G	-0.0124829	0.00223821	2.39999313805789e-08	0.334282	70679652	16	31.1049365141836
rs1544808	A	G	0.018385	0.00314576	5.09999793204996e-09	0.112988	71612671	16	34.1567150533378
rs2081223	C	A	0.0278816	0.00253733	4.30031233630546e-28	0.189994	72055532	16	120.748425367174
rs62058275	T	C	0.0321808	0.00372216	5.30029448835795e-18	0.07795	72268928	16	74.7486919379107
rs113508418	A	G	-0.0987846	0.0128772	1.69980851320349e-14	0.006953	6990136	17	58.8485287174665
rs2053595	A	G	-0.111639	0.0134778	1.20005182020427e-16	0.006551	7029549	17	68.6110175619905
rs4796309	C	T	0.0146581	0.00239559	9.40004645744656e-10	0.221978	7418511	17	37.4395290683356
rs118085031	T	C	-0.0696892	0.0110329	2.69997659840121e-10	0.00966	63905536	17	39.8980430334843
rs17690038	G	A	-0.0659004	0.00581099	8.30041869715701e-30	0.030383	64195854	17	128.610327810972
rs598617	G	A	-0.0228948	0.00383903	2.49999995007974e-09	0.072523	250058	18	35.5656455762783
rs36154057	T	C	-0.0125831	0.00210816	2.39999313805789e-09	0.374102	2816412	18	35.6260898130074
rs7235668	C	T	0.064847	0.00964983	1.80011396041801e-11	0.011311	56038804	18	45.1585983307583
rs1942878	T	G	0.013518	0.00235376	9.2999368597584e-09	0.232862	57785211	18	32.9837878117144
rs975918	T	C	0.0156115	0.00225349	4.30031233630544e-12	0.265605	57842408	18	47.9930108552783
rs6122213	G	T	0.0113547	0.00206	3.50001576071014e-08	0.392157	62552716	20	30.382036970968
rs816931	G	A	-0.0163778	0.00199681	2.39993787680988e-16	0.489576	62658845	20	67.2725113783462
rs117421055	A	G	0.0113727	0.00200642	1.40000633223953e-08	0.483705	35986809	22	32.1279836177182
rs55931418	G	C	0.0136536	0.00205271	2.90001336905407e-11	0.427674	36006108	22	44.2424485884039
rs130605	G	A	0.0110922	0.00200237	2.99999133271615e-08	0.532813	37410368	22	30.68645522044
