# Supplementary material for: The relationship between lipoproteins and the risk of esophageal cancer: a Mendelian randomization study
Source: Front Nutr. 2024 Aug 23;11:1432289. doi: 10.3389/fnut.2024.1432289 (PMC11377315; doi:10.3389/fnut.2024.1432289)
Supplement: Supplementary file 1 [file Data_Sheet_1.ZIP › SupMaterial/IVs of MR-Meta analysis/TC/IV ieu-b-4849.csv]

SNP	A1	A2	BETA	SE	P	FREQ	BP	CHR	F
rs117788606	C	T	-0.0907	0.012	3.77572190925416e-14	NA	72921771	7	57.1284027777778
rs190830935	T	C	-0.0923	0.012	1.43284759806459e-14	NA	72975301	7	59.1617361111111
rs147729771	T	G	-0.0929	0.0115	6.86752106148819e-16	NA	72978758	7	65.2582986767486
rs113925476	T	C	-0.0906	0.0102	8.37722152575062e-19	NA	73040466	7	78.8961937716263
rs76982860	C	G	-0.1007	0.0118	1.31189778860963e-17	NA	73057316	7	72.8274202815283
rs79780620	A	G	-0.0433	0.0078	2.92098952804658e-08	NA	8322804	8	30.8167324128863
rs2921379	G	A	-0.0455	0.0083	4.70803843896229e-08	NA	8905926	8	30.0515314269125
rs75604149	T	C	0.0469	0.0082	1.02301028503723e-08	NA	10190140	8	32.7128197501487
rs12682070	G	C	0.0433	0.0077	2.10402066015325e-08	NA	10242674	8	31.6223646483387
rs7836668	C	T	0.0447	0.0078	9.11003404557098e-09	NA	10248779	8	32.8417159763314
rs10107658	A	G	0.0466	0.0084	2.38297781950456e-08	NA	10815146	8	30.7760770975057
rs2248325	G	A	0.0515	0.0082	4.37199845696903e-10	NA	11396874	8	39.4445270672219
rs76423146	T	C	-0.1597	0.0124	7.80189318265066e-38	NA	19820480	8	165.869471904266
rs113831503	T	C	-0.1598	0.0124	9.04273908311781e-38	NA	19825055	8	166.07726326743
rs73600033	C	G	-0.1529	0.0118	3.18786557569592e-38	NA	19830610	8	167.90010054582
rs79734126	T	C	-0.103	0.0087	2.23202985857428e-32	NA	19855030	8	140.163826132911
rs73208808	G	C	-0.0573	0.0078	1.85012043477186e-13	NA	19857912	8	53.9659763313609
rs3860839	G	T	-0.1038	0.0087	9.36698877952121e-33	NA	19860112	8	142.349583828775
rs150120758	A	T	-0.162	0.0129	6.14044718105611e-36	NA	19881227	8	157.70686857761
rs79034575	A	G	-0.1605	0.0128	3.480967752324e-36	NA	19902408	8	157.228088378906
rs118045108	T	C	-0.0605	0.0087	2.93426950395596e-12	NA	19913833	8	48.3584357246664
rs17663005	C	T	0.0559	0.0081	4.04762248687874e-12	NA	126464388	8	47.6270385611949
rs6987702	C	T	-0.0831	0.0084	7.55614007093092e-23	NA	126504726	8	97.8686224489796
rs1736493	G	A	0.0532	0.0097	4.74394887457446e-08	NA	44530634	20	30.0801360399617
rs3848714	C	T	0.0605	0.0095	2.20201361562406e-10	NA	44547176	20	40.5567867036011
