# Supplementary material for: The relationship between lipoproteins and the risk of esophageal cancer: a Mendelian randomization study
Source: Front Nutr. 2024 Aug 23;11:1432289. doi: 10.3389/fnut.2024.1432289 (PMC11377315; doi:10.3389/fnut.2024.1432289)
Supplement: Supplementary file 1 [file Data_Sheet_1.ZIP › SupMaterial/IVs of MR-Meta analysis/TC/IV ieu-b-4850.csv]

SNP	A1	A2	BETA	SE	P	FREQ	BP	CHR	F
rs10005839	A	G	0.0356	0.0055	1.10100679681952e-10	NA	3452248	4	41.8961983471074
rs185811701	T	C	0.0832	0.0129	1.09900583943252e-10	NA	72056351	7	41.5975001502314
rs67188607	C	T	-0.0897	0.0128	2.65094062109308e-12	NA	72233858	7	49.1094360351562
rs185902386	C	T	-0.1117	0.0072	7.14167364109734e-54	NA	72890745	7	240.68074845679
rs117528284	A	G	-0.0369	0.006	8.44403451853087e-10	NA	72897236	7	37.8225
rs117788606	C	T	-0.1111	0.0072	2.60495364824482e-53	NA	72921771	7	238.102044753086
rs61738649	T	C	-0.1162	0.0068	5.98963006402951e-65	NA	73010754	7	292.007785467128
rs55673514	G	A	-0.1158	0.0069	1.28913975038561e-62	NA	73021456	7	281.65595463138
rs7817527	C	A	0.0308	0.0056	3.14999598328737e-08	NA	9294964	8	30.25
rs877116	T	G	0.0284	0.0051	2.12202257595929e-08	NA	10712945	8	31.0096116878124
rs1495742	T	C	-0.0393	0.0061	1.42800589411298e-10	NA	18272901	8	41.5073904864284
rs55726693	T	G	0.0313	0.0056	1.78398007705925e-08	NA	19496609	8	31.2401147959184
rs6586870	A	G	0.0375	0.0049	1.08193208472766e-14	NA	19709775	8	58.5693461057893
rs75036263	T	C	0.0459	0.0058	1.56494831922487e-15	NA	19721255	8	62.6281212841855
rs74441678	G	A	-0.107	0.0053	1.82011990846008e-89	NA	19863114	8	407.582769668921
rs7841503	C	G	-0.1718	0.0073	6.39734835482644e-124	NA	19898078	8	553.860761869019
rs17663005	C	T	0.0521	0.0051	8.30806718701913e-25	NA	126464388	8	104.360246059208
rs6987702	C	T	-0.09	0.0051	2.26620920889567e-69	NA	126504726	8	311.418685121107
rs151155732	T	C	0.0407	0.006	1.41286283086063e-11	NA	44531682	20	46.0136111111111
rs1057208	T	C	0.0446	0.0062	7.01778404914989e-13	NA	44563007	20	51.7471383975026
rs6015297	T	A	-0.0341	0.0058	4.06097204597856e-09	NA	57091987	20	34.5662901307967
