# Supplementary material for: The relationship between lipoproteins and the risk of esophageal cancer: a Mendelian randomization study
Source: Front Nutr. 2024 Aug 23;11:1432289. doi: 10.3389/fnut.2024.1432289 (PMC11377315; doi:10.3389/fnut.2024.1432289)
Supplement: Supplementary file 1 [file Data_Sheet_1.ZIP › SupMaterial/IVs of MR-Meta analysis/TC/IV met-c-934.csv]

SNP	A1	A2	BETA	SE	P	FREQ	BP	CHR	F
rs1146593	G	A	-0.089148	0.010633	1.15000571869924e-16	0.302911	76234886	1	70.2929194425836
rs138012474	C	T	-0.082729	0.010851	4.809500785491e-14	0.280339	76252196	1	58.1267474990127
rs141806588	T	C	-0.084082	0.010899	2.40990542868659e-14	0.280891	76324353	1	59.5158665968853
rs144609038	A	G	-0.087066	0.011028	5.95936519255937e-15	0.272236	76327255	1	62.3309390914333
rs2268479	G	A	-0.093975	0.011166	8.7801108709653e-17	0.255003	65219710	2	70.8319864806063
rs4622761	A	C	-0.067508	0.01002	2.74031192103027e-11	0.434893	71689430	2	45.3915528623392
rs78444832	T	C	-0.066115	0.009883	3.76964106646244e-11	0.456559	71721891	2	44.7530268361216
rs80110340	G	C	-0.099079	0.010139	4.39035865640943e-22	0.636208	71758378	2	95.493317908199
rs2779500	G	C	-0.093267	0.012961	1.13005608974854e-12	0.171554	14846036	9	51.7820206954539
rs7865132	T	C	-0.098912	0.013061	7.07945784384137e-14	0.173134	14951251	9	57.3515431448534
rs2269096	T	C	-0.161092	0.016883	3.98015513542674e-21	0.09233	33508142	10	91.043449874798
rs7102710	C	T	-0.073405	0.009838	1.63004652398484e-13	0.477628	14265613	11	55.672105893478
rs12364277	G	A	-0.072443	0.009814	2.93967960949241e-13	0.486865	14296811	11	54.4879848636857
rs2721128	G	T	0.107086	0.013502	4.48022680412867e-15	0.160394	55133147	15	62.9026853189686
rs9806674	C	G	-0.234546	0.018138	1.96019826292879e-37	0.922859	55258089	15	167.215782868337
