# Supplementary material for: The relationship between lipoproteins and the risk of esophageal cancer: a Mendelian randomization study
Source: Front Nutr. 2024 Aug 23;11:1432289. doi: 10.3389/fnut.2024.1432289 (PMC11377315; doi:10.3389/fnut.2024.1432289)
Supplement: Supplementary file 1 [file Data_Sheet_1.ZIP › SupMaterial/IVs of MR-Meta analysis/TC/IV TC GLGC-2023.csv]

SNP	CHR	A1	A2	BETA	SE	P	EAF	F
rs9442388	1	C	T	0.0083	0.0014	1.175e-08	NA	35.1479591836735
rs7519613	1	T	G	0.0187	0.0032	3.678e-09	NA	34.1494140625
rs262680	1	T	C	-0.0081	0.0012	2.312e-11	NA	45.5625
rs1123571	1	A	G	-0.0072	0.0013	9.902e-09	NA	30.6745562130178
rs172531	1	G	A	-0.0074	0.0013	1.223e-08	NA	32.4023668639053
rs880315	1	C	T	-0.0099	0.0013	1.993e-14	NA	57.9940828402367
rs41275500	1	T	C	-0.0151	0.0026	1.162e-08	NA	33.7292899408284
rs6690758	1	A	G	0.0089	0.0013	3.097e-12	NA	46.8698224852071
rs36086195	1	C	T	-0.0142	0.0012	4.127e-30	NA	140.027777777778
rs2992753	1	C	A	0.0091	0.0013	6.967e-13	NA	49
rs7548692	1	A	T	0.0101	0.0013	4.712e-15	NA	60.3609467455621
rs946269	1	T	C	-0.0225	0.0016	1.338e-45	NA	197.75390625
rs2885173	1	T	A	-0.0076	0.0013	7.674e-09	NA	34.1775147928994
rs9438909	1	T	C	-0.025	0.0012	1.08e-96	NA	434.027777777778
rs61775418	1	A	G	-0.0136	0.0021	3.027e-11	NA	41.9410430839002
rs141832109	1	C	A	0.0294	0.0052	2.006e-08	NA	31.9659763313609
rs35845328	1	A	AT	0.0106	0.0016	9.628e-12	NA	43.890625
rs114165349	1	C	G	0.0598	0.0044	2.26e-42	NA	184.712809917355
rs41309280	1	T	C	0.0292	0.0036	6.044e-16	NA	65.7901234567901
rs7549174	1	G	A	-0.0122	0.0013	5.537e-22	NA	88.0710059171598
rs112862689	1	A	C	-0.0205	0.0034	2.101e-09	NA	36.3538062283737
rs4412566	1	G	A	-0.0077	0.0013	7.608e-09	NA	35.0828402366864
rs4329504	1	G	A	-0.0099	0.0013	3.536e-14	NA	57.9940828402367
rs1325502	1	A	G	-0.0087	0.0016	2.208e-08	NA	29.56640625
rs11211060	1	C	A	-0.0099	0.0014	3.601e-13	NA	50.0051020408163
rs7553374	1	A	G	0.0111	0.0017	1.279e-10	NA	42.6332179930796
rs61782881	1	C	A	-0.0249	0.0036	5.235e-12	NA	47.8402777777778
rs3845301	1	C	A	0.007	0.0012	1.271e-08	NA	34.0277777777778
rs12132488	1	T	C	-0.0094	0.0016	3.794e-09	NA	34.515625
rs2820970	1	A	T	-0.0067	0.0012	2.187e-08	NA	31.1736111111111
rs144750362	1	C	T	-0.0551	0.0097	1.432e-08	NA	32.2670847061324
rs146568567	1	A	G	-0.0916	0.0099	1.633e-20	NA	85.6092235486175
rs213494	1	C	T	-0.008	0.0013	7.588e-10	NA	37.8698224852071
rs77875082	1	A	G	0.0465	0.004	8.985e-32	NA	135.140625
rs142791622	1	A	G	-0.0476	0.0045	2.544e-26	NA	111.889382716049
rs72660548	1	G	C	0.0651	0.0047	3.688e-44	NA	191.85196921684
rs11804420	1	G	A	-0.0602	0.0027	8.75e-109	NA	497.124828532236
rs505151	1	G	A	0.079	0.0027	1.57e-181	NA	856.104252400549
rs55817205	1	A	G	0.0584	0.0068	7.118e-18	NA	73.757785467128
rs149966420	1	A	G	-0.0583	0.0081	5.876e-13	NA	51.8044505410761
rs145181152	1	C	A	0.0478	0.0063	2.544e-14	NA	57.5671453766692
rs12750160	1	T	C	-0.2623	0.0074	1e-200	NA	1256.41508400292
rs139625781	1	A	G	0.0316	0.0037	3.115e-17	NA	72.9408327246165
rs17414716	1	G	A	-0.2972	0.0079	1e-200	NA	1415.28344816536
rs72908685	1	T	C	-0.0258	0.0037	5.34e-12	NA	48.6223520818115
rs185543052	1	A	G	0.0387	0.0064	1.756e-09	NA	36.564697265625
rs114934704	1	C	T	-0.0388	0.0045	1.122e-17	NA	74.3427160493827
rs183733381	1	C	A	0.0416	0.007	2.14e-09	NA	35.3175510204082
rs146089119	1	G	C	-0.3529	0.0477	1.358e-13	NA	54.7351810098932
rs3005923	1	A	G	-0.0292	0.0046	1.424e-10	NA	40.2948960302457
rs17121833	1	C	T	-0.0179	0.0024	6.525e-14	NA	55.6267361111111
rs11208010	1	C	T	-0.0513	0.0016	1e-200	NA	1028.00390625
rs114742337	1	A	G	0.0286	0.0034	4.228e-17	NA	70.757785467128
rs11208700	1	A	T	-0.0102	0.0012	1.851e-16	NA	72.25
rs9787306	1	T	C	-0.0089	0.0015	3.051e-09	NA	35.2044444444444
rs662026	1	G	A	-0.0143	0.0015	1.68e-21	NA	90.8844444444445
rs17575497	1	T	C	-0.0377	0.006	3.61e-10	NA	39.4802777777778
rs72954738	1	C	A	-0.0177	0.0023	6.979e-15	NA	59.2230623818526
rs2391159	1	T	C	-0.0234	0.0016	6.285e-49	NA	213.890625
rs12043007	1	A	C	0.0073	0.0013	6.326e-09	NA	31.5325443786982
rs12752223	1	T	C	0.0114	0.0012	4.588e-20	NA	90.25
rs12742928	1	C	G	-0.0131	0.0023	6.462e-09	NA	32.4404536862004
rs1977658	1	T	G	0.0089	0.0014	1.668e-10	NA	40.4132653061224
rs77335236	1	G	C	-0.0196	0.003	8.372e-11	NA	42.6844444444444
rs72695692	1	A	C	-0.0263	0.0047	1.694e-08	NA	31.312358533273
rs146934308	1	T	C	-0.0479	0.0082	5.259e-09	NA	34.1226948245092
rs35271870	1	C	T	-0.0976	0.0023	1e-200	NA	1800.71077504726
rs17036094	1	C	A	-0.0751	0.0045	1.493e-61	NA	278.519012345679
rs55660224	1	T	C	-0.0741	0.0022	1e-200	NA	1134.46487603306
rs116391597	1	C	A	0.0248	0.0042	4.384e-09	NA	34.8662131519274
rs61798348	1	T	A	-0.0282	0.0049	6.496e-09	NA	33.1211995002082
rs2050462	1	G	T	0.0078	0.0012	2.139e-10	NA	42.25
rs657801	1	C	T	0.0078	0.0013	6.901e-09	NA	36
rs2273368	1	T	C	-0.009	0.0015	2.446e-09	NA	36
rs1503832	1	C	T	-0.009	0.0013	1.313e-11	NA	47.9289940828402
rs6696923	1	G	A	0.0086	0.0013	8.298e-12	NA	43.7633136094675
rs561931	1	A	G	-0.008	0.0013	2.715e-10	NA	37.8698224852071
rs185073199	1	A	T	0.057	0.0091	4.807e-10	NA	39.2343919816447
rs75246752	1	C	G	0.0471	0.0073	9.734e-11	NA	41.6290110714956
rs2274127	1	T	G	-0.0091	0.0013	4.581e-13	NA	49
rs267733	1	G	A	-0.0133	0.0018	2.925e-14	NA	54.5956790123457
rs12354278	1	T	A	0.0126	0.0019	3.57e-11	NA	43.9778393351801
rs4745	1	T	A	-0.0097	0.0012	5.899e-15	NA	65.3402777777778
rs2157691	1	C	G	0.0122	0.0013	3.09e-20	NA	88.0710059171598
rs10127939	1	T	A	0.0245	0.0026	1.498e-20	NA	88.7943786982249
rs115383270	1	A	G	0.0246	0.0026	1.435e-21	NA	89.5207100591716
rs1039868	1	G	A	0.0081	0.0014	1.044e-08	NA	33.4744897959184
rs4656539	1	G	A	-0.0124	0.0021	4.301e-09	NA	34.8662131519274
rs76900682	1	A	G	0.0105	0.0018	4.985e-09	NA	34.0277777777778
rs78923809	1	G	T	0.0102	0.0018	1.105e-08	NA	32.1111111111111
rs7544839	1	A	C	-0.0082	0.0014	1.769e-09	NA	34.3061224489796
rs4997370	1	G	T	-0.0114	0.0014	4.134e-16	NA	66.3061224489796
rs1051473	1	T	C	-0.0121	0.0012	1.248e-23	NA	101.673611111111
rs10922179	1	A	G	0.0117	0.0016	1.632e-13	NA	53.47265625
rs1434282	1	C	T	-0.0087	0.0014	1.748e-10	NA	38.6173469387755
rs2808517	1	T	C	0.0083	0.0013	6.166e-10	NA	40.7633136094675
rs2486942	1	T	A	-0.0079	0.0012	8.304e-11	NA	43.3402777777778
rs7516171	1	T	C	0.0092	0.0015	2.813e-09	NA	37.6177777777778
rs112209607	1	G	A	-0.0067	0.0012	3.415e-08	NA	31.1736111111111
rs79687284	1	C	G	0.0285	0.0041	4.426e-12	NA	48.3194527067222
rs2642438	1	A	G	-0.0294	0.0014	2.9e-104	NA	441
rs6663522	1	T	C	-0.0138	0.0015	8.985e-21	NA	84.64
rs10910476	1	C	T	-0.0146	0.0012	4.156e-32	NA	148.027777777778
rs514230	1	A	T	-0.0392	0.0012	1e-200	NA	1067.11111111111
rs10910522	1	A	G	-0.0132	0.0012	1.63e-26	NA	121
rs7512010	1	A	T	-0.0208	0.0015	8.206e-44	NA	192.284444444444
rs11807542	1	T	C	0.0079	0.0013	5.905e-10	NA	36.9289940828402
rs12239046	1	T	C	0.0077	0.0012	6.205e-10	NA	41.1736111111111
rs6542680	2	C	T	0.0168	0.0015	8.693e-29	NA	125.44
rs4669294	2	A	G	-0.0109	0.0014	9.524e-16	NA	60.6173469387755
rs750772	2	G	A	-0.0176	0.0019	1.809e-21	NA	85.8060941828255
rs907866	2	A	G	-0.0259	0.0012	1.77e-103	NA	465.840277777778
rs3771243	2	A	G	-0.0154	0.0013	1.764e-34	NA	140.331360946746
rs77321430	2	G	A	0.0359	0.002	9.68e-71	NA	322.2025
rs112301255	2	C	A	0.0277	0.0034	1.507e-16	NA	66.3745674740484
rs617314	2	A	C	-0.0711	0.0038	2.398e-79	NA	350.08379501385
rs540156	2	T	C	-0.0308	0.002	5.65e-53	NA	237.16
rs60403956	2	G	A	-0.037	0.0047	2.977e-15	NA	61.973743775464
rs78620068	2	A	G	-0.0862	0.0026	1e-200	NA	1099.1775147929
rs72793810	2	T	C	0.0186	0.0019	7.552e-23	NA	95.8337950138504
rs11693526	2	C	T	0.0198	0.003	3.915e-11	NA	43.56
rs73918080	2	A	G	-0.0155	0.0028	2.29e-08	NA	30.6441326530612
rs7560892	2	A	G	0.0069	0.0012	1.395e-08	NA	33.0625
rs9917315	2	A	C	0.0105	0.0014	1.438e-13	NA	56.25
rs77909902	2	T	A	-0.0113	0.0019	3.673e-09	NA	35.3711911357341
rs12622019	2	T	G	0.007	0.0012	1.237e-08	NA	34.0277777777778
rs142787485	2	G	A	-0.0265	0.0037	1.684e-12	NA	51.2965668371074
rs7592657	2	G	A	-0.0244	0.004	7.862e-10	NA	37.21
rs62128421	2	G	A	0.0302	0.0035	7.782e-18	NA	74.4522448979592
rs72804857	2	C	G	0.0214	0.0017	2.056e-35	NA	158.463667820069
rs75872606	2	T	A	-0.0252	0.004	3.348e-10	NA	39.69
rs181485076	2	C	A	0.0327	0.0049	2.567e-11	NA	44.5351936693045
rs4666002	2	C	G	0.0421	0.0014	1e-200	NA	904.290816326531
rs2178198	2	T	C	0.0385	0.002	4.525e-86	NA	370.5625
rs4666042	2	G	A	-0.0199	0.0014	2.721e-43	NA	202.045918367347
rs12621972	2	C	T	0.0106	0.0015	2.652e-13	NA	49.9377777777778
rs6761927	2	A	G	0.0088	0.0014	8.997e-11	NA	39.5102040816327
rs586245	2	A	G	0.0088	0.0015	2.021e-09	NA	34.4177777777778
rs207401	2	C	T	-0.0068	0.0012	1.407e-08	NA	32.1111111111111
rs62142080	2	C	T	-0.0084	0.0013	1.55e-11	NA	41.7514792899408
rs6712622	2	A	G	0.007	0.0012	1.329e-08	NA	34.0277777777778
rs13021948	2	A	G	0.0311	0.0051	1.078e-09	NA	37.1860822760477
rs138723149	2	G	A	-0.0582	0.0074	2.669e-15	NA	61.8560993425858
rs745763	2	C	T	0.0166	0.0017	3.2e-23	NA	95.3494809688581
rs76710528	2	C	T	0.0282	0.0026	7.117e-27	NA	117.639053254438
rs4953026	2	C	T	0.059	0.0015	1e-200	NA	1547.11111111111
rs62137115	2	C	T	-0.0084	0.0014	5.157e-09	NA	36
rs72790077	2	G	C	-0.0505	0.0056	2.154e-19	NA	81.3217474489796
rs12712955	2	G	A	-0.0116	0.0012	5.004e-21	NA	93.4444444444444
rs7572600	2	A	G	-0.011	0.0016	7.417e-12	NA	47.265625
rs360800	2	T	C	-0.019	0.0013	3.532e-48	NA	213.609467455621
rs12993804	2	A	T	-0.0134	0.0013	2.636e-23	NA	106.248520710059
rs13023873	2	T	C	-0.0124	0.0018	1.436e-12	NA	47.4567901234568
rs1477034	2	C	T	-0.0147	0.0014	2.531e-27	NA	110.25
rs906579	2	A	T	-0.0116	0.0012	2.89e-21	NA	93.4444444444444
rs2592182	2	G	A	0.0136	0.0012	6.573e-28	NA	128.444444444444
rs11126331	2	C	T	-0.0082	0.0013	3.271e-10	NA	39.7869822485207
rs2861264	2	A	G	0.0111	0.002	1.769e-08	NA	30.8025
rs58588820	2	T	C	-0.0098	0.0013	2.794e-14	NA	56.8284023668639
rs308915	2	A	C	0.0092	0.0013	4.449e-13	NA	50.0828402366864
rs2970901	2	T	G	0.0095	0.0012	1.601e-14	NA	62.6736111111111
rs10171847	2	G	C	-0.0111	0.0012	8.835e-19	NA	85.5625
rs13082	2	G	A	-0.0124	0.0023	3.899e-08	NA	29.0661625708885
rs2718744	2	A	T	0.0176	0.0016	2.081e-27	NA	121
rs3789129	2	C	A	0.0109	0.0015	3.821e-13	NA	52.8044444444444
rs6734238	2	G	A	-0.0135	0.0013	3.348e-27	NA	107.840236686391
rs147797193	2	A	C	-0.0173	0.0029	3.159e-09	NA	35.5873959571938
rs141793577	2	G	C	-0.0357	0.0055	8.791e-11	NA	42.1319008264463
rs141349995	2	T	TAGTC	-0.0424	0.0044	1.603e-21	NA	92.8595041322314
rs141213470	2	T	A	0.0403	0.0056	4.758e-13	NA	51.7885841836735
rs55938402	2	A	G	-0.0376	0.0022	5.201e-64	NA	292.099173553719
rs17050272	2	A	G	-0.0191	0.0013	2.54e-49	NA	215.863905325444
rs13032850	2	G	C	-0.007	0.0012	1.231e-08	NA	34.0277777777778
rs60668151	2	G	A	0.0093	0.0014	1.019e-10	NA	44.1275510204082
rs11688414	2	A	G	-0.0126	0.0013	1.521e-21	NA	93.9408284023669
rs1375131	2	C	T	0.0207	0.0016	4.752e-37	NA	167.37890625
rs182549	2	C	T	0.0191	0.0016	3.984e-33	NA	142.50390625
rs35825582	2	A	G	-0.0095	0.0012	1.882e-15	NA	62.6736111111111
rs10164853	2	G	A	-0.03	0.0021	3.348e-48	NA	204.081632653061
rs2111485	2	A	G	0.0082	0.0013	5.736e-11	NA	39.7869822485207
rs10184004	2	T	C	-0.0084	0.0013	2.855e-11	NA	41.7514792899408
rs16856252	2	C	T	0.0103	0.0017	3.28e-09	NA	36.7093425605536
rs28689500	2	G	T	0.0235	0.0012	6.491e-84	NA	383.506944444445
rs12621984	2	C	T	0.0078	0.0012	9.918e-11	NA	42.25
rs62187043	2	G	A	-0.0072	0.0013	3.956e-08	NA	30.6745562130178
rs1155061	2	G	A	-0.0082	0.0012	1.84e-11	NA	46.6944444444445
rs10153881	2	C	T	-0.0078	0.0013	7.623e-10	NA	36
rs9288318	2	C	A	-0.0083	0.0012	3.242e-11	NA	47.8402777777778
rs7557584	2	A	G	0.0127	0.0012	1.751e-25	NA	112.006944444444
rs3845799	2	C	T	-0.0077	0.0012	3.085e-10	NA	41.1736111111111
rs113867238	2	A	G	-0.0266	0.0014	6.846e-82	NA	361
rs34788166	2	ATT	A	-0.0277	0.0027	4.249e-25	NA	105.252400548697
rs140201293	2	C	T	-0.0289	0.002	1.001e-47	NA	208.8025
rs183133054	2	C	A	0.0291	0.005	4.39e-09	NA	33.8724
rs145815762	2	C	T	-0.0266	0.0048	2.143e-08	NA	30.7100694444444
rs75659055	2	A	T	-0.0209	0.0033	3.601e-10	NA	40.1111111111111
rs6740584	2	C	T	-0.0098	0.0012	1.29e-15	NA	66.6944444444445
rs1250259	2	T	A	-0.0163	0.0014	2.066e-30	NA	135.55612244898
rs6707559	2	C	T	0.0098	0.0012	7.825e-16	NA	66.6944444444445
rs832808	2	G	A	-0.0097	0.0013	4.422e-14	NA	55.6745562130178
rs4674910	2	A	G	0.0112	0.0016	4.244e-12	NA	49
rs116001967	2	A	G	-0.0405	0.0062	5.059e-11	NA	42.670395421436
rs10498221	2	A	G	0.0072	0.0013	2.99e-08	NA	30.6745562130178
rs62192912	2	T	C	0.0109	0.0016	2.84e-12	NA	46.41015625
rs12471326	2	C	T	-0.0263	0.0037	1.212e-12	NA	50.5252008765522
rs35203651	2	C	T	0.0271	0.002	9.169e-44	NA	183.6025
rs3913280	3	G	T	-0.0152	0.002	3.836e-14	NA	57.76
rs1584063	3	A	G	-0.0223	0.0012	4.222e-75	NA	345.340277777778
rs10557886	3	G	GTA	-0.0099	0.0015	2.542e-11	NA	43.56
rs113223234	3	A	G	-0.0204	0.0022	2.406e-21	NA	85.9834710743802
rs6792725	3	A	G	0.0171	0.0014	3.292e-35	NA	149.188775510204
rs17029617	3	A	G	-0.0297	0.0021	2.178e-46	NA	200.020408163265
rs78595810	3	T	G	-0.0351	0.0054	1.183e-10	NA	42.25
rs115787626	3	A	G	-0.0396	0.0052	2.58e-14	NA	57.9940828402367
rs146948889	3	A	G	-0.0441	0.0055	7.7e-16	NA	64.2912396694215
rs150350500	3	C	A	-0.0442	0.0055	1.706e-15	NA	64.5831404958678
rs2526385	3	T	G	-0.011	0.0015	6.525e-14	NA	53.7777777777778
rs115482549	3	A	G	-0.0395	0.0056	1.697e-12	NA	49.7528698979592
rs138239021	3	A	G	-0.0358	0.0053	1.104e-11	NA	45.626201495194
rs76934645	3	T	G	0.0364	0.0065	1.921e-08	NA	31.36
rs13621	3	C	T	0.0097	0.0012	8.355e-16	NA	65.3402777777778
rs9844432	3	G	C	-0.0364	0.0023	9.168e-57	NA	250.465028355388
rs4681861	3	T	A	-0.0082	0.0013	2.933e-10	NA	39.7869822485207
rs9834743	3	C	G	-0.0136	0.0013	4.787e-27	NA	109.443786982249
rs793487	3	A	C	-0.007	0.0012	1.311e-08	NA	34.0277777777778
rs9843956	3	A	G	0.0076	0.0013	2.617e-09	NA	34.1775147928994
rs2289746	3	T	C	-0.0076	0.0013	1.6e-09	NA	34.1775147928994
rs9860642	3	A	G	0.0077	0.0013	1.401e-09	NA	35.0828402366864
rs3732356	3	G	T	0.0303	0.0022	6.29e-42	NA	189.688016528926
rs146771538	3	C	CCA	0.0112	0.0015	2.503e-13	NA	55.7511111111111
rs144350792	3	T	G	0.0321	0.005	1.732e-10	NA	41.2164
rs11406672	3	CA	C	0.0153	0.0014	2.177e-26	NA	119.433673469388
rs11712252	3	A	G	-0.0095	0.0014	1.049e-11	NA	46.0459183673469
rs11708067	3	G	A	-0.0143	0.0015	9.385e-22	NA	90.8844444444445
rs2011442	3	C	T	-0.0113	0.0013	3.163e-18	NA	75.5562130177515
rs9862203	3	A	G	-0.0125	0.0014	1.301e-19	NA	79.7193877551021
rs17750671	3	A	G	-0.011	0.0019	1.147e-08	NA	33.5180055401662
rs62264113	3	A	G	0.0121	0.0018	5.961e-11	NA	45.1882716049383
rs2811389	3	A	T	0.0108	0.0018	5.027e-09	NA	36
rs60340844	3	A	G	0.0163	0.0017	1.531e-21	NA	91.9342560553633
rs74341202	3	A	G	-0.0444	0.003	7.039e-50	NA	219.04
rs112515514	3	A	G	-0.0309	0.0043	7.564e-13	NA	51.6392644672796
rs6794370	3	A	C	0.0129	0.0016	3.635e-16	NA	65.00390625
rs13088093	3	G	T	0.0088	0.0014	9.231e-11	NA	39.5102040816327
rs6771713	3	T	C	0.0098	0.0014	8.651e-13	NA	49
rs2861382	3	T	A	0.0124	0.002	6.572e-10	NA	38.44
rs11714244	3	T	C	-0.0153	0.0018	1.528e-17	NA	72.25
rs4683707	3	T	C	-0.0148	0.0013	3.854e-28	NA	129.609467455621
rs1606265	3	A	T	-0.0071	0.0013	1.412e-08	NA	29.8284023668639
rs884370	3	T	G	0.0101	0.0014	1.166e-12	NA	52.0459183673469
rs1426384	3	A	T	0.008	0.0013	1.673e-09	NA	37.8698224852071
rs407258	3	C	T	0.0116	0.0014	2.059e-16	NA	68.6530612244898
rs55687857	3	G	C	0.0153	0.0012	6.068e-36	NA	162.5625
rs10513688	3	A	G	0.0172	0.002	1.092e-18	NA	73.96
rs4515081	3	G	T	0.0102	0.0016	4.833e-10	NA	40.640625
rs79287178	3	A	G	0.023	0.004	1.108e-08	NA	33.0625
rs1516725	3	T	C	-0.0182	0.0018	9.624e-24	NA	102.234567901235
rs59427408	3	G	C	-0.0076	0.0012	5.76e-10	NA	40.1111111111111
rs67788941	3	G	A	0.0082	0.0013	7.212e-10	NA	39.7869822485207
rs13434265	3	T	C	-0.0084	0.0014	4.836e-10	NA	36
rs3775067	4	A	G	0.008	0.0012	7.735e-11	NA	44.4444444444444
rs73193388	4	T	C	0.01	0.0017	6.303e-09	NA	34.6020761245675
rs13108218	4	A	G	0.0244	0.0013	3.322e-84	NA	352.284023668639
rs4689653	4	T	G	-0.0103	0.0012	6.428e-17	NA	73.6736111111111
rs2002574	4	C	T	-0.0074	0.0013	3.206e-08	NA	32.4023668639053
rs10516200	4	A	C	0.0078	0.0013	6.05e-09	NA	36
rs2702515	4	T	C	0.0076	0.0013	9.379e-09	NA	34.1775147928994
rs11941935	4	A	G	-0.0073	0.0013	7.338e-09	NA	31.5325443786982
rs203273	4	C	T	-0.0078	0.0012	1.985e-10	NA	42.25
rs17083112	4	C	T	-0.0108	0.0017	2.269e-10	NA	40.3598615916955
rs143445584	4	A	G	-0.0113	0.0019	1.56e-09	NA	35.3711911357341
rs13124765	4	A	T	-0.0089	0.0016	4.32e-08	NA	30.94140625
rs4860987	4	T	A	0.0386	0.0017	1.5e-108	NA	515.557093425606
rs9994887	4	G	A	0.0192	0.0013	5.607e-48	NA	218.130177514793
rs4694169	4	C	T	-0.0119	0.0012	1.533e-22	NA	98.3402777777778
rs77645768	4	A	G	0.0284	0.0048	4.603e-09	NA	35.0069444444445
rs72663045	4	G	T	0.0436	0.0047	3.909e-20	NA	86.0552286102309
rs79146711	4	T	C	0.0296	0.0051	5.031e-09	NA	33.6855055747789
rs185567543	4	T	A	0.0889	0.009	8.826e-23	NA	97.5704938271605
rs13127898	4	T	G	-0.0162	0.0018	1.893e-18	NA	81
rs17254217	4	C	T	-0.0147	0.0021	2.244e-12	NA	49
rs72665744	4	T	C	0.0085	0.0013	2.831e-10	NA	42.7514792899408
rs17605615	4	A	G	0.0122	0.0012	1.941e-23	NA	103.361111111111
rs144198753	4	T	C	-0.0472	0.0068	4.393e-12	NA	48.1799307958478
rs56390365	4	T	A	0.0143	0.002	1.222e-12	NA	51.1225
rs1800804	4	C	T	-0.0157	0.0014	9.823e-30	NA	125.760204081633
rs13111603	4	A	G	0.0133	0.0021	4.773e-10	NA	40.1111111111111
rs13107325	4	T	C	-0.039	0.0026	3.138e-50	NA	225
rs12501044	4	G	T	-0.0092	0.0014	8.301e-11	NA	43.1836734693878
rs2866772	4	C	G	0.0077	0.0014	3.797e-08	NA	30.25
rs1860129	4	C	G	-0.0083	0.0012	1.775e-11	NA	47.8402777777778
rs10000446	4	T	C	-0.0153	0.0026	3.693e-09	NA	34.6286982248521
rs11729857	4	G	C	-0.0137	0.0019	4.017e-13	NA	51.9916897506925
rs200906873	4	GA	G	0.0101	0.0018	1.408e-08	NA	31.4845679012346
rs34475529	4	G	A	-0.0088	0.0012	1.359e-12	NA	53.7777777777778
rs13118748	4	G	A	-0.0075	0.0013	1.017e-08	NA	33.2840236686391
rs56169929	4	C	A	-0.0097	0.0013	5.967e-13	NA	55.6745562130178
rs41280463	4	A	G	-0.019	0.0017	1.918e-28	NA	124.913494809689
rs116692022	4	G	A	0.0503	0.0061	2.586e-16	NA	67.9948938457404
rs13149699	4	G	A	0.0095	0.0013	8.841e-14	NA	53.4023668639053
rs10214237	5	C	T	0.008	0.0014	5.5e-09	NA	32.6530612244898
rs2221258	5	A	G	0.0107	0.0013	1.587e-17	NA	67.7455621301775
rs116734477	5	T	C	-0.0347	0.0034	7.893e-25	NA	104.160034602076
rs79760705	5	T	G	0.0143	0.0021	3.285e-12	NA	46.3696145124717
rs13173241	5	A	G	0.0146	0.0015	2.433e-22	NA	94.7377777777778
rs43217	5	A	G	0.0091	0.0013	6.291e-12	NA	49
rs32168	5	T	C	0.0081	0.0013	2.562e-10	NA	38.8224852071006
rs3010278	5	G	T	-0.0163	0.0015	2.585e-28	NA	118.084444444444
rs72768309	5	C	G	-0.0265	0.0034	1.559e-14	NA	60.7482698961938
rs7700965	5	C	T	0.0384	0.0013	1e-200	NA	872.520710059172
rs7707394	5	A	G	0.0386	0.0013	1e-200	NA	881.633136094675
rs5744707	5	G	A	0.0471	0.0021	7.43e-111	NA	503.040816326531
rs6864091	5	C	T	0.0375	0.0012	1e-200	NA	976.5625
rs6874435	5	G	A	0.0158	0.0018	1.42e-18	NA	77.0493827160494
rs2303138	5	A	G	-0.0133	0.0021	3.232e-10	NA	40.1111111111111
rs6869704	5	C	T	-0.0139	0.0012	1.036e-30	NA	134.173611111111
rs6894249	5	G	A	0.0131	0.0012	3.214e-27	NA	119.173611111111
rs60714373	5	C	T	-0.0129	0.0014	4.09e-19	NA	84.9030612244898
rs149822412	5	A	G	-0.0185	0.0033	1.768e-08	NA	31.4279155188246
rs191787096	5	G	T	0.0157	0.0022	1.312e-12	NA	50.9276859504132
rs144617589	5	A	C	-0.0364	0.0059	5.952e-10	NA	38.0626256822752
rs72801122	5	A	G	0.0319	0.0031	5.189e-25	NA	105.890738813736
rs75587396	5	T	C	-0.0329	0.0039	1.296e-17	NA	71.1643655489809
rs4704834	5	A	G	-0.0417	0.0013	1e-200	NA	1028.92899408284
rs953568	5	A	T	-0.0079	0.0012	5.262e-11	NA	43.3402777777778
rs2173675	5	T	C	0.0072	0.0012	7.609e-09	NA	36
rs17876031	5	A	G	-0.0079	0.0014	5.896e-09	NA	31.8418367346939
rs9394343	6	C	T	0.0149	0.0016	3.225e-20	NA	86.72265625
rs10456201	6	C	G	-0.01	0.0017	2.327e-09	NA	34.6020761245675
rs2235215	6	C	T	-0.0259	0.0013	2.55e-90	NA	396.92899408284
rs6924805	6	G	T	0.01	0.0012	4.158e-16	NA	69.4444444444445
rs9368188	6	A	G	-0.012	0.0013	1.532e-21	NA	85.207100591716
rs4710973	6	T	C	-0.0089	0.0012	3.148e-13	NA	55.0069444444444
rs113760175	6	A	G	-0.0227	0.0027	2.779e-17	NA	70.6844993141289
rs181058325	6	G	A	-0.0237	0.0027	9.475e-19	NA	77.0493827160494
rs144523305	6	T	C	0.031	0.0055	1.749e-08	NA	31.7685950413223
rs80215559	6	C	T	-0.0505	0.0027	1.663e-79	NA	349.82853223594
rs60645096	6	T	C	0.0347	0.0048	4.258e-13	NA	52.2608506944445
rs148268586	6	G	A	0.0309	0.0054	8.988e-09	NA	32.7438271604938
rs13194984	6	T	G	-0.0177	0.0019	9.542e-20	NA	86.7839335180055
rs62401070	6	A	G	0.0336	0.0052	9.938e-11	NA	41.7514792899408
rs35657082	6	T	A	-0.0293	0.0026	1.856e-30	NA	126.995562130178
rs13214703	6	C	T	-0.0272	0.0025	3.291e-27	NA	118.3744
rs34979126	6	A	G	-0.0265	0.0025	9.744e-27	NA	112.36
rs3129796	6	T	G	-0.0265	0.0032	1.121e-16	NA	68.5791015625
rs362538	6	C	G	-0.022	0.0025	6.526e-19	NA	77.44
rs2844795	6	C	T	-0.0158	0.0013	7.724e-34	NA	147.715976331361
rs34890315	6	C	T	0.0175	0.0023	8.996e-15	NA	57.8922495274102
rs3095333	6	A	T	-0.0225	0.0021	1.307e-26	NA	114.795918367347
rs2524054	6	A	C	-0.024	0.0015	6.066e-59	NA	256
rs9266440	6	T	C	-0.0115	0.0013	6.49e-18	NA	78.2544378698225
rs622871	6	A	G	-0.0231	0.0015	6.67e-57	NA	237.16
rs139442788	6	A	AACC	0.0375	0.0019	2.565e-84	NA	389.542936288089
rs28732228	6	C	A	0.0271	0.0031	7.637e-19	NA	76.4214360041623
rs35062987	6	T	C	0.0404	0.0016	5.26e-140	NA	637.5625
rs35085781	6	T	C	0.014	0.0023	1.969e-09	NA	37.0510396975425
rs2856816	6	C	T	-0.0122	0.0019	4.07e-11	NA	41.2299168975069
rs9277379	6	C	A	0.0121	0.0017	4.217e-13	NA	50.6608996539792
rs76537863	6	T	C	-0.0279	0.004	3.533e-12	NA	48.650625
rs112563428	6	T	C	-0.0346	0.002	1.061e-67	NA	299.29
rs78030332	6	C	T	0.0276	0.0041	1.082e-11	NA	45.3158834027365
rs36018387	6	T	C	-0.032	0.0021	2.649e-50	NA	232.199546485261
rs11756141	6	T	C	-0.0254	0.0041	8.202e-10	NA	38.3795359904818
rs913499	6	A	G	0.0155	0.0012	1.82e-36	NA	166.840277777778
rs11759627	6	T	C	0.0096	0.0014	2.295e-12	NA	47.0204081632653
rs4714431	6	C	A	0.0082	0.0013	2.021e-10	NA	39.7869822485207
rs998584	6	A	C	0.0093	0.0013	1.916e-13	NA	51.1775147928994
rs744103	6	T	A	-0.0084	0.0013	1.796e-10	NA	41.7514792899408
rs59842359	6	T	C	0.0084	0.0014	5.568e-09	NA	36
rs4142970	6	C	T	0.0114	0.0021	4.26e-08	NA	29.469387755102
rs9367489	6	C	G	-0.0122	0.0013	2.175e-22	NA	88.0710059171598
rs2608652	6	C	T	0.0098	0.0013	6.197e-15	NA	56.8284023668639
rs12662589	6	C	G	0.0137	0.0014	4.346e-23	NA	95.7602040816327
rs146824639	6	C	T	0.0098	0.0014	3.119e-12	NA	49
rs17185536	6	T	C	-0.02	0.0015	1.147e-40	NA	177.777777777778
rs6929748	6	T	C	0.0073	0.0012	4.742e-09	NA	37.0069444444444
rs1358756	6	G	A	0.0123	0.0012	4.181e-24	NA	105.0625
rs6913325	6	T	G	-0.0103	0.0012	6.352e-17	NA	73.6736111111111
rs11153143	6	T	C	-0.0153	0.0019	5.191e-16	NA	64.8448753462604
rs3822855	6	T	G	0.0206	0.0012	9.758e-64	NA	294.694444444445
rs13216434	6	G	A	-0.0108	0.0019	2.246e-08	NA	32.3102493074792
rs12198502	6	A	T	-0.0086	0.0015	7.476e-09	NA	32.8711111111111
rs9388498	6	T	G	-0.0144	0.0016	3.044e-18	NA	81
rs141783576	6	C	G	0.0178	0.003	1.825e-09	NA	35.2044444444444
rs3890746	6	C	T	-0.0089	0.0012	2.451e-13	NA	55.0069444444444
rs2807292	6	G	A	-0.008	0.0014	9.127e-09	NA	32.6530612244898
rs9399137	6	C	T	-0.0277	0.0014	2.213e-88	NA	391.474489795918
rs6570098	6	A	G	-0.007	0.0012	9.487e-09	NA	34.0277777777778
rs657597	6	T	C	-0.0074	0.0013	2.405e-08	NA	32.4023668639053
rs11962409	6	T	C	-0.026	0.003	7.269e-18	NA	75.1111111111111
rs62441843	6	G	A	0.0199	0.0017	3.67e-33	NA	137.0276816609
rs2982521	6	A	T	0.0091	0.0012	8.223e-14	NA	57.5069444444445
rs6570390	6	C	T	0.0075	0.0014	3.552e-08	NA	28.6989795918367
rs9399414	6	C	G	-0.0096	0.0013	2.744e-13	NA	54.5325443786982
rs1871859	6	T	C	0.0185	0.0017	5.628e-28	NA	118.425605536332
rs17710008	6	A	G	0.009	0.0017	4.906e-08	NA	28.0276816608997
rs117908981	6	C	T	0.0339	0.0057	2.396e-09	NA	35.3711911357341
rs8191774	6	C	T	-0.0334	0.0051	5.674e-11	NA	42.8896578239139
rs1116262	6	A	G	0.0606	0.0039	3.38e-55	NA	241.443786982249
rs80254170	6	G	A	0.0489	0.0025	1.534e-87	NA	382.5936
rs662138	6	G	C	0.0394	0.0016	1.94e-126	NA	606.390625
rs3127580	6	T	C	0.0318	0.0018	1.3e-71	NA	312.111111111111
rs12179053	6	T	C	-0.0151	0.0014	2.298e-25	NA	116.331632653061
rs4252185	6	C	T	0.0801	0.0025	1e-200	NA	1026.5616
rs1819138	6	T	C	-0.016	0.0017	1.115e-20	NA	88.5813148788927
rs117612826	6	C	T	0.0559	0.0071	3.789e-15	NA	61.987899226344
rs148349043	6	G	C	0.0722	0.0058	2.874e-35	NA	154.959571938169
rs35678264	6	A	G	-0.02	0.0032	3.083e-10	NA	39.0625
rs2362529	7	C	T	-0.0232	0.0015	3.304e-56	NA	239.217777777778
rs118191017	7	C	T	0.0093	0.0015	4.149e-10	NA	38.44
rs2260230	7	A	T	0.0075	0.0013	2.188e-08	NA	33.2840236686391
rs79949326	7	T	C	0.0154	0.0014	2.31e-28	NA	121
rs765982	7	C	G	0.0074	0.0013	4.506e-08	NA	32.4023668639053
rs17138358	7	C	G	-0.0109	0.0012	2.007e-19	NA	82.5069444444445
rs28406917	7	T	C	0.0118	0.0013	1.742e-20	NA	82.3905325443787
rs55696093	7	G	A	0.0357	0.0015	2.86e-127	NA	566.44
rs4722551	7	C	T	0.0258	0.0017	1.256e-51	NA	230.325259515571
rs6968895	7	A	G	-0.0092	0.0017	4.439e-08	NA	29.2871972318339
rs6947348	7	T	C	-0.0097	0.0015	3.857e-10	NA	41.8177777777778
rs3735569	7	C	G	0.0149	0.0019	1.405e-15	NA	61.4986149584487
rs2529440	7	T	C	-0.0075	0.0012	4.715e-10	NA	39.0625
rs6963198	7	A	G	-0.0072	0.0013	1.592e-08	NA	30.6745562130178
rs12537099	7	A	G	-0.0092	0.0012	1.117e-14	NA	58.7777777777778
rs16879369	7	G	A	-0.0168	0.0018	7.106e-21	NA	87.1111111111111
rs995124	7	T	C	0.0113	0.0014	2.775e-15	NA	65.1479591836735
rs28658444	7	C	G	0.0347	0.0058	2.333e-09	NA	35.7934007134364
rs2284769	7	G	C	-0.012	0.002	1.462e-09	NA	36
rs17725246	7	C	T	0.0349	0.0015	3.89e-116	NA	541.337777777778
rs113548930	7	A	T	0.0236	0.0035	1.531e-11	NA	45.4661224489796
rs876038	7	T	C	0.0085	0.0013	4.048e-11	NA	42.7514792899408
rs145171512	7	G	T	0.0299	0.0051	3.919e-09	NA	34.3717800845828
rs113220873	7	G	GA	-0.0099	0.0017	8.298e-09	NA	33.9134948096886
rs799157	7	T	C	0.0403	0.0036	3.274e-29	NA	125.315586419753
rs58513914	7	A	G	-0.0113	0.002	7.097e-09	NA	31.9225
rs41301394	7	T	C	0.0117	0.0013	4.168e-19	NA	81
rs62462688	7	T	A	0.0086	0.0014	3.342e-10	NA	37.734693877551
rs1229498	7	T	G	0.0113	0.0014	4.036e-16	NA	65.1479591836735
rs1014283	7	A	C	-0.0144	0.0015	2.724e-21	NA	92.16
rs147826719	7	T	C	0.0189	0.003	3.739e-10	NA	39.69
rs705379	7	A	G	-0.0084	0.0012	5.492e-12	NA	49
rs112758337	7	A	G	-0.0173	0.0016	2.386e-28	NA	116.91015625
rs6465748	7	T	C	0.0122	0.0021	4.872e-09	NA	33.750566893424
rs6978739	7	G	C	-0.0118	0.0016	1.091e-13	NA	54.390625
rs221797	7	A	C	0.0251	0.002	3.148e-35	NA	157.5025
rs3757459	7	T	C	-0.0093	0.0013	2.591e-12	NA	51.1775147928994
rs803073	7	A	G	-0.0087	0.0012	3.207e-12	NA	52.5625
rs2240455	7	T	C	-0.0096	0.0017	1.335e-08	NA	31.8892733564014
rs10248717	7	G	A	0.0091	0.0013	2.29e-12	NA	49
rs10262103	7	C	A	-0.0068	0.0012	4.073e-08	NA	32.1111111111111
rs75263172	7	C	T	0.012	0.0021	8.634e-09	NA	32.6530612244898
rs62621812	7	A	G	0.0257	0.0044	4.442e-09	NA	34.1162190082645
rs125124	7	G	C	-0.0086	0.0013	4.049e-11	NA	43.7633136094675
rs35106682	7	A	C	0.0071	0.0012	4.325e-09	NA	35.0069444444445
rs292571	7	G	C	-0.009	0.0013	1.429e-11	NA	47.9289940828402
rs3778823	7	G	A	-0.0277	0.0036	3.031e-14	NA	59.204475308642
rs113367286	7	T	C	-0.0085	0.0014	1.354e-09	NA	36.8622448979592
rs7781606	7	T	C	0.0097	0.0016	9.021e-10	NA	36.75390625
rs4374942	7	C	T	0.0196	0.002	1.148e-23	NA	96.04
rs77070191	7	T	C	0.0285	0.0039	1.94e-13	NA	53.4023668639053
rs12669752	7	T	G	0.0139	0.0021	3.417e-11	NA	43.81179138322
rs2928576	8	T	C	-0.0116	0.0013	4.041e-19	NA	79.6213017751479
rs7816171	8	C	T	0.0083	0.0014	6.308e-09	NA	35.1479591836735
rs983309	8	T	G	-0.0592	0.0018	1e-200	NA	1081.67901234568
rs62493794	8	T	C	0.0194	0.0014	9.695e-44	NA	192.020408163265
rs7006992	8	G	A	-0.0098	0.0012	8.79e-16	NA	66.6944444444445
rs80177792	8	A	T	-0.0329	0.0051	1.074e-10	NA	41.6151480199923
rs62491176	8	C	T	0.012	0.0017	9.286e-13	NA	49.8269896193772
rs709821	8	C	G	0.0124	0.0015	2.633e-17	NA	68.3377777777778
rs11993679	8	C	T	-0.0089	0.0015	7.096e-09	NA	35.2044444444444
rs35570672	8	T	C	0.0297	0.0014	1.94e-104	NA	450.045918367347
rs900776	8	C	A	-0.0184	0.0016	2.214e-30	NA	132.25
rs36104352	8	C	A	-0.0126	0.0019	6.277e-11	NA	43.9778393351801
rs2019239	8	G	A	-0.008	0.0013	2.357e-09	NA	37.8698224852071
rs10093956	8	G	A	-0.0068	0.0012	3.8e-08	NA	32.1111111111111
rs11779927	8	G	A	0.0079	0.0013	1.063e-09	NA	36.9289940828402
rs76324938	8	A	G	0.0303	0.0036	7.916e-17	NA	70.8402777777778
rs117139027	8	A	G	-0.0692	0.0061	6.311e-30	NA	128.692287019618
rs72638977	8	G	A	-0.0263	0.0038	3.761e-12	NA	47.9009695290859
rs10104003	8	T	C	0.0231	0.0015	5.746e-56	NA	237.16
rs2925656	8	T	C	0.0167	0.0015	9.219e-28	NA	123.951111111111
rs9297994	8	G	A	0.0386	0.0013	9.02e-193	NA	881.633136094675
rs615031	8	T	A	0.0141	0.0012	7.706e-31	NA	138.0625
rs4385461	8	T	G	-0.0132	0.0013	6.984e-24	NA	103.100591715976
rs2941465	8	T	C	-0.0071	0.0012	3.496e-09	NA	35.0069444444445
rs400824	8	T	C	0.0095	0.0014	3.034e-12	NA	46.0459183673469
rs7824358	8	A	G	-0.007	0.0012	1.769e-08	NA	34.0277777777778
rs10955258	8	T	C	-0.0087	0.0014	3.848e-10	NA	38.6173469387755
rs2737245	8	T	G	-0.0276	0.0013	8.15e-94	NA	450.745562130178
rs10955992	8	A	C	0.0101	0.0013	2.597e-15	NA	60.3609467455621
rs2385094	8	C	T	-0.016	0.0018	2.501e-19	NA	79.0123456790123
rs6999569	8	G	A	-0.0557	0.0012	1e-200	NA	2154.50694444444
rs16900659	8	A	G	-0.018	0.0031	7.926e-09	NA	33.7148803329865
rs6578131	8	C	T	0.0073	0.0012	3.541e-09	NA	37.0069444444444
rs11136271	8	T	C	0.0075	0.0013	4.532e-09	NA	33.2840236686391
rs11781667	8	T	G	0.0197	0.0013	6.12e-52	NA	229.639053254438
rs3780181	9	G	A	-0.0325	0.0023	3.575e-47	NA	199.669187145558
rs4237150	9	C	G	0.0066	0.0012	2.611e-08	NA	30.25
rs820503	9	A	C	0.0124	0.0017	2.271e-13	NA	53.2041522491349
rs10961949	9	C	T	0.0141	0.0022	3.028e-10	NA	41.0764462809917
rs686030	9	C	A	-0.025	0.0018	2.078e-43	NA	192.901234567901
rs28498684	9	A	G	0.013	0.0012	1.43e-25	NA	117.361111111111
rs34325970	9	C	T	0.0341	0.0023	4.417e-48	NA	219.812854442344
rs10757272	9	T	C	-0.0114	0.0012	1.722e-20	NA	90.25
rs7019909	9	T	C	0.0107	0.0019	1.423e-08	NA	31.7146814404432
rs10971716	9	A	T	-0.0094	0.0015	1.447e-10	NA	39.2711111111111
rs7864568	9	A	G	-0.0125	0.0013	2.312e-20	NA	92.4556213017752
rs10123147	9	G	A	0.0107	0.0012	1.814e-19	NA	79.5069444444444
rs2842474	9	G	A	0.0096	0.0012	4.604e-15	NA	64
rs11138256	9	G	A	-0.0102	0.0018	1.684e-08	NA	32.1111111111111
rs10746784	9	T	C	0.0072	0.0012	4.092e-09	NA	36
rs9410207	9	C	T	-0.0185	0.0026	2.112e-12	NA	50.6286982248521
rs4743890	9	T	C	0.0086	0.0014	2.203e-09	NA	37.734693877551
rs4592135	9	G	A	-0.0095	0.0015	1.012e-10	NA	40.1111111111111
rs10820596	9	G	A	0.0093	0.0013	3.536e-12	NA	51.1775147928994
rs149047283	9	T	C	0.0706	0.0123	1.061e-08	NA	32.9457333597726
rs2297409	9	A	G	-0.0181	0.0015	2.388e-34	NA	145.604444444444
rs4149307	9	T	C	0.0437	0.0016	3.55e-167	NA	745.97265625
rs1800978	9	G	C	-0.056	0.0018	1e-200	NA	967.901234567901
rs113447434	9	G	A	0.0299	0.0046	6.75e-11	NA	42.25
rs11390019	9	CT	C	0.0443	0.0049	1.371e-19	NA	81.7363598500625
rs1967604	9	A	G	0.0092	0.0013	6.617e-12	NA	50.0828402366864
rs12000215	9	G	A	-0.009	0.0013	7.964e-13	NA	47.9289940828402
rs10733608	9	T	G	0.0111	0.0012	4.696e-20	NA	85.5625
rs3833490	9	CT	C	-0.008	0.0015	4.169e-08	NA	28.4444444444444
rs10818578	9	G	A	0.0081	0.0014	6.545e-09	NA	33.4744897959184
rs59895344	9	T	C	0.0117	0.0021	1.854e-08	NA	31.0408163265306
rs199878683	9	GA	G	0.0244	0.0035	6.14e-12	NA	48.6008163265306
rs7874186	9	A	G	0.0153	0.0024	3.067e-10	NA	40.640625
rs9697210	9	A	G	-0.0277	0.0019	1.481e-49	NA	212.545706371191
rs7039440	9	G	A	-0.0084	0.0014	3.654e-09	NA	36
rs12344868	9	A	C	0.017	0.0029	4.269e-09	NA	34.3638525564804
rs9411466	9	A	G	0.0286	0.003	5.774e-21	NA	90.8844444444445
rs635634	9	T	C	0.0685	0.0015	1e-200	NA	2085.44444444444
rs41307428	9	T	C	-0.0212	0.0039	4.878e-08	NA	29.5489809335963
rs12684581	9	G	T	0.007	0.0013	4.797e-08	NA	28.9940828402367
rs10858248	9	G	A	-0.0119	0.0012	1.569e-22	NA	98.3402777777778
rs13301660	9	T	C	-0.0097	0.0014	9.585e-12	NA	48.0051020408163
rs75406471	10	A	G	-0.0167	0.0017	3.064e-23	NA	96.5017301038062
rs141802414	10	TA	T	0.0128	0.0022	7.553e-09	NA	33.8512396694215
rs2388486	10	T	C	-0.011	0.0016	4.363e-12	NA	47.265625
rs10795464	10	A	G	0.0196	0.0013	1.12e-54	NA	227.313609467456
rs17758552	10	C	T	0.0072	0.0013	3.627e-08	NA	30.6745562130178
rs1045873	10	C	A	0.007	0.0013	4.435e-08	NA	28.9940828402367
rs7098710	10	T	C	-0.0071	0.0013	3.376e-08	NA	29.8284023668639
rs303448	10	G	T	-0.0072	0.0012	6.095e-09	NA	36
rs1314011	10	T	C	-0.015	0.0024	2.234e-10	NA	39.0625
rs12354765	10	A	T	-0.0092	0.0016	4.111e-09	NA	33.0625
rs2291428	10	C	G	0.0205	0.0014	9.196e-47	NA	214.413265306122
rs17011755	10	G	A	-0.0088	0.0016	1.964e-08	NA	30.25
rs80276949	10	A	G	0.033	0.0048	4.312e-12	NA	47.265625
rs1031101	10	G	A	0.0115	0.0017	1.293e-11	NA	45.7612456747405
rs4979770	10	A	G	-0.0073	0.0013	4.745e-09	NA	31.5325443786982
rs2393934	10	G	C	-0.0074	0.0013	1.138e-08	NA	32.4023668639053
rs10740126	10	G	A	0.0079	0.0012	5.047e-11	NA	43.3402777777778
rs71478838	10	A	G	-0.0125	0.002	5.499e-10	NA	39.0625
rs79860022	10	T	C	0.023	0.0039	3.516e-09	NA	34.7797501643656
rs17476364	10	C	T	-0.0298	0.0022	2.22e-42	NA	183.479338842975
rs11000443	10	A	C	-0.0195	0.0025	7.92e-15	NA	60.84
rs1782652	10	A	T	0.0106	0.0013	3.127e-15	NA	66.4852071005917
rs7096909	10	A	T	-0.011	0.0016	7.445e-12	NA	47.265625
rs61857151	10	G	T	-0.0087	0.0013	5.023e-11	NA	44.7869822485207
rs654187	10	T	C	-0.0251	0.0035	4.804e-13	NA	51.429387755102
rs1332326	10	T	G	0.0106	0.0012	1.092e-17	NA	78.0277777777778
rs11408031	10	A	AT	0.0077	0.0013	7.889e-09	NA	35.0828402366864
rs4418728	10	T	G	-0.0174	0.0012	6.045e-47	NA	210.25
rs1414929	10	T	A	-0.0097	0.0015	3.673e-11	NA	41.8177777777778
rs57866767	10	C	T	-0.0123	0.0012	6.631e-25	NA	105.0625
rs11188149	10	T	C	0.0084	0.0012	1.664e-11	NA	49
rs7091162	10	T	G	0.0076	0.0013	8.324e-09	NA	34.1775147928994
rs17668357	10	C	G	0.016	0.0013	2.335e-34	NA	151.479289940828
rs2803619	10	G	C	0.027	0.0013	2.42e-89	NA	431.360946745562
rs56397607	10	G	A	-0.0203	0.0015	5.987e-41	NA	183.151111111111
rs7094463	10	A	G	-0.0102	0.0012	4.571e-17	NA	72.25
rs4751996	10	A	G	-0.0126	0.0012	6.632e-26	NA	110.25
rs2456728	10	A	G	-0.0093	0.0013	5.166e-13	NA	51.1775147928994
rs73362918	10	G	T	-0.0133	0.0019	8.059e-13	NA	49
rs7904973	10	G	T	-0.0192	0.0012	3.853e-58	NA	256
rs12770956	10	A	G	-0.0091	0.0016	2.295e-08	NA	32.34765625
rs151191319	11	A	G	-0.0217	0.0037	2.89e-09	NA	34.3966398831264
rs61868797	11	T	C	-0.009	0.0016	8.6e-09	NA	31.640625
rs450244	11	T	C	-0.0217	0.0021	5.756e-25	NA	106.777777777778
rs72844048	11	A	G	-0.0356	0.0056	2.281e-10	NA	40.4132653061224
rs7108486	11	C	T	-0.0194	0.0033	3.815e-09	NA	34.5601469237833
rs4567498	11	G	A	0.0097	0.0017	6.112e-09	NA	32.5570934256055
rs11601507	11	A	C	0.0307	0.0026	3.717e-31	NA	139.421597633136
rs3750944	11	G	A	0.0072	0.0012	5.016e-09	NA	36
rs11022130	11	G	A	0.0095	0.0014	4.316e-11	NA	46.0459183673469
rs4369365	11	C	G	0.0082	0.0013	6.306e-11	NA	39.7869822485207
rs214080	11	A	G	-0.0098	0.0012	2.99e-15	NA	66.6944444444445
rs10832954	11	G	A	-0.0194	0.0013	1.474e-49	NA	222.698224852071
rs61882506	11	G	C	-0.0309	0.004	5.499e-15	NA	59.675625
rs141181296	11	T	C	-0.0402	0.0039	3.033e-25	NA	106.248520710059
rs61897789	11	A	G	-0.0382	0.0038	8.798e-24	NA	101.05540166205
rs3847503	11	A	G	0.0141	0.0016	1.206e-18	NA	77.66015625
rs34895872	11	G	A	0.0175	0.0014	1.004e-35	NA	156.25
rs148462811	11	A	T	0.0379	0.005	4.167e-14	NA	57.4564
rs151323507	11	G	C	-0.0373	0.0042	5.536e-19	NA	78.8713151927438
rs75637845	11	G	GA	0.0112	0.0019	6.487e-09	NA	34.7479224376731
rs185703922	11	C	T	0.0371	0.0058	1.209e-10	NA	40.9158739595719
rs146390456	11	T	G	-0.033	0.0039	1.347e-17	NA	71.5976331360947
rs78608491	11	T	C	0.0296	0.0039	4.146e-14	NA	57.6042077580539
rs117290308	11	G	C	-0.0324	0.0039	9.149e-17	NA	69.0177514792899
rs148842906	11	G	T	-0.0345	0.0042	2.697e-16	NA	67.4744897959184
rs79479431	11	G	A	0.0325	0.0048	8.413e-12	NA	45.8441840277778
rs79661854	11	A	T	0.033	0.0049	1.834e-11	NA	45.3561016243232
rs75532552	11	C	G	-0.0316	0.004	2.232e-15	NA	62.41
rs142928090	11	G	A	-0.0329	0.0043	2.848e-14	NA	58.5402920497566
rs117628555	11	T	C	0.0305	0.0042	2.71e-13	NA	52.7352607709751
rs78371400	11	T	G	-0.0329	0.0042	6.663e-15	NA	61.3611111111111
rs75230704	11	A	G	0.0288	0.0036	9.324e-16	NA	64
rs116875968	11	C	T	-0.0376	0.005	5.932e-14	NA	56.5504
rs3017313	11	C	T	0.0108	0.0019	1.492e-08	NA	32.3102493074792
rs74719605	11	A	G	-0.0281	0.0047	1.676e-09	NA	35.7451335445903
rs950802	11	A	G	-0.0097	0.0013	4.714e-14	NA	55.6745562130178
rs174581	11	A	G	-0.0378	0.0012	1e-200	NA	992.25
rs6591673	11	A	G	-0.0095	0.0013	5.521e-14	NA	53.4023668639053
rs17145892	11	T	A	0.0088	0.0015	8.976e-09	NA	34.4177777777778
rs10897459	11	C	T	0.0105	0.0013	6.978e-16	NA	65.2366863905326
rs117073213	11	A	G	-0.0226	0.0035	1.429e-10	NA	41.694693877551
rs10896018	11	A	G	0.0108	0.0013	8.307e-16	NA	69.01775147929
rs2305535	11	A	G	-0.0127	0.0014	4.627e-19	NA	82.2908163265306
rs1115051	11	G	A	-0.0134	0.002	2.773e-11	NA	44.89
rs78643851	11	T	G	0.0328	0.0052	2.471e-10	NA	39.7869822485207
rs72997616	11	A	C	-0.0237	0.0019	2.149e-36	NA	155.592797783934
rs55904328	11	A	G	0.0079	0.0013	5.382e-09	NA	36.9289940828402
rs10899500	11	C	T	-0.0132	0.0016	2.495e-16	NA	68.0625
rs12575636	11	G	T	-0.0116	0.0016	2.906e-13	NA	52.5625
rs10765766	11	A	C	0.0083	0.0012	2.483e-12	NA	47.8402777777778
rs11226108	11	C	G	-0.0144	0.0016	6.498e-20	NA	81
rs10891052	11	A	G	-0.0069	0.0012	1.35e-08	NA	33.0625
rs2459975	11	A	G	-0.0072	0.0012	9.81e-09	NA	36
rs73009178	11	A	C	-0.0122	0.0021	3.019e-09	NA	33.750566893424
rs2105610	11	C	T	0.028	0.0019	3.698e-48	NA	217.174515235457
rs4417316	11	T	C	-0.0371	0.0019	4.11e-85	NA	381.277008310249
rs12366015	11	A	G	0.0475	0.0014	1e-200	NA	1151.14795918367
rs117469840	11	T	C	0.0362	0.0054	2.605e-11	NA	44.9396433470508
rs12289253	11	G	A	0.018	0.0016	3.034e-28	NA	126.5625
rs604424	11	T	A	0.0108	0.0018	2.164e-09	NA	36
rs595782	11	C	T	-0.008	0.0012	1.497e-10	NA	44.4444444444444
rs3862606	11	G	A	0.0072	0.0013	1.263e-08	NA	30.6745562130178
rs7930518	11	A	G	0.0216	0.0012	1.273e-69	NA	324
rs1613784	11	T	G	-0.0084	0.0012	7.363e-12	NA	49
rs74612335	11	C	T	0.0341	0.0017	8.804e-89	NA	402.356401384083
rs11824649	11	C	T	-0.0091	0.0017	3.494e-08	NA	28.6539792387543
rs34019521	12	C	G	0.0166	0.0015	1.123e-28	NA	122.471111111111
rs76895963	12	G	T	-0.0729	0.0053	1.285e-42	NA	189.192239231043
rs35398641	12	T	C	-0.0087	0.0015	1.869e-09	NA	33.64
rs4883201	12	G	A	-0.0319	0.0019	4.305e-61	NA	281.886426592798
rs10771308	12	T	G	0.0096	0.0012	5.657e-15	NA	64
rs145525088	12	G	T	-0.0283	0.0047	1.919e-09	NA	36.2557718424627
rs35764600	12	C	G	0.0077	0.0013	2.419e-09	NA	35.0828402366864
rs35756741	12	T	C	0.0139	0.0022	1.215e-10	NA	39.9194214876033
rs17389465	12	A	T	-0.0333	0.0026	6.397e-38	NA	164.036982248521
rs1007938	12	G	A	0.0092	0.0013	2.071e-13	NA	50.0828402366864
rs966541	12	G	A	-0.0141	0.0013	3.969e-28	NA	117.639053254438
rs11175540	12	A	T	0.0185	0.0022	9.312e-18	NA	70.7128099173554
rs10880868	12	T	C	0.0122	0.0016	4.944e-15	NA	58.140625
rs2042058	12	A	G	0.0113	0.002	9.347e-09	NA	31.9225
rs59689618	12	C	T	-0.0348	0.0042	5.21e-17	NA	68.6530612244898
rs74086911	12	A	G	0.0145	0.0023	3.681e-10	NA	39.7448015122873
rs4459386	12	A	G	-0.0136	0.0013	1.627e-26	NA	109.443786982249
rs2251024	12	T	C	-0.0183	0.0014	7.148e-41	NA	170.862244897959
rs2241545	12	G	A	0.0086	0.0014	5.699e-10	NA	37.734693877551
rs10876169	12	A	T	-0.0137	0.0013	5.203e-26	NA	111.059171597633
rs7316814	12	C	G	-0.0075	0.0012	4.836e-10	NA	39.0625
rs7963052	12	T	G	0.011	0.0017	5.195e-11	NA	41.8685121107266
rs10783804	12	A	G	-0.0087	0.0013	1.573e-11	NA	44.7869822485207
rs75927231	12	A	G	-0.0183	0.0027	6.111e-12	NA	45.9382716049383
rs4760335	12	C	T	0.0088	0.0013	7.858e-12	NA	45.8224852071006
rs74093304	12	A	G	0.0124	0.0019	7.704e-11	NA	42.5927977839335
rs343087	12	A	G	0.0108	0.0017	7.84e-11	NA	40.3598615916955
rs61754230	12	T	C	0.0478	0.0054	8.038e-19	NA	78.3552812071331
rs876554	12	C	T	0.0081	0.0012	1.055e-11	NA	45.5625
rs1515563	12	A	C	-0.0084	0.0012	7.644e-12	NA	49
rs1498707	12	A	G	-0.0074	0.0013	3.908e-08	NA	32.4023668639053
rs1095974	12	G	C	-0.016	0.0023	1.626e-12	NA	48.3931947069943
rs1536464	12	C	T	-0.0119	0.0012	3.92e-22	NA	98.3402777777778
rs4764883	12	C	T	0.0087	0.0013	2.64e-11	NA	44.7869822485207
rs12318001	12	C	T	0.011	0.0019	8.817e-09	NA	33.5180055401662
rs1196760	12	G	C	0.0185	0.0023	1.53e-15	NA	64.6975425330813
rs1053051	12	T	C	-0.0072	0.0012	4.626e-09	NA	36
rs4964275	12	T	C	0.011	0.0013	1.305e-17	NA	71.5976331360947
rs7953014	12	A	G	-0.0182	0.0012	2.116e-52	NA	230.027777777778
rs4378452	12	C	T	-0.0138	0.0014	1.813e-23	NA	97.1632653061225
rs653178	12	C	T	-0.0269	0.0013	2.5e-95	NA	428.171597633136
rs11066188	12	A	G	-0.0242	0.0013	2.549e-73	NA	346.532544378698
rs10850034	12	A	T	-0.0226	0.0016	1.502e-46	NA	199.515625
rs10850071	12	C	G	-0.014	0.0014	2.755e-25	NA	100
rs4767320	12	T	C	-0.0077	0.0012	2.838e-10	NA	41.1736111111111
rs61945860	12	G	C	0.0337	0.0042	9.783e-16	NA	64.3815192743764
rs1169288	12	C	A	0.0346	0.0013	7.56e-152	NA	708.378698224852
rs2247139	12	A	G	0.0112	0.0017	1.183e-10	NA	43.4048442906574
rs526276	12	T	C	0.0124	0.0015	3.229e-17	NA	68.3377777777778
rs28866344	12	A	G	0.0313	0.0019	3.513e-60	NA	271.382271468144
rs837500	12	C	T	-0.0156	0.0013	1.835e-33	NA	144
rs921919	12	G	A	0.0187	0.0013	6.248e-44	NA	206.917159763314
rs7488791	12	G	A	0.009	0.0012	1.029e-13	NA	56.25
rs73486469	12	G	A	0.0183	0.0019	4.216e-22	NA	92.7673130193906
rs34287227	12	T	C	0.013	0.0022	6.354e-09	NA	34.9173553719008
rs76428106	13	C	T	-0.0531	0.0065	3.452e-16	NA	66.7363313609467
rs6491262	13	G	C	-0.0076	0.0014	3.091e-08	NA	29.469387755102
rs12161828	13	T	C	-0.0138	0.0025	3.927e-08	NA	30.4704
rs5026917	13	C	A	-0.0092	0.0013	4.218e-13	NA	50.0828402366864
rs374	13	G	C	-0.0102	0.0013	8.53e-16	NA	61.5621301775148
rs1012129	13	G	C	0.0173	0.0012	2.292e-48	NA	207.840277777778
rs207625	13	T	C	0.0109	0.0012	1.054e-18	NA	82.5069444444445
rs17532371	13	G	C	-0.0276	0.0025	4.285e-28	NA	121.8816
rs75276039	13	G	A	0.0213	0.0036	2.067e-09	NA	35.0069444444444
rs9568221	13	G	A	0.0144	0.0021	4.217e-12	NA	47.0204081632653
rs1239707	13	G	A	-0.0089	0.0012	2.254e-13	NA	55.0069444444444
rs4885160	13	G	A	-0.0119	0.0013	4.971e-21	NA	83.792899408284
rs4643195	13	G	A	-0.0084	0.0014	1.076e-09	NA	36
rs9544591	13	A	G	0.0145	0.0026	1.544e-08	NA	31.1020710059172
rs7336371	13	A	G	0.0091	0.0015	1.314e-09	NA	36.8044444444444
rs79506257	13	A	G	0.0169	0.003	1.482e-08	NA	31.7344444444444
rs9554932	13	A	T	-0.0074	0.0012	4.846e-10	NA	38.0277777777778
rs150861794	13	T	C	-0.0276	0.0049	1.651e-08	NA	31.7267805081216
rs754205	13	C	A	0.0079	0.0012	9.192e-11	NA	43.3402777777778
rs9521732	13	A	C	-0.0142	0.0012	5.694e-31	NA	140.027777777778
rs9604045	13	T	G	0.0138	0.0016	2.544e-17	NA	74.390625
rs6602909	13	C	T	0.0264	0.0013	1.37e-93	NA	412.402366863905
rs12016920	13	C	T	-0.0182	0.0016	6.954e-29	NA	129.390625
rs1998848	14	A	G	-0.0364	0.0046	3.375e-15	NA	62.6162570888469
rs11568438	14	A	G	-0.0277	0.0049	1.924e-08	NA	31.9571012078301
rs2273911	14	C	T	-0.0077	0.0012	6.018e-10	NA	41.1736111111111
rs11621792	14	T	C	0.0213	0.0013	5.919e-60	NA	268.455621301775
rs139262716	14	A	G	-0.0302	0.0034	2.839e-19	NA	78.8961937716263
rs11846704	14	T	C	-0.0094	0.0013	2.272e-12	NA	52.2840236686391
rs11626768	14	A	T	0.0111	0.0014	9.511e-16	NA	62.8622448979592
rs117443842	14	C	T	0.0273	0.0049	2.221e-08	NA	31.0408163265306
rs7157785	14	T	G	0.0171	0.0016	2.58e-26	NA	114.22265625
rs10135643	14	C	A	0.0075	0.0013	4.691e-09	NA	33.2840236686391
rs12431557	14	T	C	-0.0181	0.0018	8.213e-25	NA	101.114197530864
rs13379043	14	C	T	-0.0096	0.0014	3.55e-12	NA	47.0204081632653
rs7153700	14	A	G	-0.0113	0.0012	1.41e-20	NA	88.6736111111111
rs12586249	14	C	T	0.0078	0.0014	4.865e-08	NA	31.0408163265306
rs11622292	14	C	T	0.0085	0.0013	1.315e-11	NA	42.7514792899408
rs28929474	14	T	C	0.0479	0.005	4.485e-22	NA	91.7764
rs17580	14	A	T	0.0475	0.0034	1.677e-44	NA	195.177335640138
rs17099617	14	G	A	0.0095	0.0017	3.935e-08	NA	31.2283737024221
rs141520535	14	A	AAT	0.0117	0.0019	5.929e-10	NA	37.9196675900277
rs6575900	14	C	G	-0.0124	0.0015	7.697e-17	NA	68.3377777777778
rs11374426	14	GA	G	-0.0109	0.0017	1.126e-10	NA	41.1107266435986
rs2494748	14	C	T	0.0072	0.0013	3.996e-08	NA	30.6745562130178
rs882829	15	G	C	-0.015	0.002	1.646e-13	NA	56.25
rs2413926	15	A	T	-0.0117	0.0013	6.844e-20	NA	81
rs12708423	15	G	A	0.0179	0.0031	1.004e-08	NA	33.3413111342352
rs6493583	15	G	C	-0.0133	0.0017	4.723e-15	NA	61.2076124567474
rs79391862	15	C	A	-0.06	0.0051	3.815e-32	NA	138.40830449827
rs72749502	15	T	A	0.0319	0.0025	1.299e-36	NA	162.8176
rs2733339	15	T	G	0.0282	0.0043	9.566e-11	NA	43.0091941590049
rs1560390	15	C	T	-0.0265	0.0014	3.487e-75	NA	358.290816326531
rs1601934	15	G	A	0.0492	0.0014	1e-200	NA	1235.02040816327
rs261341	15	A	G	0.041	0.0013	1e-200	NA	994.674556213018
rs12164904	15	C	G	-0.0077	0.0012	2.322e-10	NA	41.1736111111111
rs62011285	15	C	T	0.0165	0.0013	1.222e-34	NA	161.094674556213
rs33947201	15	TA	T	-0.0152	0.0018	1.117e-17	NA	71.3086419753086
rs7181333	15	C	T	0.0068	0.0012	2.678e-08	NA	32.1111111111111
rs8028147	15	A	G	0.0098	0.0014	1.096e-12	NA	49
rs2306489	15	G	A	-0.0086	0.0014	3.944e-10	NA	37.734693877551
rs57271230	15	T	C	-0.0092	0.0016	1.414e-08	NA	33.0625
rs6495122	15	A	C	-0.0109	0.0013	6.312e-18	NA	70.301775147929
rs2458250	15	T	A	-0.0079	0.0012	1.084e-10	NA	43.3402777777778
rs74026925	15	G	A	0.0076	0.0013	1.422e-08	NA	34.1775147928994
rs4491476	15	A	G	0.0076	0.0013	8.986e-09	NA	34.1775147928994
rs783521	15	G	A	-0.0072	0.0012	4.204e-09	NA	36
rs1440125	15	A	G	-0.0094	0.0013	4.242e-13	NA	52.2840236686391
rs6496691	15	G	A	0.0103	0.0017	5.571e-10	NA	36.7093425605536
rs35544332	15	A	G	-0.0076	0.0013	1.745e-08	NA	34.1775147928994
rs56332871	15	A	C	0.0092	0.0013	3.617e-12	NA	50.0828402366864
rs9672549	15	T	C	-0.0078	0.0013	5.038e-09	NA	36
rs74539621	16	A	T	-0.0107	0.0018	6.62e-09	NA	35.3364197530864
rs72767895	16	T	C	0.0103	0.0018	1.878e-08	NA	32.7438271604938
rs9597	16	G	C	-0.0242	0.0034	5.669e-13	NA	50.6608996539792
rs79518513	16	T	C	0.0145	0.0023	1.158e-10	NA	39.7448015122873
rs2113260	16	T	C	0.0101	0.0013	5.992e-14	NA	60.3609467455621
rs12445804	16	A	G	0.0305	0.0022	5.088e-44	NA	192.20041322314
rs246184	16	C	G	-0.0092	0.0014	1.35e-11	NA	43.1836734693878
rs7186457	16	T	C	-0.0099	0.0018	2.165e-08	NA	30.25
rs12446632	16	A	G	0.0141	0.0018	2.652e-14	NA	61.3611111111111
rs66487676	16	T	G	0.0081	0.0012	7.758e-12	NA	45.5625
rs62037412	16	A	G	0.0081	0.0013	4.482e-10	NA	38.8224852071006
rs56369689	16	G	A	0.0077	0.0013	1.339e-08	NA	35.0828402366864
rs11076	16	A	G	0.0122	0.0013	2.173e-21	NA	88.0710059171598
rs17257349	16	A	G	-0.0073	0.0013	2.777e-08	NA	31.5325443786982
rs113710278	16	T	C	0.0342	0.0055	5.965e-10	NA	38.6657851239669
rs3790106	16	G	C	-0.0099	0.0016	1.389e-09	NA	38.28515625
rs4784738	16	A	G	-0.0254	0.0041	7.99e-10	NA	38.3795359904818
rs7499892	16	T	C	-0.0479	0.0015	1e-200	NA	1019.73777777778
rs12708983	16	C	T	0.0264	0.0036	3.267e-13	NA	53.7777777777778
rs117250566	16	A	G	-0.0389	0.0057	1.318e-11	NA	46.5746383502616
rs154433	16	A	G	0.0074	0.0013	3.706e-09	NA	32.4023668639053
rs28382814	16	T	C	-0.0268	0.0036	1.301e-13	NA	55.4197530864198
rs28382816	16	C	T	0.0264	0.0039	1.916e-11	NA	45.8224852071006
rs115599330	16	A	G	-0.0226	0.004	1.16e-08	NA	31.9225
rs1476306	16	T	C	0.0181	0.0015	1.045e-31	NA	145.604444444444
rs72783088	16	T	C	-0.0216	0.0034	1.978e-10	NA	40.3598615916955
rs142427895	16	T	C	-0.0139	0.0024	7.347e-09	NA	33.5434027777778
rs11540992	16	A	G	-0.0282	0.0034	1.224e-16	NA	68.7923875432526
rs1566451	16	T	C	0.0346	0.0059	5.858e-09	NA	34.3912668773341
rs181501802	16	A	G	0.023	0.0029	4.407e-15	NA	62.9013079667063
rs62048007	16	A	G	0.0216	0.003	3.384e-13	NA	51.84
rs56212732	16	T	C	-0.0289	0.0026	2.939e-29	NA	123.551775147929
rs35166226	16	C	T	-0.0224	0.0017	1.087e-39	NA	173.61937716263
rs117841020	16	G	A	-0.0322	0.0046	3.221e-12	NA	49
rs11648003	16	G	A	0.0479	0.0014	1e-200	NA	1170.61734693878
rs30432	16	T	C	0.017	0.0018	5.984e-21	NA	89.1975308641975
rs212178	16	G	A	0.0291	0.002	5.969e-49	NA	211.7025
rs7204350	16	G	A	0.0268	0.0034	4.391e-15	NA	62.1314878892734
rs11648405	16	G	A	-0.0213	0.0017	6.951e-35	NA	156.98615916955
rs117312394	16	A	G	-0.0415	0.0074	2.196e-08	NA	31.4508765522279
rs739414	16	C	T	-0.01	0.0014	2.677e-12	NA	51.0204081632653
rs1121985	16	A	C	-0.0088	0.0012	1.532e-12	NA	53.7777777777778
rs1862719	16	A	G	0.0115	0.0014	4.948e-16	NA	67.4744897959184
rs250131	16	T	C	0.011	0.0016	1.342e-11	NA	47.265625
rs898965	16	T	A	0.0075	0.0012	6.679e-10	NA	39.0625
rs67890964	16	C	T	-0.0175	0.0013	7.097e-40	NA	181.213017751479
rs16975110	16	C	T	-0.0105	0.0016	1.7e-11	NA	43.06640625
rs12598292	16	T	C	-0.0098	0.0018	3.598e-08	NA	29.641975308642
rs12599888	16	C	G	0.0096	0.0015	1.003e-10	NA	40.96
rs11117320	16	C	T	0.008	0.0013	5.254e-10	NA	37.8698224852071
rs35613341	16	G	C	-0.0137	0.0013	4.506e-24	NA	111.059171597633
rs8061511	16	G	C	0.0278	0.0029	3.29e-21	NA	91.8953626634958
rs2070863	17	T	C	0.0127	0.0014	1.296e-18	NA	82.2908163265306
rs4480845	17	T	C	0.012	0.0013	1.846e-21	NA	85.207100591716
rs8070272	17	G	A	-0.0085	0.0013	3.628e-11	NA	42.7514792899408
rs2664593	17	G	C	-0.0091	0.0015	4.219e-09	NA	36.8044444444444
rs34460487	17	A	G	0.0173	0.0014	3.415e-36	NA	152.698979591837
rs7426	17	C	T	-0.0088	0.0013	2.7e-12	NA	45.8224852071006
rs55714927	17	T	C	-0.0307	0.0016	1.528e-79	NA	368.16015625
rs17806566	17	C	T	0.02	0.003	3.061e-11	NA	44.4444444444444
rs150688657	17	A	G	0.0282	0.0021	7.883e-40	NA	180.326530612245
rs871841	17	T	C	-0.0147	0.0012	4.549e-33	NA	150.0625
rs430881	17	G	T	-0.0097	0.0014	3.47e-12	NA	48.0051020408163
rs17676097	17	G	A	0.0117	0.0014	3.639e-17	NA	69.8418367346939
rs34562254	17	A	G	-0.011	0.0019	3.988e-09	NA	33.5180055401662
rs12941301	17	G	A	-0.0084	0.0013	2.662e-11	NA	41.7514792899408
rs62072497	17	A	G	0.0146	0.0016	6.416e-20	NA	83.265625
rs9909417	17	A	G	0.0091	0.0013	7.935e-12	NA	49
rs7215815	17	A	G	0.0086	0.0013	2.319e-11	NA	43.7633136094675
rs114964589	17	C	A	-0.0194	0.0034	8.366e-09	NA	32.5570934256055
rs35165723	17	A	G	-0.0243	0.0043	1.246e-08	NA	31.9356408869659
rs12601110	17	G	A	-0.022	0.0021	7.819e-27	NA	109.750566893424
rs56853305	17	A	G	-0.02	0.0018	1.607e-29	NA	123.456790123457
rs6505168	17	G	A	0.0123	0.0016	2.116e-14	NA	59.09765625
rs999798	17	G	A	-0.0098	0.0017	1.151e-08	NA	33.2318339100346
rs146932505	17	G	T	0.0379	0.0053	1.097e-12	NA	51.1359914560342
rs2008998	17	G	A	-0.0174	0.0014	1.587e-37	NA	154.469387755102
rs525767	17	A	G	0.0092	0.0013	4.52e-13	NA	50.0828402366864
rs4795393	17	C	T	-0.013	0.0013	4.94e-24	NA	100
rs149576225	17	T	A	-0.0117	0.0021	1.695e-08	NA	31.0408163265306
rs9903352	17	G	A	-0.0128	0.0021	7.166e-10	NA	37.1519274376417
rs62075782	17	C	G	-0.0123	0.0016	7.072e-14	NA	59.09765625
rs56017239	17	G	A	0.0255	0.0038	2.414e-11	NA	45.031163434903
rs72836561	17	T	C	-0.0375	0.0038	1.544e-22	NA	97.3857340720221
rs197923	17	C	G	0.0104	0.0013	1.081e-16	NA	64
rs8079821	17	T	C	0.0258	0.0012	3.12e-95	NA	462.25
rs2002136	17	T	C	0.0097	0.0012	2.922e-15	NA	65.3402777777778
rs12942428	17	C	T	-0.0129	0.0013	2.459e-24	NA	98.4674556213018
rs2233362	17	G	A	-0.0071	0.0013	2.691e-08	NA	29.8284023668639
rs41524846	17	C	T	-0.0093	0.0014	5.16e-11	NA	44.1275510204082
rs7223165	17	T	C	0.0072	0.0013	4.433e-08	NA	30.6745562130178
rs15944	17	T	A	0.0193	0.0032	2.562e-09	NA	36.3759765625
rs894623	17	T	C	0.0081	0.0014	3.692e-09	NA	33.4744897959184
rs116985917	17	C	T	-0.0151	0.0021	1.474e-12	NA	51.702947845805
rs11332131	17	G	GT	-0.0078	0.0013	4.173e-09	NA	36
rs1292071	17	C	T	-0.0086	0.0012	1.154e-12	NA	51.3611111111111
rs2854152	17	A	G	0.0085	0.0013	1.153e-10	NA	42.7514792899408
rs1991401	17	G	A	-0.0081	0.0014	3.915e-09	NA	33.4744897959184
rs140024667	17	C	T	0.0524	0.0079	3.46e-11	NA	43.9955135394969
rs8178824	17	T	C	0.062	0.004	3.115e-53	NA	240.25
rs6504487	17	C	A	-0.0119	0.0012	9.428e-22	NA	98.3402777777778
rs8073510	17	G	A	0.016	0.0015	2.237e-27	NA	113.777777777778
rs758152	17	C	T	-0.0091	0.0016	7.076e-09	NA	32.34765625
rs34931250	17	T	C	0.0187	0.0028	4.103e-11	NA	44.6033163265306
rs77542162	17	G	A	0.1431	0.0048	9.34e-192	NA	888.78515625
rs72631343	17	G	C	-0.0365	0.0017	4.72e-101	NA	460.98615916955
rs75910690	17	T	C	0.0416	0.0043	1.759e-22	NA	93.5943753380205
rs4968799	17	T	A	0.0145	0.0018	4.84e-15	NA	64.891975308642
rs11077760	17	T	G	0.0112	0.0019	1.778e-09	NA	34.7479224376731
rs4485425	17	A	G	-0.0156	0.0014	3.88e-30	NA	124.163265306122
rs11657987	17	T	G	0.0199	0.0012	1.887e-60	NA	275.006944444445
rs7501528	17	G	C	-0.0093	0.0016	9.278e-09	NA	33.78515625
rs12950377	17	C	T	0.0116	0.0017	3.027e-12	NA	46.560553633218
rs111718806	18	G	A	-0.0084	0.0015	3.094e-08	NA	31.36
rs1784754	18	G	A	0.0079	0.0012	7.93e-11	NA	43.3402777777778
rs2840354	18	T	C	0.012	0.0016	1.461e-14	NA	56.25
rs75354229	18	T	C	-0.0117	0.0018	3.15e-11	NA	42.25
rs9953300	18	A	G	0.0732	0.006	2.087e-34	NA	148.84
rs75001488	18	T	C	0.0325	0.0056	7.459e-09	NA	33.6814413265306
rs78472646	18	G	C	-0.0243	0.0032	7.852e-14	NA	57.6650390625
rs77960347	18	G	A	0.1733	0.0058	2.37e-194	NA	892.773186682521
rs2156552	18	A	T	-0.0455	0.0016	2.93e-173	NA	808.69140625
rs11660745	18	A	G	0.0179	0.0018	4.314e-24	NA	98.891975308642
rs76511906	18	A	G	0.0728	0.0062	1.435e-31	NA	137.873048907388
rs2970004	18	C	T	-0.0292	0.0053	2.823e-08	NA	30.3538625845497
rs12968116	18	T	C	0.0178	0.002	1.215e-19	NA	79.21
rs2448797	18	A	G	-0.0097	0.0014	1.439e-11	NA	48.0051020408163
rs62094423	18	C	T	-0.0079	0.0014	1.232e-08	NA	31.8418367346939
rs75147279	18	T	C	-0.0234	0.0041	1.254e-08	NA	32.5734681737061
rs402348	18	G	T	-0.0087	0.0015	4.225e-09	NA	33.64
rs10164254	18	G	T	0.0097	0.0014	1.819e-11	NA	48.0051020408163
rs8111329	19	T	C	0.0117	0.0018	2.819e-11	NA	42.25
rs2075710	19	T	C	-0.0096	0.0014	9.813e-12	NA	47.0204081632653
rs1640271	19	T	C	0.0171	0.0013	7.67e-38	NA	173.023668639053
rs11267575	19	TCAGGGCTCAAAGTC	T	-0.0109	0.0016	8.189e-12	NA	46.41015625
rs534290	19	A	G	-0.0104	0.0014	1.709e-13	NA	55.1836734693878
rs34054295	19	A	G	0.0123	0.0012	5.779e-23	NA	105.0625
rs10409772	19	A	C	0.0162	0.0019	9.954e-18	NA	72.6980609418282
rs11260029	19	C	T	0.0124	0.0014	2.811e-19	NA	78.4489795918367
rs7252574	19	T	C	0.0108	0.0012	3.64e-18	NA	81
rs45587445	19	T	C	-0.0379	0.0054	1.617e-12	NA	49.2596021947874
rs62131897	19	C	G	-0.0343	0.0054	1.464e-10	NA	40.3460219478738
rs77587461	19	T	C	0.0413	0.0033	4.375e-35	NA	156.629017447199
rs45518133	19	T	C	-0.0873	0.0057	4.598e-53	NA	234.573407202216
rs11542916	19	A	G	-0.0603	0.0027	9.1e-108	NA	498.777777777778
rs6511720	19	T	G	-0.1793	0.002	1e-200	NA	8037.1225
rs2738447	19	A	C	-0.0413	0.0012	1e-200	NA	1184.50694444444
rs7254114	19	C	A	0.0148	0.0013	7.45e-30	NA	129.609467455621
rs4804576	19	T	G	-0.0838	0.0023	1e-200	NA	1327.49338374291
rs4804181	19	C	A	-0.0084	0.0015	3.172e-08	NA	31.36
rs892020	19	G	T	-0.0082	0.0012	4.437e-11	NA	46.6944444444445
rs10421262	19	G	T	-0.009	0.0013	7.006e-12	NA	47.9289940828402
rs593818	19	A	G	-0.0104	0.0012	1.68e-17	NA	75.1111111111111
rs4808595	19	T	C	0.0128	0.0016	3.887e-15	NA	64
rs11667840	19	C	T	0.0106	0.0015	7.341e-13	NA	49.9377777777778
rs11666265	19	T	C	0.01	0.0014	5.056e-13	NA	51.0204081632653
rs11086110	19	G	A	0.0132	0.0015	3.186e-18	NA	77.44
rs116962777	19	A	G	-0.0739	0.0055	1.422e-40	NA	180.535867768595
rs143729015	19	A	G	-0.0941	0.0034	4.77e-167	NA	765.987024221453
rs11671119	19	T	C	0.0167	0.0028	2.161e-09	NA	35.5727040816327
rs117316432	19	T	C	0.0243	0.0037	8.153e-11	NA	43.1329437545654
rs56408111	19	C	T	-0.0668	0.0021	1e-200	NA	1011.84580498866
rs148497901	19	T	A	-0.0653	0.0047	5.061e-43	NA	193.032593933907
rs181275587	19	A	G	-0.0817	0.012	8.35e-12	NA	46.3534027777778
rs143275686	19	C	G	-0.0371	0.0045	1.576e-16	NA	67.9708641975309
rs147770158	19	G	T	-0.0306	0.005	1.32e-09	NA	37.4544
rs55737395	19	A	G	-0.0105	0.0014	4.453e-14	NA	56.25
rs117047468	19	G	T	-0.0238	0.0028	2.332e-17	NA	72.25
rs1688040	19	G	C	-0.0158	0.0021	5.364e-14	NA	56.6077097505669
rs34820491	19	T	A	0.009	0.0015	2.124e-09	NA	36
rs11668615	19	T	C	-0.0089	0.0014	1.48e-10	NA	40.4132653061224
rs111808409	19	G	A	-0.01	0.0013	8.469e-14	NA	59.1715976331361
rs56267346	19	G	A	-0.012	0.0018	1.398e-11	NA	44.4444444444444
rs1077856	19	T	C	-0.0094	0.0012	1.52e-14	NA	61.3611111111111
rs144981064	19	T	C	0.0323	0.0057	1.507e-08	NA	32.1111111111111
rs399300	19	G	A	-0.0131	0.0024	2.512e-08	NA	29.7934027777778
rs187870654	19	A	G	-0.0413	0.0068	1.192e-09	NA	36.8877595155709
rs62115559	19	G	A	-0.067	0.005	7.924e-41	NA	179.56
rs140959139	19	A	G	-0.0591	0.0072	3.103e-16	NA	67.3767361111111
rs74796695	19	G	T	-0.063	0.0059	7.142e-27	NA	114.018960068946
rs76075198	19	T	C	-0.1411	0.0044	1e-200	NA	1028.36828512397
rs147424543	19	T	A	0.0218	0.0031	4.525e-12	NA	49.4526534859521
rs2919849	19	T	C	-0.0192	0.0031	7.387e-10	NA	38.3600416233091
rs28399607	19	C	T	0.0756	0.0032	1.03e-126	NA	558.140625
rs60049679	19	C	G	0.1336	0.0025	1e-200	NA	2855.8336
rs137928795	19	T	C	0.078	0.0118	4.145e-11	NA	43.6943407066935
rs140912273	19	A	G	-0.229	0.0064	1e-200	NA	1280.2978515625
rs112481437	19	A	G	0.0687	0.0047	5.629e-48	NA	213.657311000453
rs147188206	19	C	T	0.0714	0.0062	2.142e-30	NA	132.621227887617
rs147776329	19	A	G	0.0369	0.0067	3.605e-08	NA	30.3321452439296
rs149553138	19	A	G	-0.1386	0.0041	1e-200	NA	1142.76977989292
rs139873600	19	T	C	-0.196	0.0064	1e-200	NA	937.890625
rs2287019	19	T	C	-0.0178	0.0016	1.364e-29	NA	123.765625
rs8112559	19	G	C	-0.0283	0.0018	5.328e-53	NA	247.188271604938
rs3764613	19	A	G	0.013	0.0012	6.279e-26	NA	117.361111111111
rs2287717	19	T	C	0.0137	0.0017	4.216e-15	NA	64.9446366782007
rs11672900	19	G	A	0.0294	0.0013	5.61e-117	NA	511.455621301775
rs142385484	19	T	C	-0.0263	0.0018	2.022e-48	NA	213.484567901235
rs103294	19	T	C	0.0172	0.0015	7.788e-31	NA	131.484444444444
rs897797	19	G	T	0.0067	0.0012	3.997e-08	NA	31.1736111111111
rs12610709	19	A	G	0.0104	0.0017	5.261e-10	NA	37.4256055363322
rs2189699	19	G	A	0.012	0.0014	5.009e-18	NA	73.469387755102
rs35313547	19	C	T	-0.015	0.0017	9.992e-19	NA	77.8546712802768
rs34003091	19	C	T	-0.028	0.0018	1.261e-55	NA	241.975308641975
rs35350976	19	G	A	0.0133	0.0016	1.392e-16	NA	69.09765625
rs6107302	20	G	A	-0.0088	0.0013	8.429e-12	NA	45.8224852071006
rs8958	20	T	C	0.0073	0.0013	6.004e-09	NA	31.5325443786982
rs6139182	20	T	C	-0.0079	0.0012	5.073e-11	NA	43.3402777777778
rs3747910	20	G	A	-0.0152	0.0015	2.149e-25	NA	102.684444444444
rs80030173	20	T	C	0.0183	0.0031	2.855e-09	NA	34.8480749219563
rs1321940	20	A	G	-0.0133	0.0012	1.666e-27	NA	122.840277777778
rs969075	20	T	C	-0.0124	0.0013	1.225e-20	NA	90.9822485207101
rs2618566	20	G	T	0.0291	0.0013	8.21e-109	NA	501.07100591716
rs2180553	20	C	T	-0.0081	0.0014	1.21e-08	NA	33.4744897959184
rs6050464	20	C	A	-0.0087	0.0012	4.124e-12	NA	52.5625
rs6141636	20	G	A	0.0075	0.0012	1.521e-09	NA	39.0625
rs2424895	20	T	C	-0.0101	0.0013	1.183e-14	NA	60.3609467455621
rs6142209	20	C	T	0.0076	0.0013	2.747e-09	NA	34.1775147928994
rs6058202	20	A	G	0.0077	0.0012	4.645e-10	NA	41.1736111111111
rs7261820	20	A	G	-0.0336	0.0017	3.48e-89	NA	390.643598615917
rs117106120	20	C	T	-0.0202	0.0034	1.732e-09	NA	35.2975778546713
rs6119704	20	G	C	-0.029	0.003	1.646e-21	NA	93.4444444444444
rs73118985	20	C	T	-0.0338	0.0037	8.811e-20	NA	83.4506939371804
rs117113213	20	A	G	0.1183	0.0039	1e-200	NA	920.111111111111
rs57443512	20	T	TA	-0.0237	0.0013	2.475e-73	NA	332.360946745562
rs6072067	20	T	C	-0.0217	0.0039	3.212e-08	NA	30.9592373438527
rs35570186	20	A	G	0.0279	0.0037	5.784e-14	NA	56.8597516435354
rs6029552	20	C	G	-0.0312	0.0012	2e-144	NA	676
rs6016590	20	A	G	-0.0127	0.0012	2.844e-25	NA	112.006944444444
rs11700304	20	C	T	0.0075	0.0013	4.483e-09	NA	33.2840236686391
rs1800961	20	T	C	-0.084	0.0035	8.85e-126	NA	576
rs1883832	20	T	C	-0.0122	0.0014	2.836e-18	NA	75.9387755102041
rs2295027	20	A	G	0.0117	0.0013	5.086e-19	NA	81
rs6063965	20	A	G	0.0144	0.0019	7.846e-15	NA	57.4404432132964
rs62206651	20	C	T	0.012	0.0012	6.385e-23	NA	100
rs3746778	20	A	G	-0.0095	0.0015	5.954e-11	NA	40.1111111111111
rs914559	20	C	G	0.0136	0.0015	8.857e-21	NA	82.2044444444444
rs8126001	20	T	C	-0.0129	0.0013	4.777e-23	NA	98.4674556213018
rs73147887	20	G	C	0.0154	0.0016	1.28e-21	NA	92.640625
rs62219001	21	T	G	-0.0264	0.0043	6.409e-10	NA	37.6938885884262
rs2823660	21	A	C	0.0083	0.0013	4.004e-11	NA	40.7633136094675
rs17883691	21	G	GATAA	0.03	0.0034	3.828e-19	NA	77.8546712802768
rs112646542	21	C	T	0.0292	0.0031	4.431e-21	NA	88.7242455775234
rs2898201	21	C	T	0.0075	0.0013	6.415e-09	NA	33.2840236686391
rs11911615	21	G	T	-0.0074	0.0013	4.641e-09	NA	32.4023668639053
rs4817984	21	A	C	0.0083	0.0013	8.917e-10	NA	40.7633136094675
rs414850	21	C	A	-0.0146	0.0012	2.088e-33	NA	148.027777777778
rs2236459	21	G	A	-0.0103	0.0013	5.802e-15	NA	62.7751479289941
rs35665085	22	A	G	0.0188	0.0029	7.983e-11	NA	42.026159334126
rs11703382	22	T	C	0.0116	0.0014	1.207e-15	NA	68.6530612244898
rs4633	22	T	C	0.0068	0.0012	1.137e-08	NA	32.1111111111111
rs59391722	22	C	G	-0.0244	0.0015	1.713e-59	NA	264.604444444444
rs5752775	22	G	A	-0.0072	0.0013	3.243e-08	NA	30.6745562130178
rs5763599	22	T	G	0.03	0.0034	3.317e-18	NA	77.8546712802768
rs35722989	22	CA	C	0.0372	0.0034	3.175e-28	NA	119.709342560554
rs9608938	22	G	A	-0.0106	0.0014	6.503e-15	NA	57.3265306122449
rs5753618	22	T	C	0.0085	0.0015	1.463e-08	NA	32.1111111111111
rs117147052	22	C	T	0.0186	0.003	8.968e-10	NA	38.44
rs3788509	22	A	G	0.014	0.0012	1.303e-29	NA	136.111111111111
rs132644	22	T	C	0.0126	0.0016	3.977e-15	NA	62.015625
rs2269617	22	T	C	-0.0078	0.0013	3.022e-09	NA	36
rs138349	22	A	G	0.0125	0.0013	7.662e-22	NA	92.4556213017752
rs5758349	22	G	T	0.0193	0.0031	3.09e-10	NA	38.7606659729449
rs5758425	22	G	A	0.0251	0.0039	1.591e-10	NA	41.4207758053912
rs5751210	22	T	A	0.0216	0.0032	1.101e-11	NA	45.5625
rs738408	22	T	C	-0.027	0.0014	4.214e-83	NA	371.938775510204
rs9615108	22	C	G	-0.009	0.0013	2.62e-12	NA	47.9289940828402
rs13268	22	G	A	-0.0299	0.0043	2.641e-12	NA	48.3510005408329
rs41329344	22	T	C	0.0195	0.0021	1.007e-20	NA	86.2244897959184
rs5770601	22	A	G	-0.008	0.0014	6.871e-09	NA	32.6530612244898
rs9616936	22	G	A	0.0108	0.0013	1.295e-17	NA	69.01775147929
rs142550943	22	A	G	0.015	0.0024	1.798e-10	NA	39.0625
