# Supplementary material for: The relationship between lipoproteins and the risk of esophageal cancer: a Mendelian randomization study
Source: Front Nutr. 2024 Aug 23;11:1432289. doi: 10.3389/fnut.2024.1432289 (PMC11377315; doi:10.3389/fnut.2024.1432289)
Supplement: Supplementary file 1 [file Data_Sheet_1.ZIP › SupMaterial/IVs of MR-Meta analysis/TC/IV ukb-e-30870.csv]

SNP	A1	A2	BETA	SE	P	FREQ	BP	CHR	F
rs1230473	G	T	-0.1864	0.0337	3.20E-08	0.07513	46776847	13	30.59370075
rs11205742	A	G	-0.08348	0.01474	1.47E-08	0.4568	51081247	1	32.07523993
rs12746642	A	G	-0.08373	0.01474	1.34E-08	0.4591	51119769	1	32.26764092
rs1771460	C	T	0.09385	0.01482	2.38E-10	0.4883	228424254	1	40.10256456
rs1359630	T	C	-0.1037	0.01613	1.26E-10	0.6828	232608141	1	41.33222434
rs514715	A	G	-0.1085	0.0197	3.63E-08	0.1954	10129596	6	30.33381432
rs2477307	A	G	-0.1116	0.0172	8.45E-11	0.2372	88541622	6	42.09897242
rs6925312	A	G	-0.1171	0.01765	3.27E-11	0.2301	88612769	6	44.01739842
rs13193192	G	A	-0.1609	0.02355	8.26E-12	0.1114	88650945	6	46.67993743
rs3008063	A	C	-0.1083	0.01748	5.75E-10	0.7625	166003186	6	38.38610586
rs202089941	T	G	-0.301	0.01768	5.45E-65	0.7764	146186669	8	289.8467732
rs72699339	T	C	-0.1623	0.01827	6.52E-19	0.2173	146194914	8	78.91506979
rs117760545	C	T	-0.1468	0.01599	4.16E-20	0.6973	146238173	8	84.28594951
rs28784060	C	G	-0.1238	0.01692	2.50E-13	0.7397	143016	9	53.53534083
rs11790624	C	T	-0.09564	0.0156	8.79E-10	0.6546	264604	9	37.58633136
rs72614027	T	C	-0.2397	0.03342	7.39E-13	0.7625	143422722	8	51.44263156
