# Supplementary material for: The relationship between lipoproteins and the risk of esophageal cancer: a Mendelian randomization study
Source: Front Nutr. 2024 Aug 23;11:1432289. doi: 10.3389/fnut.2024.1432289 (PMC11377315; doi:10.3389/fnut.2024.1432289)
Supplement: Supplementary file 1 [file Data_Sheet_1.ZIP › SupMaterial/TABLES1-6.xlsx]

## Sheet: Table S1
Table S1. Characteristics of GWAS-identified HDL-cholestero-associated genetic instruments.
SNP	Chromosome	Position	Effect allele	Other allele	Effect allele frequency	Beta	Standard Error	P-value	F-statistic
rs2250802	10	113921354	G	A	0.3193	0.034	0.0038	2.022e-17	349.241
rs12412743	10	114045333	C	T	0.847	0.0291	0.0045	1.307e-09	152.493
rs970548	10	46013277	C	A	0.277	0.0258	0.0039	1.706e-10	185.254
rs10761771	10	65230164	C	T	0.467	0.0198	0.0034	4.12e-09	135.598
rs12740374	1	109817590	T	G	0.2124	0.0343	0.0041	1.687e-15	273.535
rs333947	1	110470764	G	A	0.8536	0.0296	0.0047	3.166e-09	152.149
rs7117842	11	122534504	C	T	0.3892	0.0272	0.0035	1.057e-14	244.431
rs17135399	11	126218541	A	G	0.93404	0.0483	0.0077	4.26e-09	199.737
rs74458891	11	45740020	T	C	0.07256	0.0526	0.0085	6.492e-09	258.768
rs3136441	11	46743247	C	T	0.1372	0.0545	0.0047	6.759e-29	488.829
rs10501321	11	47294626	C	T	0.314	0.0483	0.0036	3.541e-38	698.842
rs1872167	11	47901269	T	C	0.1478	0.0548	0.0048	2.705e-27	525.896
rs12221667	11	48548549	T	G	0.1095	0.0433	0.0058	9.189e-13	254.084
rs11040329	11	49339071	C	T	0.1425	0.038	0.0054	5.46e-12	245.224
rs2201637	11	50096095	T	G	0.1161	0.0327	0.0053	5.273e-10	152.483
rs11246602	11	51512090	C	T	0.1332	0.034	0.0052	1.681e-10	185.477
rs11229606	11	55196302	G	T	0.128	0.0335	0.0051	3.117e-10	174.068
rs12145743	1	156700651	G	T	0.3311	0.0203	0.0036	1.803e-08	126.819
rs4489763	11	55944474	A	G	0.1266	0.0314	0.0051	6.461e-09	151.494
rs102275	11	61557803	T	C	0.628	0.0391	0.0035	6.404e-28	496.547
rs12801636	11	65391317	A	G	0.2243	0.0235	0.0042	3.147e-08	133.517
rs499974	11	75455021	C	A	0.8245	0.0263	0.0044	1.12e-08	139.079
rs4650994	1	178515312	G	A	0.5172	0.021	0.0034	6.696e-09	153.022
rs1689797	1	182150978	C	A	0.6979	0.0358	0.0036	2.852e-21	375.612
rs2241210	12	109950144	G	A	0.5528	0.0332	0.0035	2.489e-20	378.771
rs653178	12	112007756	T	C	0.5317	0.0263	0.0035	1.064e-12	239.357
rs17630235	12	112591686	G	A	0.5778	0.0213	0.0035	6.079e-09	153.796
rs2454722	12	123171218	G	A	0.1451	0.0351	0.0044	3.308e-14	212.385
rs10773003	12	123775127	A	G	0.08839	0.0431	0.0056	1.455e-13	208.013
rs7973683	12	124449223	A	C	0.3615	0.0286	0.0036	5.259e-14	262.397
rs838876	12	125259888	A	G	0.3259	0.0493	0.0039	7.325e-33	742.61
rs7306660	12	125327384	G	A	0.6306	0.0345	0.0036	3.341e-19	385.411
rs4379922	12	125351116	C	T	0.3496	0.0247	0.0036	9.559e-12	192.779
rs2642438	1	220970028	G	A	0.7454	0.0303	0.0039	7.781e-14	242.147
rs11045163	12	20463526	G	A	0.4063	0.0217	0.0035	3.196e-09	157.843
rs4846914	1	230295691	A	G	0.5844	0.0479	0.0034	3.513e-41	775.06
rs3741414	12	57844049	T	C	0.1913	0.0296	0.004	6.095e-14	188.364
rs12748152	1	27138393	C	T	0.92876	0.0506	0.0062	9.737e-16	235.434
rs4660293	1	40028180	A	G	0.7639	0.0353	0.004	2.863e-18	312.371
rs4983559	14	105277209	G	A	0.3773	0.0197	0.0036	9.565e-09	126.699
rs2412710	15	42683787	G	A	0.97757	0.084	0.0139	1.36e-09	215.013
rs492571	15	44211273	T	C	0.95778	0.0663	0.009	1.265e-12	247.036
rs10468017	15	58678512	T	C	0.2757	0.1179	0.0038	1.21e-188	3877.88
rs633695	15	58725839	G	A	0.285	0.0885	0.0054	7.82e-58	2224.44
rs424346	15	59010962	T	C	0.04881	0.0679	0.0113	4.84e-08	297.506
rs2652840	15	63393220	C	T	0.7665	0.0272	0.0042	1.088e-10	184.012
rs1121980	16	53809247	G	A	0.5528	0.0196	0.0034	6.791e-09	131.965
rs3790106	16	56363528	C	G	0.81	0.0374	0.0052	3.268e-11	299.201
rs2241770	16	56866196	T	C	0.8971	0.0989	0.0057	6.784e-60	1256.69
rs9989419	16	56985139	G	A	0.595	0.1473	0.0036	1e-200	7340.69
rs16965220	16	57065121	A	C	0.2982	0.0219	0.0037	7.909e-09	139.473
rs2233455	16	67207933	T	C	0.06464	0.0567	0.0066	2.273e-14	270.153
rs16942887	16	67928042	A	G	0.1332	0.0831	0.0051	8.281e-54	1109.46
rs8050499	16	68428326	G	A	0.1979	0.044	0.0063	1.094e-10	427.209
rs2925979	16	81534790	C	T	0.7045	0.0351	0.0037	1.321e-19	356.508
rs1877031	17	37814080	A	G	0.6755	0.0336	0.0036	1.204e-19	343.976
rs4148005	17	66882466	T	G	0.7005	0.0283	0.0036	5.743e-14	233.517
rs4969178	17	76388202	G	A	0.6266	0.0263	0.0035	1.532e-12	224.911
rs4939883	18	47167214	C	T	0.8193	0.0799	0.0045	1.796e-66	1315.56
rs6567160	18	57829135	T	C	0.7691	0.0257	0.0041	2.918e-09	162.993
rs737337	19	11347493	T	C	0.9314	0.0565	0.0061	4.564e-17	283.484
rs12133576	1	93816400	A	G	0.3549	0.0243	0.0035	6.15e-11	187.87
rs731839	19	33899065	A	G	0.6583	0.022	0.0037	3.441e-09	151.287
rs2075650	19	45395619	A	G	0.8734	0.0554	0.0051	9.716e-26	471.797
rs2288911	19	45449284	G	T	0.5053	0.0302	0.0036	2.842e-15	316.882
rs17695224	19	52324216	G	A	0.7612	0.029	0.0039	2.417e-13	212.45
rs103294	19	54797848	T	C	0.186	0.0523	0.0044	3.995e-30	575.831
rs2278236	19	8431581	A	G	0.5435	0.0331	0.0035	3.185e-18	377.856
rs1800961	20	43042364	C	T	0.9657	0.127	0.0099	1.639e-34	743.023
rs4465830	20	44585420	A	G	0.7982	0.0597	0.0044	5.175e-40	798.499
rs7607980	2	165551201	C	T	0.1491	0.0447	0.0052	1.807e-15	352.359
rs676210	2	21231524	A	G	0.2309	0.066	0.004	2.345e-54	1076.37
rs1047891	2	211540507	C	A	0.6979	0.0269	0.0039	8.73e-10	212.019
rs181360	22	21928916	T	G	0.8008	0.0376	0.0042	9.238e-18	313.458
rs1515110	2	227122216	G	T	0.3813	0.0323	0.0035	8.038e-18	342.105
rs2606736	3	11400249	C	T	0.3945	0.0246	0.0043	4.799e-08	200.887
rs6805251	3	119560606	T	C	0.3813	0.02	0.0035	1.332e-08	131.124
rs13076253	3	131751775	A	C	0.8522	0.0283	0.0048	4.961e-09	140.175
rs687339	3	135932359	C	T	0.2335	0.0316	0.0042	7.108e-13	248.383
rs2013208	3	50129399	T	C	0.5053	0.0254	0.0036	8.916e-12	224.126
rs13326165	3	52532118	A	G	0.1873	0.0289	0.0043	9.042e-11	176.672
rs2602836	4	100014805	A	G	0.4274	0.0192	0.0034	4.964e-08	125.361
rs13107325	4	103188709	C	T	0.92216	0.0708	0.0078	1.065e-15	500.245
rs10019888	4	26062990	A	G	0.8364	0.027	0.0046	4.901e-08	138.614
rs442177	4	88030261	G	T	0.4472	0.0215	0.0034	2.193e-09	158.796
rs3822072	4	89741269	G	A	0.5119	0.0251	0.0034	4.058e-12	218.762
rs6450176	5	53298025	G	A	0.7216	0.0254	0.0039	6.875e-10	180.111
rs3936511	5	55860781	A	G	0.8311	0.0308	0.0046	2.959e-09	185.052
rs1936800	6	127436064	C	T	0.5277	0.02	0.0034	3.055e-10	138.531
rs3861397	6	139828916	A	G	0.6583	0.024	0.0036	8.401e-11	180.052
rs9457931	6	160929904	A	G	0.9314	0.0552	0.0073	7.297e-13	270.584
rs2844513	6	31388214	A	G	0.4763	0.0233	0.0038	2.465e-09	188.186
rs1980493	6	32363215	T	C	0.8773	0.0318	0.0048	3.764e-10	151.264
rs205262	6	34563164	A	G	0.7335	0.0283	0.0039	3.878e-13	217.571
rs3800406	6	35133074	A	G	0.8865	0.035	0.0058	2.515e-09	171.282
rs998584	6	43757896	C	A	0.4855	0.026	0.0038	2.269e-11	234.672
rs11765979	7	130445877	C	A	0.4578	0.0412	0.0048	3.111e-17	585.855
rs17173637	7	150529449	T	C	0.90237	0.0363	0.0057	1.899e-08	161.316
rs4142995	7	17919258	G	T	0.6161	0.0263	0.0037	9.365e-12	227.362
rs4917014	7	50305863	G	T	0.3404	0.0222	0.0036	1.026e-08	153.768
rs702485	7	6449272	G	A	0.4499	0.0243	0.0034	6.45e-12	203.091
rs17145738	7	72982874	T	C	0.1174	0.0408	0.0053	4.952e-13	239.716
rs7014168	8	10641965	G	A	0.7586	0.0267	0.0041	9.203e-10	181.418
rs2293889	8	116599199	G	T	0.5871	0.0312	0.0035	4.271e-17	327.994
rs10808546	8	126495818	T	C	0.4459	0.0409	0.0034	4.106e-30	574.679
rs10087900	8	144303418	G	A	0.5607	0.0231	0.0036	2.174e-09	182.652
rs1866956	8	19748921	T	C	0.6755	0.0217	0.0037	7.964e-10	143.431
rs13702	8	19824492	C	T	0.3127	0.1058	0.0038	1.28e-160	3358.41
rs4240624	8	9184231	A	G	0.9248	0.0818	0.0058	1.323e-45	647.099
rs2066714	9	107586753	C	T	0.1201	0.0453	0.0071	7.258e-10	301.408
rs11789603	9	107647019	T	C	0.08971	0.06	0.006	3.695e-21	408.67
rs1883025	9	107664301	C	T	0.7573	0.0698	0.0041	1.496e-65	1246.3
rs686030	9	15304782	A	C	0.8588	0.055	0.0049	4.292e-27	509.994
rs7112577	11	117044603	G	C	0.4763	0.0826	0.0129	2.34e-10	2372.46
rs964184	11	116648917	C	G	0.6755	0.1065	0.0071	6.086e-48	3471.35
F-statistic was calculated using the following formulas: F=R^2 (n-2)⁄(1-R^2) and R^2=2×MAF×(1-MAF)×β^2, where F represents F-statistic, R^2 represents the phenotypic variance explained by a genetic instrument, N is the sample size, β is the estimated genetic association of SNP with the exposure, MAF is the minor allele frequency. SNP: single nucleotide polymorphisms.

## Sheet: Table S2
Table S2. Characteristics of GWAS-identified LDL-cholesterol-associated genetic instruments.
SNP	Chromosome	Position	Effect allele	Other allele	Effect allele frequency	Beta	Standard Error	P-value	F-statistic
rs2419604	10	113944271	A	G	0.3179	0.0302	0.004	7.49e-14	274.864
rs413380	1	109795026	C	T	0.9657	0.0861	0.0098	7.622e-17	341.311
rs4970834	1	109814880	C	T	0.8127	0.1503	0.0047	1e-200	4810.36
rs10893499	11	126241979	A	G	0.1438	0.0521	0.0053	3.861e-21	464.616
rs10832962	11	18656271	T	C	0.719	0.032	0.004	6.619e-14	287.547
rs267733	1	150958836	A	G	0.8628	0.0331	0.0053	5.285e-09	180.23
rs174583	11	61609750	C	T	0.6253	0.0522	0.0038	7.003e-41	888.101
rs3184504	12	111884608	C	T	0.5343	0.0268	0.0038	4.203e-12	248.376
rs17630235	12	112591686	G	A	0.5778	0.026	0.0038	5.614e-11	229.182
rs1169288	12	121416650	C	A	0.3338	0.0375	0.004	6.447e-21	434.73
rs2642438	1	220970028	G	A	0.7454	0.0352	0.0042	7.318e-16	326.837
rs2587534	1	234849339	A	G	0.5277	0.0391	0.0037	8.055e-25	529.766
rs10903129	1	25768937	G	A	0.5369	0.0328	0.0037	3.03e-17	371.828
rs12748152	1	27138393	T	C	0.07124	0.0499	0.0066	3.209e-12	228.963
rs4942486	13	32953388	T	C	0.4617	0.0243	0.0037	2.261e-11	203.948
rs8017377	14	24883887	A	G	0.4591	0.0303	0.0038	2.516e-15	316.885
rs11591147	1	55505647	G	T	0.98285	0.497	0.018	8.58e-143	5832.97
rs2902875	1	55695535	T	C	0.0409	0.0756	0.0126	2.187e-09	311.616
rs7551981	1	55719166	T	G	0.595	0.0472	0.0038	1.362e-33	746.649
rs12066643	1	56240278	C	T	0.8813	0.0389	0.0064	1.063e-08	219.991
rs11485618	1	63094207	A	G	0.6913	0.05	0.0039	3.729e-33	741.995
rs247616	16	56989590	C	T	0.7071	0.0547	0.0041	2.566e-37	862.001
rs2000999	16	72108093	A	G	0.1847	0.065	0.0046	4.219e-41	885.03
rs8044476	16	72800567	G	A	0.1293	0.0309	0.0053	3.525e-08	149.373
rs6504872	17	45438952	T	C	0.4723	0.0274	0.0037	3.479e-13	260.054
rs1801689	17	64210580	C	A	0.03694	0.1028	0.0139	9.809e-12	522.706
rs2886232	17	67150176	T	C	0.1201	0.0451	0.0064	3.876e-11	298.752
rs314253	17	7091650	T	C	0.6649	0.0242	0.0038	3.436e-10	181.33
rs10403668	19	10686123	G	A	0.8377	0.0439	0.0052	3.099e-15	364.215
rs6511720	19	11202306	G	T	0.90237	0.2209	0.0061	1e-200	6024.26
rs7188	19	11275139	C	A	0.3259	0.0521	0.0043	9.389e-31	829.462
rs10401969	19	19407718	T	C	0.92876	0.1184	0.0072	2.654e-54	1291.02
rs4970712	1	92993547	C	A	0.8061	0.0339	0.0044	2.458e-13	249.641
rs17657025	19	44675801	T	C	0.93404	0.035	0.0066	4.398e-08	104.868
rs2965157	19	45176340	T	C	0.97889	0.1886	0.0112	7.292e-62	1022.68
rs7254892	19	45389596	G	A	0.96834	0.4853	0.0119	1e-200	10178.2
rs75687619	19	45399344	T	G	0.02375	0.1735	0.0161	8.052e-24	971.012
rs12721109	19	45447221	G	A	0.98285	0.4462	0.0183	2.99e-122	4693.85
rs7255743	19	46018119	G	A	0.97361	0.1647	0.0156	1.408e-25	969.642
rs492602	19	49206417	G	A	0.4301	0.0293	0.0039	9.422e-14	292.469
rs364585	20	12962718	G	A	0.6332	0.0249	0.0038	4.278e-10	200.119
rs2328223	20	17845921	C	A	0.2493	0.0299	0.005	5.632e-09	232.525
rs7264396	20	34154741	C	T	0.781	0.0246	0.0045	4.412e-08	143.83
rs6016381	20	39180436	T	C	0.6398	0.0363	0.0038	6.848e-20	422.143
rs6065311	20	39724338	C	T	0.4604	0.0417	0.0036	1.656e-30	600.688
rs1800961	20	43042364	C	T	0.9657	0.0685	0.0106	6.034e-10	215.996
rs10490626	2	118835841	G	A	0.92084	0.0508	0.0069	1.697e-12	261.442
rs2030746	2	121309488	T	C	0.3984	0.0214	0.0038	8.605e-09	152.526
rs16831243	2	135762344	T	C	0.1807	0.0378	0.0055	9.063e-12	294.01
rs4988235	2	136608646	G	A	0.4763	0.0278	0.0042	3.218e-11	267.926
rs10195252	2	165513091	T	C	0.5818	0.0238	0.0039	3.812e-08	191.525
rs1367117	2	21263900	A	G	0.2876	0.1186	0.004	9.48e-183	4027.05
rs72902576	2	21275480	T	G	0.96306	0.0933	0.0133	9.576e-12	430.504
rs1250229	2	216304384	C	T	0.7889	0.0243	0.0042	3.13e-08	136.648
rs5763662	22	30378703	T	C	0.02507	0.0767	0.0121	1.191e-08	199.819
rs11563251	2	234679384	T	C	0.1253	0.0345	0.0062	4.499e-08	181.282
rs4253776	22	46629479	G	A	0.124	0.0311	0.0059	3.353e-08	145.993
rs780093	2	27742603	T	C	0.4129	0.0223	0.0037	2.359e-08	167.52
rs6544713	2	44073881	T	C	0.2942	0.0806	0.0041	4.843e-83	1879.15
rs6709904	2	44080324	A	G	0.8865	0.055	0.0085	4.577e-10	423.115
rs2710642	2	63149557	A	G	0.6187	0.0239	0.0038	6.089e-09	187.264
rs9875338	3	12296469	G	A	0.6121	0.027	0.0037	2.21e-11	240.555
rs17404153	3	132163200	G	T	0.8562	0.0336	0.0054	1.832e-09	193.165
rs7640978	3	32533010	C	T	0.8945	0.0392	0.0069	9.837e-09	201.523
rs6818397	4	3434885	T	G	0.4129	0.0224	0.004	1.677e-08	169.026
rs4530754	5	122855416	A	G	0.5818	0.0275	0.0036	3.576e-12	255.727
rs6882076	5	156390297	C	T	0.6662	0.0456	0.0038	3.31e-31	643.008
rs12916	5	74656539	C	T	0.4314	0.0733	0.0038	7.792e-78	1835.84
rs6909746	6	116352750	C	T	0.6082	0.0263	0.0037	7.86e-11	229.066
rs112201728	6	160551486	T	C	0.05805	0.0675	0.0104	8.514e-10	346.297
rs1564348	6	160578860	C	T	0.1451	0.0481	0.005	2.762e-21	398.948
rs16891156	6	160608804	C	A	0.01847	0.0965	0.0171	8.233e-09	234.62
rs2315065	6	161108144	A	C	0.08707	0.1102	0.0158	5.23e-12	1343.7
rs3757354	6	16127407	C	T	0.7902	0.0382	0.0044	2.087e-17	336.259
rs13206249	6	16175022	G	A	0.7836	0.0378	0.0062	4.534e-08	336.775
rs1800562	6	26093141	G	A	0.95383	0.0615	0.008	8.253e-14	231.483
rs10947207	6	31361485	C	T	0.3087	0.0308	0.0043	2.448e-12	281.368
rs7774197	6	32046275	C	A	0.09894	0.0508	0.0073	2.972e-10	319.777
rs10947332	6	32677440	A	G	0.1319	0.0504	0.0056	6.969e-18	404.317
rs12670798	7	21607352	C	T	0.2243	0.0344	0.0043	4.812e-14	286.163
rs4722551	7	25991826	C	T	0.1702	0.0391	0.0049	3.949e-14	300.102
rs2073547	7	44582331	G	A	0.1939	0.0485	0.0049	1.923e-21	511.168
rs2737252	8	116663898	G	A	0.7441	0.0314	0.0041	7.039e-14	260.926
rs2954029	8	126490972	A	T	0.5317	0.0564	0.0036	2.095e-50	1102.13
rs7832643	8	145022657	T	G	0.405	0.0339	0.0038	2.671e-17	384.952
rs10102164	8	55421614	A	G	0.1741	0.0316	0.0045	3.742e-11	199.535
rs13277801	8	59353534	C	T	0.347	0.0338	0.0038	3.994e-17	359.828
rs9987289	8	9183358	G	A	0.9248	0.0714	0.0066	8.529e-24	492.906
rs1883025	9	107664301	C	T	0.7573	0.0296	0.0044	6.141e-11	223.797
rs579459	9	136154168	C	T	0.215	0.0665	0.0045	2.419e-44	1038.47
rs3780181	9	2640759	A	G	0.94723	0.0445	0.0074	1.764e-09	137.544
rs964184	11	116648917	G	C	0.3984	0.0855	0.0078	2.008e-26	2442.74
F-statistic was calculated using the following formulas: F=R^2 (n-2)⁄(1-R^2) and R^2=2×MAF×(1-MAF)×β^2, where F represents F-statistic, R^2 represents the phenotypic variance explained by a genetic instrument, N is the sample size, β is the estimated genetic association of SNP with the exposure, MAF is the minor allele frequency. SNP: single nucleotide polymorphisms.

## Sheet: Table S3
Table S3. Characteristics of GWAS-identified Triglycerides-associated genetic instruments.
SNP	Chromosome	Position	Effect allele	Other allele	Effect allele frequency	Beta	Standard Error	P-value	F-statistic
rs2250802	10	113921354	A	G	0.6807	0.023	0.0037	1.21e-10	159.773
rs1832007	10	5254847	A	G	0.8681	0.0327	0.0047	1.718e-12	170.142
rs10761762	10	65184717	T	C	0.533	0.027	0.0033	1.061e-17	252.187
rs2068888	10	94839642	G	A	0.5092	0.0241	0.0034	1.682e-11	201.719
rs948690	11	116529468	T	C	0.6953	0.0306	0.0052	6.566e-09	275.711
rs7350481	11	116586283	T	C	0.09763	0.2254	0.0066	1e-200	6274.44
rs12280753	11	116613660	T	C	0.06728	0.1931	0.0064	1.22e-179	3266.13
rs7928525	11	117118712	T	A	0.2005	0.0345	0.0043	5.204e-14	265.174
rs10501321	11	47294626	T	C	0.686	0.0216	0.0035	1.412e-08	139.651
rs174535	11	61551356	C	T	0.3628	0.047	0.0034	1.733e-41	710.194
rs11057408	12	124464836	G	T	0.6372	0.0258	0.0035	2.049e-12	213.851
rs1321257	1	230305312	G	A	0.4063	0.0402	0.0034	5.986e-31	541.999
rs11613352	12	57792580	C	T	0.8087	0.028	0.0039	9.397e-14	168.546
rs12748152	1	27138393	T	C	0.07124	0.0372	0.0059	1.1e-09	127.229
rs17513135	1	40035686	T	C	0.2322	0.022	0.0039	1.633e-08	119.902
rs2412710	15	42683787	A	G	0.02243	0.0988	0.0132	1.658e-11	297.489
rs16948098	15	44219607	A	G	0.0409	0.08	0.0089	4.838e-17	348.963
rs2043085	15	58680954	T	C	0.3681	0.0327	0.0034	7.809e-20	345.716
rs588136	15	58730498	C	T	0.2058	0.0495	0.0041	3.365e-30	556.837
rs2652840	15	63393220	T	C	0.2335	0.0229	0.004	3.159e-08	130.42
rs3198697	16	15129940	C	T	0.6174	0.0198	0.0034	2.207e-08	128.682
rs4587594	1	63133930	G	A	0.69	0.0694	0.0035	3.503e-82	1434.23
rs749671	16	31088347	G	A	0.6055	0.0211	0.0034	6.106e-10	147.779
rs1800775	16	56995236	C	A	0.5198	0.0396	0.0035	1.332e-26	544.231
rs8077889	17	41878166	C	A	0.2441	0.0252	0.0042	9.879e-09	162.828
rs10401969	19	19407718	T	C	0.92876	0.121	0.0065	9.702e-70	1348.45
rs4808993	19	19920967	C	A	0.8166	0.0318	0.0053	1.395e-09	210.469
rs731839	19	33899065	G	A	0.3417	0.0224	0.0036	2.651e-09	156.84
rs439401	19	45414451	C	T	0.6201	0.0659	0.0038	1.423e-66	1424.25
rs3760627	19	45457180	C	T	0.4683	0.0189	0.0034	5.293e-09	123.591
rs7248104	19	7224431	G	A	0.5831	0.0222	0.0034	5.045e-10	166.487
rs4804311	19	8615589	A	G	0.8905	0.0392	0.006	1.485e-09	208.231
rs6029143	20	39118662	C	T	0.94195	0.0388	0.0071	4.933e-08	114.382
rs4810479	20	44545048	C	T	0.2876	0.0474	0.0038	2.067e-34	640.123
rs6066141	20	45597546	T	C	0.7586	0.0297	0.0053	2.339e-08	224.49
rs13389219	2	165528876	C	T	0.591	0.0271	0.0034	2.598e-15	246.716
rs676210	2	21231524	G	A	0.7691	0.0733	0.0039	3.284e-71	1328.12
rs2972146	2	227100698	T	G	0.6227	0.0281	0.0034	2.974e-15	257.83
rs3761445	22	38595411	A	G	0.6148	0.0232	0.0034	8.062e-12	177.134
rs1260326	2	27730940	T	C	0.4129	0.1148	0.0034	1e-200	4467.03
rs4401177	2	28344285	A	G	0.1042	0.0687	0.0053	2.399e-37	612.589
rs10440120	3	12486964	C	A	0.8325	0.0306	0.0044	5.343e-11	181.447
rs645040	3	135926622	T	G	0.7691	0.0293	0.004	1.83e-12	211.87
rs6831256	4	3473139	G	A	0.409	0.0258	0.0035	1.602e-12	223.606
rs2869433	4	87279096	T	C	0.3074	0.0192	0.0034	4.585e-08	109.056
rs442177	4	88030261	T	G	0.5528	0.0309	0.0033	1.316e-18	328.085
rs6882076	5	156390297	C	T	0.6662	0.0286	0.0035	1.513e-15	252.799
rs9686661	5	55861786	T	C	0.1768	0.0379	0.0044	2.541e-16	290.564
rs719726	6	127414801	T	C	0.529	0.0199	0.0035	2.486e-08	137.108
rs634869	6	139831757	T	C	0.438	0.0272	0.0033	1.776e-14	253.105
rs2665357	6	160848167	C	A	0.5092	0.0212	0.0033	8.327e-10	156.083
rs2523729	6	30137387	G	A	0.91953	0.0333	0.0061	3.004e-08	114.013
rs1059612	6	30708955	C	T	0.91293	0.0348	0.0059	3.818e-10	133.765
rs2247056	6	31265490	C	T	0.7823	0.0378	0.0039	3.861e-21	338.237
rs589428	6	31848220	G	T	0.6966	0.0335	0.0036	1.001e-19	329.677
rs11752643	6	32669373	T	C	0.02639	0.0802	0.0088	3.96e-19	229.673
rs998584	6	43757896	A	C	0.5145	0.0293	0.0037	3.424e-15	298.051
rs38855	7	116358044	A	G	0.5264	0.0187	0.0033	2.109e-08	121.138
rs287621	7	130435181	T	C	0.2704	0.0222	0.0037	7.671e-09	135.106
rs4719841	7	25997536	G	A	0.3826	0.0232	0.0034	8.864e-11	176.682
rs11974409	7	72989390	A	G	0.8061	0.0899	0.0042	1.36e-100	1759.46
rs6995541	8	10671260	G	A	0.3219	0.0265	0.0037	1.343e-12	213.027
rs1062219	8	11616410	T	C	0.4921	0.0223	0.0034	1.686e-09	172.72
rs2954022	8	126482621	C	A	0.5303	0.078	0.0033	2.23e-113	2111.76
rs4921914	8	18272438	C	T	0.248	0.0353	0.004	4.867e-17	323.009
rs12678919	8	19844222	A	G	0.8786	0.1702	0.0056	1.82e-199	4319.32
rs4738684	8	59393273	A	G	0.3522	0.0205	0.0035	8.819e-09	133.234
rs2976940	8	8279462	T	G	0.4472	0.0205	0.0034	1.138e-08	144.365
rs9693857	8	9267117	T	C	0.4538	0.0202	0.0034	1.691e-08	140.54
F-statistic was calculated using the following formulas: F=R^2 (n-2)⁄(1-R^2) and R^2=2×MAF×(1-MAF)×β^2, where F represents F-statistic, R^2 represents the phenotypic variance explained by a genetic instrument, N is the sample size, β is the estimated genetic association of SNP with the exposure, MAF is the minor allele frequency. SNP: single nucleotide polymorphisms.

## Sheet: Table S4
Table S4. The result of leave-one-out approach for HDL_cholesterol and Esophageal_cancer
Exposure	Outcome	SNP	Beta	Standard error	OR (95%CI)	P-value
HDL_cholesterol	Esophageal_cancer	rs10019888	0.10635	0.0840789	1.112 (0.943-1.311)	0.205914
HDL_cholesterol	Esophageal_cancer	rs10087900	0.108491	0.0844351	1.115 (0.945-1.315)	0.198825
HDL_cholesterol	Esophageal_cancer	rs102275	0.0907776	0.0831305	1.095 (0.930-1.289)	0.274838
HDL_cholesterol	Esophageal_cancer	rs103294	0.114163	0.0848195	1.121 (0.949-1.324)	0.178317
HDL_cholesterol	Esophageal_cancer	rs10468017	0.111774	0.0877508	1.118 (0.942-1.328)	0.202748
HDL_cholesterol	Esophageal_cancer	rs1047891	0.118159	0.0830605	1.125 (0.956-1.324)	0.15486
HDL_cholesterol	Esophageal_cancer	rs10501321	0.096549	0.0843551	1.101 (0.934-1.299)	0.252394
HDL_cholesterol	Esophageal_cancer	rs10761771	0.107269	0.0843554	1.113 (0.944-1.313)	0.203503
HDL_cholesterol	Esophageal_cancer	rs10773003	0.0994487	0.0840736	1.105 (0.937-1.302)	0.236858
HDL_cholesterol	Esophageal_cancer	rs10808546	0.107673	0.0846503	1.114 (0.943-1.315)	0.203381
HDL_cholesterol	Esophageal_cancer	rs11040329	0.109049	0.0845046	1.115 (0.945-1.316)	0.196894
HDL_cholesterol	Esophageal_cancer	rs11045163	0.111235	0.0842836	1.118 (0.947-1.318)	0.186911
HDL_cholesterol	Esophageal_cancer	rs1121980	0.105035	0.0840621	1.111 (0.942-1.310)	0.211486
HDL_cholesterol	Esophageal_cancer	rs11229606	0.110473	0.0843717	1.117 (0.947-1.318)	0.190413
HDL_cholesterol	Esophageal_cancer	rs11246602	0.113527	0.0840476	1.120 (0.950-1.321)	0.176778
HDL_cholesterol	Esophageal_cancer	rs11765979	0.105708	0.0847213	1.111 (0.941-1.312)	0.212137
HDL_cholesterol	Esophageal_cancer	rs11789603	0.111137	0.0845638	1.118 (0.947-1.319)	0.188768
HDL_cholesterol	Esophageal_cancer	rs12133576	0.102509	0.0839529	1.108 (0.940-1.306)	0.222073
HDL_cholesterol	Esophageal_cancer	rs12145743	0.11619	0.0829382	1.123 (0.955-1.321)	0.161237
HDL_cholesterol	Esophageal_cancer	rs12221667	0.113215	0.0843052	1.120 (0.949-1.321)	0.179299
HDL_cholesterol	Esophageal_cancer	rs12412743	0.106685	0.0844067	1.113 (0.943-1.313)	0.206252
HDL_cholesterol	Esophageal_cancer	rs12740374	0.10768	0.084423	1.114 (0.944-1.314)	0.202138
HDL_cholesterol	Esophageal_cancer	rs12748152	0.10998	0.0843504	1.116 (0.946-1.317)	0.192284
HDL_cholesterol	Esophageal_cancer	rs12801636	0.111125	0.0843406	1.118 (0.947-1.318)	0.187646
HDL_cholesterol	Esophageal_cancer	rs13076253	0.110101	0.0843254	1.116 (0.946-1.317)	0.191665
HDL_cholesterol	Esophageal_cancer	rs13107325	0.119317	0.0829781	1.127 (0.958-1.326)	0.150452
HDL_cholesterol	Esophageal_cancer	rs13326165	0.115602	0.0830524	1.123 (0.954-1.321)	0.163947
HDL_cholesterol	Esophageal_cancer	rs13702	0.132676	0.0863737	1.142 (0.964-1.353)	0.124521
HDL_cholesterol	Esophageal_cancer	rs1515110	0.111664	0.0843657	1.118 (0.948-1.319)	0.185644
HDL_cholesterol	Esophageal_cancer	rs1689797	0.116658	0.0841867	1.124 (0.953-1.325)	0.165835
HDL_cholesterol	Esophageal_cancer	rs16942887	0.111283	0.0848527	1.118 (0.946-1.320)	0.189694
HDL_cholesterol	Esophageal_cancer	rs16965220	0.112165	0.0841743	1.119 (0.949-1.319)	0.182686
HDL_cholesterol	Esophageal_cancer	rs17135399	0.109807	0.0845332	1.116 (0.946-1.317)	0.193949
HDL_cholesterol	Esophageal_cancer	rs17145738	0.0960257	0.0827473	1.101 (0.936-1.295)	0.245858
HDL_cholesterol	Esophageal_cancer	rs17173637	0.107123	0.0842387	1.113 (0.944-1.313)	0.203495
HDL_cholesterol	Esophageal_cancer	rs17630235	0.106568	0.0841452	1.112 (0.943-1.312)	0.205344
HDL_cholesterol	Esophageal_cancer	rs17695224	0.114961	0.0840599	1.122 (0.951-1.323)	0.171434
HDL_cholesterol	Esophageal_cancer	rs1800961	0.100593	0.0842876	1.106 (0.937-1.304)	0.232692
HDL_cholesterol	Esophageal_cancer	rs181360	0.106251	0.084618	1.112 (0.942-1.313)	0.209241
HDL_cholesterol	Esophageal_cancer	rs1866956	0.108866	0.0844102	1.115 (0.945-1.316)	0.197146
HDL_cholesterol	Esophageal_cancer	rs1872167	0.115713	0.0848071	1.123 (0.951-1.326)	0.172433
HDL_cholesterol	Esophageal_cancer	rs1877031	0.0995669	0.0840587	1.105 (0.937-1.303)	0.236218
HDL_cholesterol	Esophageal_cancer	rs1883025	0.134991	0.0842597	1.145 (0.970-1.350)	0.109137
HDL_cholesterol	Esophageal_cancer	rs1936800	0.103892	0.0839732	1.109 (0.941-1.308)	0.216011
HDL_cholesterol	Esophageal_cancer	rs1980493	0.107714	0.0843431	1.114 (0.944-1.314)	0.201568
HDL_cholesterol	Esophageal_cancer	rs2013208	0.11641	0.0835244	1.123 (0.954-1.323)	0.163402
HDL_cholesterol	Esophageal_cancer	rs205262	0.108651	0.0843927	1.115 (0.945-1.315)	0.197938
HDL_cholesterol	Esophageal_cancer	rs2066714	0.102179	0.0845477	1.108 (0.938-1.307)	0.226843
HDL_cholesterol	Esophageal_cancer	rs2075650	0.107911	0.084795	1.114 (0.943-1.315)	0.203156
HDL_cholesterol	Esophageal_cancer	rs2201637	0.109348	0.0842915	1.116 (0.946-1.316)	0.194542
HDL_cholesterol	Esophageal_cancer	rs2233455	0.110632	0.0843723	1.117 (0.947-1.318)	0.189776
HDL_cholesterol	Esophageal_cancer	rs2241210	0.0911068	0.0823838	1.095 (0.932-1.287)	0.268777
HDL_cholesterol	Esophageal_cancer	rs2241770	0.114944	0.0857103	1.122 (0.948-1.327)	0.179895
HDL_cholesterol	Esophageal_cancer	rs2250802	0.114377	0.0842857	1.121 (0.950-1.323)	0.174777
HDL_cholesterol	Esophageal_cancer	rs2278236	0.108619	0.0844173	1.115 (0.945-1.315)	0.198201
HDL_cholesterol	Esophageal_cancer	rs2288911	0.106437	0.0844979	1.112 (0.943-1.313)	0.207801
HDL_cholesterol	Esophageal_cancer	rs2412710	0.108325	0.0843223	1.114 (0.945-1.315)	0.198913
HDL_cholesterol	Esophageal_cancer	rs2454722	0.123105	0.0830872	1.131 (0.961-1.331)	0.138438
HDL_cholesterol	Esophageal_cancer	rs2602836	0.0954904	0.0810572	1.100 (0.939-1.290)	0.238772
HDL_cholesterol	Esophageal_cancer	rs2606736	0.108423	0.0844415	1.115 (0.945-1.315)	0.19914
HDL_cholesterol	Esophageal_cancer	rs2642438	0.109067	0.0844715	1.115 (0.945-1.316)	0.196643
HDL_cholesterol	Esophageal_cancer	rs2652840	0.107695	0.084301	1.114 (0.944-1.314)	0.201425
HDL_cholesterol	Esophageal_cancer	rs2844513	0.103148	0.0839877	1.109 (0.940-1.307)	0.219398
HDL_cholesterol	Esophageal_cancer	rs2925979	0.104374	0.0844902	1.110 (0.941-1.310)	0.216704
HDL_cholesterol	Esophageal_cancer	rs3136441	0.0955973	0.0844441	1.100 (0.932-1.298)	0.257602
HDL_cholesterol	Esophageal_cancer	rs333947	0.104371	0.0842088	1.110 (0.941-1.309)	0.215188
HDL_cholesterol	Esophageal_cancer	rs3741414	0.10153	0.0829987	1.107 (0.941-1.302)	0.221226
HDL_cholesterol	Esophageal_cancer	rs3790106	0.103037	0.0840508	1.109 (0.940-1.307)	0.220239
HDL_cholesterol	Esophageal_cancer	rs3800406	0.104282	0.0839768	1.110 (0.941-1.308)	0.214312
HDL_cholesterol	Esophageal_cancer	rs3822072	0.113217	0.0842278	1.120 (0.949-1.321)	0.17889
HDL_cholesterol	Esophageal_cancer	rs3861397	0.117591	0.0832251	1.125 (0.955-1.324)	0.157677
HDL_cholesterol	Esophageal_cancer	rs3936511	0.105878	0.0842696	1.112 (0.942-1.311)	0.208965
HDL_cholesterol	Esophageal_cancer	rs4142995	0.0998969	0.0836621	1.105 (0.938-1.302)	0.232458
HDL_cholesterol	Esophageal_cancer	rs4148005	0.105377	0.0843944	1.111 (0.942-1.311)	0.2118
HDL_cholesterol	Esophageal_cancer	rs4240624	0.109802	0.0846317	1.116 (0.945-1.317)	0.19449
HDL_cholesterol	Esophageal_cancer	rs424346	0.1072	0.0842655	1.113 (0.944-1.313)	0.203314
HDL_cholesterol	Esophageal_cancer	rs4379922	0.106997	0.0844074	1.113 (0.943-1.313)	0.204934
HDL_cholesterol	Esophageal_cancer	rs442177	0.107372	0.0843862	1.113 (0.944-1.314)	0.203235
HDL_cholesterol	Esophageal_cancer	rs4465830	0.114022	0.0843741	1.121 (0.950-1.322)	0.176573
HDL_cholesterol	Esophageal_cancer	rs4489763	0.109324	0.0843847	1.116 (0.945-1.316)	0.195134
HDL_cholesterol	Esophageal_cancer	rs4650994	0.102887	0.0838597	1.108 (0.940-1.306)	0.219862
HDL_cholesterol	Esophageal_cancer	rs4660293	0.107011	0.0844819	1.113 (0.943-1.313)	0.205273
HDL_cholesterol	Esophageal_cancer	rs4846914	0.103248	0.0847435	1.109 (0.939-1.309)	0.223089
HDL_cholesterol	Esophageal_cancer	rs4917014	0.10529	0.0842362	1.111 (0.942-1.310)	0.211321
HDL_cholesterol	Esophageal_cancer	rs492571	0.107288	0.0843019	1.113 (0.944-1.313)	0.203136
HDL_cholesterol	Esophageal_cancer	rs4939883	0.112456	0.0855781	1.119 (0.946-1.323)	0.188821
HDL_cholesterol	Esophageal_cancer	rs4969178	0.117406	0.0836772	1.125 (0.954-1.325)	0.160592
HDL_cholesterol	Esophageal_cancer	rs4983559	0.10589	0.0841854	1.112 (0.943-1.311)	0.208459
HDL_cholesterol	Esophageal_cancer	rs499974	0.113156	0.0841594	1.120 (0.950-1.321)	0.178772
HDL_cholesterol	Esophageal_cancer	rs633695	0.0989731	0.0863792	1.104 (0.932-1.308)	0.251879
HDL_cholesterol	Esophageal_cancer	rs6450176	0.110938	0.0843942	1.117 (0.947-1.318)	0.188672
HDL_cholesterol	Esophageal_cancer	rs653178	0.108084	0.0843513	1.114 (0.944-1.314)	0.200067
HDL_cholesterol	Esophageal_cancer	rs6567160	0.106591	0.0843443	1.112 (0.943-1.312)	0.206318
HDL_cholesterol	Esophageal_cancer	rs676210	0.120921	0.0849683	1.129 (0.955-1.333)	0.154698
HDL_cholesterol	Esophageal_cancer	rs6805251	0.117512	0.0829804	1.125 (0.956-1.323)	0.156733
HDL_cholesterol	Esophageal_cancer	rs686030	0.105732	0.0844514	1.112 (0.942-1.312)	0.210573
HDL_cholesterol	Esophageal_cancer	rs687339	0.106757	0.0844246	1.113 (0.943-1.313)	0.206043
HDL_cholesterol	Esophageal_cancer	rs7014168	0.112148	0.0842515	1.119 (0.948-1.320)	0.183152
HDL_cholesterol	Esophageal_cancer	rs702485	0.106617	0.0843058	1.113 (0.943-1.312)	0.205996
HDL_cholesterol	Esophageal_cancer	rs7117842	0.113544	0.0842573	1.120 (0.950-1.321)	0.177793
HDL_cholesterol	Esophageal_cancer	rs7306660	0.100695	0.0842387	1.106 (0.938-1.304)	0.231951
HDL_cholesterol	Esophageal_cancer	rs731839	0.108763	0.0844173	1.115 (0.945-1.316)	0.197609
HDL_cholesterol	Esophageal_cancer	rs737337	0.0957069	0.0842026	1.100 (0.933-1.298)	0.255695
HDL_cholesterol	Esophageal_cancer	rs74458891	0.11834	0.0832675	1.126 (0.956-1.325)	0.155257
HDL_cholesterol	Esophageal_cancer	rs7607980	0.10403	0.0839332	1.110 (0.941-1.308)	0.215184
HDL_cholesterol	Esophageal_cancer	rs7973683	0.105134	0.0842674	1.111 (0.942-1.310)	0.21217
HDL_cholesterol	Esophageal_cancer	rs8050499	0.100451	0.0838458	1.106 (0.938-1.303)	0.230898
HDL_cholesterol	Esophageal_cancer	rs838876	0.118664	0.0841741	1.126 (0.955-1.328)	0.158613
HDL_cholesterol	Esophageal_cancer	rs9457931	0.107779	0.084926	1.114 (0.943-1.316)	0.204409
HDL_cholesterol	Esophageal_cancer	rs970548	0.11121	0.0842076	1.118 (0.948-1.318)	0.186615
HDL_cholesterol	Esophageal_cancer	rs998584	0.114324	0.0841584	1.121 (0.951-1.322)	0.174324
HDL_cholesterol	Esophageal_cancer	rs9989419	0.124313	0.0899643	1.132 (0.949-1.351)	0.167031
HDL_cholesterol	Esophageal_cancer	All	0.108748	0.0838879	1.115 (0.946-1.314)	0.194856

## Sheet: Table S5
Table S5. The result of leave-one-out approach for LDL_cholesterol and Esophageal_cancer
Exposure	Outcome	SNP	Beta	Standard error	OR (95%CI)	P-value
LDL_cholesterol	Esophageal_cancer	rs10102164	-0.168058	0.0802524	0.845 (0.722-0.989)	0.0362493
LDL_cholesterol	Esophageal_cancer	rs10195252	-0.160914	0.0800556	0.851 (0.728-0.996)	0.0444283
LDL_cholesterol	Esophageal_cancer	rs10401969	-0.157753	0.0814383	0.854 (0.728-1.002)	0.0527345
LDL_cholesterol	Esophageal_cancer	rs10403668	-0.160348	0.0804524	0.852 (0.728-0.997)	0.0462528
LDL_cholesterol	Esophageal_cancer	rs10490626	-0.157756	0.0790378	0.854 (0.731-0.997)	0.045938
LDL_cholesterol	Esophageal_cancer	rs10832962	-0.156243	0.0798081	0.855 (0.731-1.000)	0.0502616
LDL_cholesterol	Esophageal_cancer	rs10893499	-0.171843	0.0805402	0.842 (0.719-0.986)	0.0328734
LDL_cholesterol	Esophageal_cancer	rs10903129	-0.160277	0.0804268	0.852 (0.728-0.997)	0.0462796
LDL_cholesterol	Esophageal_cancer	rs10947207	-0.163925	0.0805172	0.849 (0.725-0.994)	0.0417609
LDL_cholesterol	Esophageal_cancer	rs10947332	-0.164214	0.0806368	0.849 (0.725-0.994)	0.0417039
LDL_cholesterol	Esophageal_cancer	rs112201728	-0.168591	0.0800093	0.845 (0.722-0.988)	0.0351047
LDL_cholesterol	Esophageal_cancer	rs11485618	-0.166903	0.0807196	0.846 (0.722-0.991)	0.0386697
LDL_cholesterol	Esophageal_cancer	rs11563251	-0.163642	0.0804604	0.849 (0.725-0.994)	0.0419701
LDL_cholesterol	Esophageal_cancer	rs11591147	-0.181249	0.0821037	0.834 (0.710-0.980)	0.0272749
LDL_cholesterol	Esophageal_cancer	rs1169288	-0.16604	0.080654	0.847 (0.723-0.992)	0.0395259
LDL_cholesterol	Esophageal_cancer	rs12066643	-0.166623	0.0802425	0.847 (0.723-0.991)	0.0378485
LDL_cholesterol	Esophageal_cancer	rs1250229	-0.166475	0.0797334	0.847 (0.724-0.990)	0.0368072
LDL_cholesterol	Esophageal_cancer	rs12670798	-0.162268	0.0805766	0.850 (0.726-0.996)	0.0440269
LDL_cholesterol	Esophageal_cancer	rs12748152	-0.165295	0.0803863	0.848 (0.724-0.992)	0.0397581
LDL_cholesterol	Esophageal_cancer	rs12916	-0.18769	0.0805701	0.829 (0.708-0.971)	0.0198312
LDL_cholesterol	Esophageal_cancer	rs13206249	-0.160973	0.0805558	0.851 (0.727-0.997)	0.0456869
LDL_cholesterol	Esophageal_cancer	rs13277801	-0.166988	0.080441	0.846 (0.723-0.991)	0.0379027
LDL_cholesterol	Esophageal_cancer	rs1367117	-0.153308	0.0821938	0.858 (0.730-1.008)	0.0621539
LDL_cholesterol	Esophageal_cancer	rs1564348	-0.153235	0.0779592	0.858 (0.736-1.000)	0.0493468
LDL_cholesterol	Esophageal_cancer	rs16831243	-0.170045	0.080213	0.844 (0.721-0.987)	0.0340126
LDL_cholesterol	Esophageal_cancer	rs16891156	-0.157832	0.0813733	0.854 (0.728-1.002)	0.0524274
LDL_cholesterol	Esophageal_cancer	rs17404153	-0.158981	0.0799336	0.853 (0.729-0.998)	0.0467113
LDL_cholesterol	Esophageal_cancer	rs174583	-0.188152	0.0784294	0.828 (0.710-0.966)	0.0164398
LDL_cholesterol	Esophageal_cancer	rs17630235	-0.166835	0.0801168	0.846 (0.723-0.990)	0.0373066
LDL_cholesterol	Esophageal_cancer	rs17657025	-0.167012	0.0797525	0.846 (0.724-0.989)	0.0362486
LDL_cholesterol	Esophageal_cancer	rs1800562	-0.171067	0.0792242	0.843 (0.722-0.984)	0.030829
LDL_cholesterol	Esophageal_cancer	rs1800961	-0.168659	0.0797935	0.845 (0.722-0.988)	0.034542
LDL_cholesterol	Esophageal_cancer	rs1801689	-0.162842	0.0804254	0.850 (0.726-0.995)	0.0428927
LDL_cholesterol	Esophageal_cancer	rs1883025	-0.156924	0.0796535	0.855 (0.731-0.999)	0.0488294
LDL_cholesterol	Esophageal_cancer	rs2000999	-0.162579	0.0812198	0.850 (0.725-0.997)	0.0453151
LDL_cholesterol	Esophageal_cancer	rs2030746	-0.15785	0.0794492	0.854 (0.731-0.998)	0.0469436
LDL_cholesterol	Esophageal_cancer	rs2073547	-0.168004	0.0805819	0.845 (0.722-0.990)	0.0370799
LDL_cholesterol	Esophageal_cancer	rs2315065	-0.17111	0.0804859	0.843 (0.720-0.987)	0.0335063
LDL_cholesterol	Esophageal_cancer	rs2328223	-0.167433	0.0802957	0.846 (0.723-0.990)	0.0370503
LDL_cholesterol	Esophageal_cancer	rs2419604	-0.160963	0.080348	0.851 (0.727-0.997)	0.0451421
LDL_cholesterol	Esophageal_cancer	rs247616	-0.170316	0.0806914	0.843 (0.720-0.988)	0.034797
LDL_cholesterol	Esophageal_cancer	rs2587534	-0.158787	0.0804529	0.853 (0.729-0.999)	0.0484197
LDL_cholesterol	Esophageal_cancer	rs2642438	-0.165264	0.0805459	0.848 (0.724-0.993)	0.0401895
LDL_cholesterol	Esophageal_cancer	rs267733	-0.168907	0.0797242	0.845 (0.722-0.987)	0.0341203
LDL_cholesterol	Esophageal_cancer	rs2710642	-0.157901	0.0794626	0.854 (0.731-0.998)	0.0469101
LDL_cholesterol	Esophageal_cancer	rs2737252	-0.162444	0.0805025	0.850 (0.726-0.995)	0.0436043
LDL_cholesterol	Esophageal_cancer	rs2886232	-0.166482	0.0802705	0.847 (0.723-0.991)	0.0380782
LDL_cholesterol	Esophageal_cancer	rs2902875	-0.157414	0.0800488	0.854 (0.730-0.999)	0.0492436
LDL_cholesterol	Esophageal_cancer	rs2965157	-0.181716	0.0816467	0.834 (0.711-0.979)	0.0260387
LDL_cholesterol	Esophageal_cancer	rs314253	-0.158201	0.0797707	0.854 (0.730-0.998)	0.0473458
LDL_cholesterol	Esophageal_cancer	rs3184504	-0.165444	0.0803575	0.848 (0.724-0.992)	0.0395083
LDL_cholesterol	Esophageal_cancer	rs364585	-0.167567	0.0802747	0.846 (0.723-0.990)	0.0368504
LDL_cholesterol	Esophageal_cancer	rs3757354	-0.166119	0.080627	0.847 (0.723-0.992)	0.0393659
LDL_cholesterol	Esophageal_cancer	rs3780181	-0.164324	0.0804881	0.848 (0.725-0.993)	0.0411915
LDL_cholesterol	Esophageal_cancer	rs413380	-0.163357	0.0804358	0.849 (0.725-0.994)	0.0422651
LDL_cholesterol	Esophageal_cancer	rs4253776	-0.161454	0.079871	0.851 (0.728-0.995)	0.0432347
LDL_cholesterol	Esophageal_cancer	rs4530754	-0.162938	0.0804975	0.850 (0.726-0.995)	0.0429559
LDL_cholesterol	Esophageal_cancer	rs4722551	-0.163003	0.0804088	0.850 (0.726-0.995)	0.042644
LDL_cholesterol	Esophageal_cancer	rs492602	-0.165355	0.0803892	0.848 (0.724-0.992)	0.0396929
LDL_cholesterol	Esophageal_cancer	rs4942486	-0.167968	0.0801955	0.845 (0.722-0.989)	0.0362169
LDL_cholesterol	Esophageal_cancer	rs4970712	-0.165044	0.0804118	0.848 (0.724-0.993)	0.0401229
LDL_cholesterol	Esophageal_cancer	rs4970834	-0.176323	0.082468	0.838 (0.713-0.985)	0.0325105
LDL_cholesterol	Esophageal_cancer	rs4988235	-0.16283	0.0803195	0.850 (0.726-0.995)	0.0426339
LDL_cholesterol	Esophageal_cancer	rs5763662	-0.162743	0.080564	0.850 (0.726-0.995)	0.0433788
LDL_cholesterol	Esophageal_cancer	rs579459	-0.151447	0.0806468	0.859 (0.734-1.007)	0.0603943
LDL_cholesterol	Esophageal_cancer	rs6016381	-0.159396	0.0804702	0.853 (0.728-0.998)	0.0476131
LDL_cholesterol	Esophageal_cancer	rs6065311	-0.182824	0.0774949	0.833 (0.716-0.970)	0.0183156
LDL_cholesterol	Esophageal_cancer	rs6504872	-0.170379	0.0798557	0.843 (0.721-0.986)	0.0328767
LDL_cholesterol	Esophageal_cancer	rs6511720	-0.178954	0.0823747	0.836 (0.711-0.983)	0.029823
LDL_cholesterol	Esophageal_cancer	rs6544713	-0.150216	0.0800196	0.861 (0.736-1.007)	0.0604858
LDL_cholesterol	Esophageal_cancer	rs6709904	-0.159543	0.0802147	0.853 (0.729-0.998)	0.0467065
LDL_cholesterol	Esophageal_cancer	rs6818397	-0.156373	0.0790425	0.855 (0.732-0.999)	0.047891
LDL_cholesterol	Esophageal_cancer	rs6882076	-0.168172	0.080609	0.845 (0.722-0.990)	0.0369541
LDL_cholesterol	Esophageal_cancer	rs6909746	-0.164017	0.0804357	0.849 (0.725-0.994)	0.0414387
LDL_cholesterol	Esophageal_cancer	rs7188	-0.171116	0.0807314	0.843 (0.719-0.987)	0.034042
LDL_cholesterol	Esophageal_cancer	rs7254892	-0.0960838	0.0892398	0.908 (0.763-1.082)	0.281618
LDL_cholesterol	Esophageal_cancer	rs7264396	-0.16339	0.0804163	0.849 (0.725-0.994)	0.0421741
LDL_cholesterol	Esophageal_cancer	rs72902576	-0.16446	0.0804983	0.848 (0.725-0.993)	0.0410499
LDL_cholesterol	Esophageal_cancer	rs7551981	-0.162847	0.0807859	0.850 (0.725-0.996)	0.0438231
LDL_cholesterol	Esophageal_cancer	rs75687619	-0.160963	0.0805756	0.851 (0.727-0.997)	0.0457534
LDL_cholesterol	Esophageal_cancer	rs7640978	-0.160647	0.0800755	0.852 (0.728-0.996)	0.0448355
LDL_cholesterol	Esophageal_cancer	rs7774197	-0.173173	0.0787726	0.841 (0.721-0.981)	0.0279211
LDL_cholesterol	Esophageal_cancer	rs780093	-0.150428	0.0759076	0.860 (0.741-0.998)	0.0475101
LDL_cholesterol	Esophageal_cancer	rs7832643	-0.164988	0.0805598	0.848 (0.724-0.993)	0.0405584
LDL_cholesterol	Esophageal_cancer	rs8017377	-0.169114	0.0798865	0.844 (0.722-0.988)	0.0342665
LDL_cholesterol	Esophageal_cancer	rs8044476	-0.162022	0.0804191	0.850 (0.726-0.996)	0.0439343
LDL_cholesterol	Esophageal_cancer	rs9875338	-0.160223	0.0799717	0.852 (0.728-0.997)	0.0451234
LDL_cholesterol	Esophageal_cancer	rs9987289	-0.165074	0.0805562	0.848 (0.724-0.993)	0.0404452
LDL_cholesterol	Esophageal_cancer	All	-0.164159	0.0798786	0.849 (0.726-0.992)	0.0398684

## Sheet: Table S6
Table S6. The result of leave-one-out approach for Triglycerides and Esophageal_cancer
Exposure	Outcome	SNP	Beta	Standard error	OR (95%CI)	P-value
Triglycerides	Esophageal_cancer	rs10401969	-0.143708	0.0958398	0.866 (0.718-1.045)	0.133753
Triglycerides	Esophageal_cancer	rs10440120	-0.152299	0.0940145	0.859 (0.714-1.032)	0.105244
Triglycerides	Esophageal_cancer	rs10501321	-0.146686	0.0930796	0.864 (0.720-1.036)	0.115045
Triglycerides	Esophageal_cancer	rs1059612	-0.153821	0.0940397	0.857 (0.713-1.031)	0.101901
Triglycerides	Esophageal_cancer	rs1062219	-0.150961	0.0938328	0.860 (0.715-1.034)	0.107654
Triglycerides	Esophageal_cancer	rs10761762	-0.151233	0.0942003	0.860 (0.715-1.034)	0.108398
Triglycerides	Esophageal_cancer	rs11057408	-0.149809	0.0938711	0.861 (0.716-1.035)	0.11051
Triglycerides	Esophageal_cancer	rs11613352	-0.139828	0.089759	0.870 (0.729-1.037)	0.119276
Triglycerides	Esophageal_cancer	rs11752643	-0.155783	0.094376	0.856 (0.711-1.030)	0.0988065
Triglycerides	Esophageal_cancer	rs11974409	-0.113371	0.0918496	0.893 (0.746-1.069)	0.217087
Triglycerides	Esophageal_cancer	rs12280753	-0.164327	0.095571	0.848 (0.704-1.023)	0.0855377
Triglycerides	Esophageal_cancer	rs1260326	-0.0453105	0.0930949	0.956 (0.796-1.147)	0.626461
Triglycerides	Esophageal_cancer	rs12678919	-0.165827	0.0991204	0.847 (0.698-1.029)	0.094331
Triglycerides	Esophageal_cancer	rs12748152	-0.154383	0.0939708	0.857 (0.713-1.030)	0.100407
Triglycerides	Esophageal_cancer	rs1321257	-0.148979	0.0944094	0.862 (0.716-1.037)	0.114564
Triglycerides	Esophageal_cancer	rs13389219	-0.148035	0.0935217	0.862 (0.718-1.036)	0.113446
Triglycerides	Esophageal_cancer	rs16948098	-0.151958	0.0940681	0.859 (0.714-1.033)	0.106224
Triglycerides	Esophageal_cancer	rs174535	-0.128164	0.0920504	0.880 (0.734-1.054)	0.163825
Triglycerides	Esophageal_cancer	rs17513135	-0.152346	0.0940346	0.859 (0.714-1.032)	0.10521
Triglycerides	Esophageal_cancer	rs1800775	-0.151841	0.0945948	0.859 (0.714-1.034)	0.108457
Triglycerides	Esophageal_cancer	rs1832007	-0.153685	0.0941203	0.858 (0.713-1.031)	0.102499
Triglycerides	Esophageal_cancer	rs2043085	-0.161198	0.0938355	0.851 (0.708-1.023)	0.0858185
Triglycerides	Esophageal_cancer	rs2068888	-0.163923	0.0923485	0.849 (0.708-1.017)	0.0758906
Triglycerides	Esophageal_cancer	rs2247056	-0.159357	0.093914	0.853 (0.709-1.025)	0.0897265
Triglycerides	Esophageal_cancer	rs2250802	-0.157733	0.0936629	0.854 (0.711-1.026)	0.0921713
Triglycerides	Esophageal_cancer	rs2412710	-0.152873	0.0940488	0.858 (0.714-1.032)	0.104064
Triglycerides	Esophageal_cancer	rs2523729	-0.151476	0.0938909	0.859 (0.715-1.033)	0.106675
Triglycerides	Esophageal_cancer	rs2652840	-0.152309	0.0939501	0.859 (0.714-1.032)	0.104982
Triglycerides	Esophageal_cancer	rs2665357	-0.159488	0.0933626	0.853 (0.710-1.024)	0.0875878
Triglycerides	Esophageal_cancer	rs2869433	-0.148749	0.0935087	0.862 (0.717-1.035)	0.111666
Triglycerides	Esophageal_cancer	rs287621	-0.140964	0.0909831	0.869 (0.727-1.038)	0.1213
Triglycerides	Esophageal_cancer	rs2972146	-0.157189	0.09383	0.855 (0.711-1.027)	0.0938847
Triglycerides	Esophageal_cancer	rs2976940	-0.146362	0.0922329	0.864 (0.721-1.035)	0.112542
Triglycerides	Esophageal_cancer	rs3198697	-0.155773	0.0936749	0.856 (0.712-1.028)	0.09633
Triglycerides	Esophageal_cancer	rs3760627	-0.15986	0.0930103	0.852 (0.710-1.023)	0.0856634
Triglycerides	Esophageal_cancer	rs3761445	-0.151954	0.0941095	0.859 (0.714-1.033)	0.106385
Triglycerides	Esophageal_cancer	rs38855	-0.150859	0.0939297	0.860 (0.715-1.034)	0.108256
Triglycerides	Esophageal_cancer	rs439401	-0.181477	0.0939793	0.834 (0.694-1.003)	0.0534785
Triglycerides	Esophageal_cancer	rs4401177	-0.152653	0.0942978	0.858 (0.714-1.033)	0.105481
Triglycerides	Esophageal_cancer	rs442177	-0.151647	0.0943177	0.859 (0.714-1.034)	0.107873
Triglycerides	Esophageal_cancer	rs4587594	-0.159807	0.0951983	0.852 (0.707-1.027)	0.0932158
Triglycerides	Esophageal_cancer	rs4719841	-0.152893	0.0941564	0.858 (0.714-1.032)	0.104414
Triglycerides	Esophageal_cancer	rs4738684	-0.152596	0.0940428	0.858 (0.714-1.032)	0.10467
Triglycerides	Esophageal_cancer	rs4804311	-0.153165	0.0940256	0.858 (0.714-1.032)	0.103319
Triglycerides	Esophageal_cancer	rs4808993	-0.157971	0.0940308	0.854 (0.710-1.027)	0.0929586
Triglycerides	Esophageal_cancer	rs4810479	-0.166827	0.0939088	0.846 (0.704-1.017)	0.0756541
Triglycerides	Esophageal_cancer	rs4921914	-0.153668	0.0943602	0.858 (0.713-1.032)	0.103413
Triglycerides	Esophageal_cancer	rs588136	-0.157761	0.0947662	0.854 (0.709-1.028)	0.095965
Triglycerides	Esophageal_cancer	rs589428	-0.151437	0.0941567	0.859 (0.715-1.034)	0.107759
Triglycerides	Esophageal_cancer	rs6029143	-0.153446	0.0940242	0.858 (0.713-1.031)	0.102683
Triglycerides	Esophageal_cancer	rs6066141	-0.155206	0.0939651	0.856 (0.712-1.029)	0.0985873
Triglycerides	Esophageal_cancer	rs634869	-0.164639	0.0923433	0.848 (0.708-1.016)	0.0746019
Triglycerides	Esophageal_cancer	rs645040	-0.152163	0.0941494	0.859 (0.714-1.033)	0.106055
Triglycerides	Esophageal_cancer	rs676210	-0.171311	0.0948745	0.843 (0.700-1.015)	0.0709719
Triglycerides	Esophageal_cancer	rs6831256	-0.136898	0.0902898	0.872 (0.731-1.041)	0.129466
Triglycerides	Esophageal_cancer	rs6882076	-0.156242	0.094064	0.855 (0.711-1.029)	0.0967108
Triglycerides	Esophageal_cancer	rs6995541	-0.157781	0.0938076	0.854 (0.711-1.026)	0.092575
Triglycerides	Esophageal_cancer	rs719726	-0.14768	0.0933518	0.863 (0.718-1.036)	0.113657
Triglycerides	Esophageal_cancer	rs7248104	-0.154947	0.0940897	0.856 (0.712-1.030)	0.0995984
Triglycerides	Esophageal_cancer	rs731839	-0.153531	0.0941468	0.858 (0.713-1.031)	0.10294
Triglycerides	Esophageal_cancer	rs7350481	-0.289445	0.103679	0.749 (0.611-0.917)	0.0052428
Triglycerides	Esophageal_cancer	rs749671	-0.154188	0.0940285	0.857 (0.713-1.031)	0.101047
Triglycerides	Esophageal_cancer	rs7928525	-0.152471	0.0942615	0.859 (0.714-1.033)	0.105765
Triglycerides	Esophageal_cancer	rs8077889	-0.155035	0.0938735	0.856 (0.712-1.029)	0.0986306
Triglycerides	Esophageal_cancer	rs948690	-0.147559	0.0939757	0.863 (0.718-1.037)	0.116373
Triglycerides	Esophageal_cancer	rs9686661	-0.151041	0.0941545	0.860 (0.715-1.034)	0.108675
Triglycerides	Esophageal_cancer	rs9693857	-0.150333	0.0935904	0.860 (0.716-1.034)	0.108212
Triglycerides	Esophageal_cancer	rs998584	-0.161128	0.0936608	0.851 (0.708-1.023)	0.0853712
Triglycerides	Esophageal_cancer	All	-0.153314	0.0932422	0.858 (0.715-1.030)	0.100124
