# Supplementary material for: The relationship between lipoproteins and the risk of esophageal cancer: a Mendelian randomization study
Source: Front Nutr. 2024 Aug 23;11:1432289. doi: 10.3389/fnut.2024.1432289 (PMC11377315; doi:10.3389/fnut.2024.1432289)
Supplement: Supplementary file 1 [file Data_Sheet_1.ZIP › SupMaterial/UVMR for DATA from GLGC-2023/GLGC-2023 RESULT/Esophageal_cancer/HDL/HDL_Esophageal_cancer.csv]

id.exposure	id.outcome	outcome	exposure	method	nsnp	b	se	pval	lo_ci	up_ci	or	or_lci95	or_uci95	estimate	pvalue
DwUCzX	UCIPk1	Esophageal_cancer	HDL	Inverse variance weighted (multiplicative random effects)	875	0.109303215	0.080981886	0.177104452	-0.049421282	0.268027711	1.115500535	0.951780078	1.307383369	1.116 (0.952-1.307)	0.18
DwUCzX	UCIPk1	Esophageal_cancer	HDL	MR Egger	875	0.091750732	0.135779834	0.499389984	-0.174377741	0.357879206	1.096091568	0.839979543	1.430292839	1.096 (0.840-1.430)	0.5
DwUCzX	UCIPk1	Esophageal_cancer	HDL	Weighted median	875	0.072050901	0.142037532	0.611967748	-0.206342663	0.350444464	1.074710046	0.813554254	1.419698414	1.075 (0.814-1.420)	0.61
DwUCzX	UCIPk1	Esophageal_cancer	HDL	Inverse variance weighted (fixed effects)	875	0.109303215	0.078854588	0.165705257	-0.045251778	0.263858207	1.115500535	0.955756813	1.301943577	1.116 (0.956-1.302)	0.17
