# Supplementary material for: The relationship between lipoproteins and the risk of esophageal cancer: a Mendelian randomization study
Source: Front Nutr. 2024 Aug 23;11:1432289. doi: 10.3389/fnut.2024.1432289 (PMC11377315; doi:10.3389/fnut.2024.1432289)
Supplement: Supplementary file 1 [file Data_Sheet_1.ZIP › SupMaterial/UVMR for DATA from GLGC-2023/GLGC-2023 RESULT/Esophageal_cancer/HDL/HDL_Esophageal_cancer-LOO.csv]

exposure	outcome	id.exposure	id.outcome	samplesize	SNP	b	se	p	lo_ci	up_ci	or	or_lci95	or_uci95	estimate	pvalue
HDL	Esophageal_cancer	DwUCzX	UCIPk1	NA	rs10049375	0.10979459293038	0.0810310658723555	0.175427392162072	-0.0490262961794363	0.268615482040197	1.11604880259896	0.952156091301871	1.30815203637414	1.116 (0.952-1.308)	1.75e-01
HDL	Esophageal_cancer	DwUCzX	UCIPk1	NA	rs1006218	0.107923995979186	0.0810059674817998	0.182762659119545	-0.0508477002851413	0.266695692243514	1.11396307649607	0.950423408724498	1.30564306855819	1.114 (0.950-1.306)	1.83e-01
HDL	Esophageal_cancer	DwUCzX	UCIPk1	NA	rs10102352	0.105267879251091	0.0811353326872052	0.194481306846525	-0.0537573728158315	0.264293131318013	1.11100818653765	0.947662007174938	1.30250994680408	1.111 (0.948-1.303)	1.94e-01
HDL	Esophageal_cancer	DwUCzX	UCIPk1	NA	rs10140426	0.110347023404781	0.0810494584954582	0.17336280310116	-0.0485099152463168	0.269203962055879	1.11666551229737	0.952647893520489	1.30892208426169	1.117 (0.953-1.309)	1.73e-01
HDL	Esophageal_cancer	DwUCzX	UCIPk1	NA	rs10146690	0.110988530723472	0.0809620978701615	0.170415409248346	-0.0476971811020447	0.269674242548988	1.11738209121677	0.953422457705766	1.30953778955066	1.117 (0.953-1.310)	1.70e-01
HDL	Esophageal_cancer	DwUCzX	UCIPk1	NA	rs10152355	0.1007602150001	0.0816151195785785	0.216987674367061	-0.0592054193739135	0.260725849374114	1.10601140502016	0.942513138811189	1.29787180428868	1.106 (0.943-1.298)	2.17e-01
HDL	Esophageal_cancer	DwUCzX	UCIPk1	NA	rs10215153	0.108790997550553	0.0810322623173778	0.179413196572646	-0.0500322365915077	0.267614231692613	1.11492930303327	0.951198760600579	1.30684290418692	1.115 (0.951-1.307)	1.79e-01
HDL	Esophageal_cancer	DwUCzX	UCIPk1	NA	rs10229792	0.102332568331055	0.0807329226180915	0.204960678847286	-0.0559039600004042	0.260569096662515	1.107751813647	0.94562994982944	1.29766837530848	1.108 (0.946-1.298)	2.05e-01
HDL	Esophageal_cancer	DwUCzX	UCIPk1	NA	rs10238682	0.110367088542604	0.0810271740836609	0.173166426764215	-0.0484461726613711	0.26918034974658	1.11668791856957	0.952708619695166	1.30889117795347	1.117 (0.953-1.309)	1.73e-01
HDL	Esophageal_cancer	DwUCzX	UCIPk1	NA	rs10242866	0.101070306515489	0.0810941383923111	0.212642141554647	-0.0578742047334406	0.260014817764419	1.1063544229535	0.943768661600158	1.29694930441265	1.106 (0.944-1.297)	2.13e-01
HDL	Esophageal_cancer	DwUCzX	UCIPk1	NA	rs10273527	0.111401007332999	0.081012621991643	0.169098336718716	-0.0473837317706211	0.270185746436619	1.11784308026037	0.953721354179701	1.31020779456149	1.118 (0.954-1.310)	1.69e-01
HDL	Esophageal_cancer	DwUCzX	UCIPk1	NA	rs10280622	0.104776437506891	0.0806561257581197	0.193926356440988	-0.0533095689790232	0.262862443992806	1.11046232487723	0.948086468888448	1.30064779472855	1.110 (0.948-1.301)	1.94e-01
HDL	Esophageal_cancer	DwUCzX	UCIPk1	NA	rs1029645	0.110877987004511	0.0810193709903101	0.171144125523787	-0.0479199801364972	0.269675954145518	1.11725857847181	0.953210059764671	1.30954003095292	1.117 (0.953-1.310)	1.71e-01
HDL	Esophageal_cancer	DwUCzX	UCIPk1	NA	rs1037117	0.108537877229131	0.0810491880815924	0.180518404338306	-0.0503185314107899	0.267394285869052	1.11464712748342	0.950926476301963	1.3065555011558	1.115 (0.951-1.307)	1.81e-01
HDL	Esophageal_cancer	DwUCzX	UCIPk1	NA	rs10403394	0.106947272078542	0.0809477115788	0.186438163865377	-0.0517102426159062	0.26560478677299	1.11287557331645	0.949603981748353	1.30421951201613	1.113 (0.950-1.304)	1.86e-01
HDL	Esophageal_cancer	DwUCzX	UCIPk1	NA	rs1043009	0.108604842621483	0.0810394878082374	0.180197493657516	-0.0502325534826624	0.267442238725628	1.11472177276494	0.951008238505019	1.30661815572658	1.115 (0.951-1.307)	1.80e-01
HDL	Esophageal_cancer	DwUCzX	UCIPk1	NA	rs1043441	0.108823163169704	0.0810707560857927	0.179491198508096	-0.0500755187584494	0.267721845097858	1.11496516600139	0.951157591547977	1.30698354556927	1.115 (0.951-1.307)	1.79e-01
HDL	Esophageal_cancer	DwUCzX	UCIPk1	NA	rs1043771	0.11218625019295	0.080954694062844	0.165810868107277	-0.0464849501702244	0.270857450556124	1.11872120328248	0.95457892671222	1.31108816217468	1.119 (0.955-1.311)	1.66e-01
HDL	Esophageal_cancer	DwUCzX	UCIPk1	NA	rs1045242	0.108835342549402	0.0810707354501875	0.179442402867367	-0.0500632989329652	0.26773398403177	1.11497874566819	0.951169214598769	1.30699941105245	1.115 (0.951-1.307)	1.79e-01
HDL	Esophageal_cancer	DwUCzX	UCIPk1	NA	rs10456943	0.108590155587656	0.0810483556372854	0.180304081497461	-0.0502646214614236	0.267444932636735	1.11470540092878	0.950977742082007	1.30662167564448	1.115 (0.951-1.307)	1.80e-01
HDL	Esophageal_cancer	DwUCzX	UCIPk1	NA	rs10458643	0.11002090043968	0.0810364826173646	0.174568032050751	-0.0488106054903544	0.268852406369715	1.11630140140516	0.952361484655238	1.3084620061365	1.116 (0.952-1.308)	1.75e-01
HDL	Esophageal_cancer	DwUCzX	UCIPk1	NA	rs10466245	0.111217586704789	0.081100212458452	0.170262762761448	-0.0477388297137771	0.270174003123355	1.11763806358306	0.953382749810904	1.31019240847126	1.118 (0.953-1.310)	1.70e-01
HDL	Esophageal_cancer	DwUCzX	UCIPk1	NA	rs1047891	0.114478473799495	0.0809144502547493	0.157124572204892	-0.044113848699814	0.273070796298803	1.12128850372302	0.956845015710763	1.31399326739186	1.121 (0.957-1.314)	1.57e-01
HDL	Esophageal_cancer	DwUCzX	UCIPk1	NA	rs10483146	0.108848801420858	0.0810310920961905	0.179175909012665	-0.0499721390876754	0.267669741929391	1.11499375212479	0.951255926989501	1.30691544935944	1.115 (0.951-1.307)	1.79e-01
HDL	Esophageal_cancer	DwUCzX	UCIPk1	NA	rs10492397	0.109151339880578	0.0810503689278912	0.178073660111378	-0.0497073832180884	0.268010062979245	1.11533113164972	0.951507810922054	1.30736029588827	1.115 (0.952-1.307)	1.78e-01
HDL	Esophageal_cancer	DwUCzX	UCIPk1	NA	rs10495704	0.106714326712518	0.0809029492620819	0.187155324877245	-0.0518554538411623	0.265284107266199	1.11261636430063	0.949466098601988	1.30380134259904	1.113 (0.949-1.304)	1.87e-01
HDL	Esophageal_cancer	DwUCzX	UCIPk1	NA	rs10506619	0.108205123984064	0.081021558570093	0.181709394553932	-0.0505971308133187	0.267007378781446	1.11427628673729	0.950661585654718	1.30605008335322	1.114 (0.951-1.306)	1.82e-01
HDL	Esophageal_cancer	DwUCzX	UCIPk1	NA	rs10507274	0.110186858967304	0.0810143837494033	0.173801422625515	-0.0486013331815268	0.268975051116134	1.11648667651569	0.952560808397713	1.30862249196861	1.116 (0.953-1.309)	1.74e-01
HDL	Esophageal_cancer	DwUCzX	UCIPk1	NA	rs10512432	0.110671078784007	0.0809742515180237	0.171705536456093	-0.0480384541913197	0.269380611759333	1.11702743240134	0.953097135793205	1.30915332538346	1.117 (0.953-1.309)	1.72e-01
HDL	Esophageal_cancer	DwUCzX	UCIPk1	NA	rs10518739	0.110848927529714	0.0810008741858834	0.171158590870986	-0.0479127858746178	0.269610640934045	1.11722611199604	0.953216917432135	1.30945450348101	1.117 (0.953-1.309)	1.71e-01
HDL	Esophageal_cancer	DwUCzX	UCIPk1	NA	rs1060353	0.109298090757915	0.0810356152741776	0.177412106648023	-0.049531715179473	0.268127896695303	1.11549481948219	0.951674975115199	1.30751435608672	1.115 (0.952-1.308)	1.77e-01
HDL	Esophageal_cancer	DwUCzX	UCIPk1	NA	rs10680485	0.109875852433475	0.0810400254879008	0.175155797950825	-0.0489625975228102	0.268714302389761	1.11613949585489	0.952216744297522	1.30828131480322	1.116 (0.952-1.308)	1.75e-01
HDL	Esophageal_cancer	DwUCzX	UCIPk1	NA	rs10692614	0.106624646397375	0.0811972317235758	0.189130327349574	-0.0525219277808337	0.265771220575584	1.11251658898845	0.948833515014322	1.30443659629351	1.113 (0.949-1.304)	1.89e-01
HDL	Esophageal_cancer	DwUCzX	UCIPk1	NA	rs1072235	0.112442289319682	0.080940285997977	0.164771776429217	-0.0462006712363525	0.271085249875717	1.11900767635502	0.954850331967373	1.31138686118638	1.119 (0.955-1.311)	1.65e-01
HDL	Esophageal_cancer	DwUCzX	UCIPk1	NA	rs10733608	0.108239083568192	0.0810553580458148	0.181754511277306	-0.0506294182016049	0.267107585337989	1.11431412773912	0.950630891770488	1.30618096469222	1.114 (0.951-1.306)	1.82e-01
HDL	Esophageal_cancer	DwUCzX	UCIPk1	NA	rs10758191	0.109462521267454	0.0810526392634926	0.1768519680186	-0.0494006516889914	0.2683256942239	1.1156782559446	0.951799713133363	1.30777300477415	1.116 (0.952-1.308)	1.77e-01
HDL	Esophageal_cancer	DwUCzX	UCIPk1	NA	rs10767659	0.108828977088522	0.081075224215162	0.179491933071891	-0.0500784623731959	0.267736416550239	1.11497164833719	0.951154791710585	1.30700259035652	1.115 (0.951-1.307)	1.79e-01
HDL	Esophageal_cancer	DwUCzX	UCIPk1	NA	rs10773112	0.106759192763535	0.0814564396700875	0.189983050744776	-0.0528954289898363	0.266413814516907	1.11266628412303	0.948479190723717	1.30527508872336	1.113 (0.948-1.305)	1.90e-01
HDL	Esophageal_cancer	DwUCzX	UCIPk1	NA	rs10786114	0.110758261040109	0.081072966157055	0.17189022947817	-0.0481447526277187	0.269661274707937	1.11712482161827	0.952995828442436	1.30952080778287	1.117 (0.953-1.310)	1.72e-01
HDL	Esophageal_cancer	DwUCzX	UCIPk1	NA	rs10790355	0.110391514133936	0.0810287381291247	0.173079619828854	-0.0484248125991486	0.26920784086702	1.11671519466543	0.952728969827902	1.3089271613331	1.117 (0.953-1.309)	1.73e-01
HDL	Esophageal_cancer	DwUCzX	UCIPk1	NA	rs10794175	0.105092500813096	0.0807775923132103	0.193254839293918	-0.053231580120796	0.263416581746988	1.11081335674227	0.948160411952987	1.30136873250747	1.111 (0.948-1.301)	1.93e-01
HDL	Esophageal_cancer	DwUCzX	UCIPk1	NA	rs10810603	0.111410382707997	0.080964356628659	0.16880852542164	-0.047279756284175	0.270100521700168	1.11785356050756	0.953820522976909	1.31009613720556	1.118 (0.954-1.310)	1.69e-01
HDL	Esophageal_cancer	DwUCzX	UCIPk1	NA	rs10818471	0.109248373549689	0.0810538808954766	0.177707028632585	-0.0496172330054453	0.268113980104823	1.11543936157259	0.951593593420137	1.30749616007149	1.115 (0.952-1.307)	1.78e-01
HDL	Esophageal_cancer	DwUCzX	UCIPk1	NA	rs10826337	0.111238795582976	0.0810207717610834	0.169762799133585	-0.0475619170687478	0.270039508234699	1.11766176768398	0.953551430195304	1.31001620613859	1.118 (0.954-1.310)	1.70e-01
HDL	Esophageal_cancer	DwUCzX	UCIPk1	NA	rs10842239	0.107987498403588	0.0810197982443394	0.182579979021168	-0.0508113061553174	0.266786302962493	1.11403381809823	0.950457999186864	1.30576137917538	1.114 (0.950-1.306)	1.83e-01
HDL	Esophageal_cancer	DwUCzX	UCIPk1	NA	rs10846709	0.110825223056425	0.0810040694755887	0.171267039468425	-0.0479427531157287	0.269593199228579	1.1171996290534	0.953188352578946	1.30943166456042	1.117 (0.953-1.309)	1.71e-01
HDL	Esophageal_cancer	DwUCzX	UCIPk1	NA	rs10853574	0.108144548866059	0.0810790438256667	0.182264073224872	-0.0507703770322477	0.267059474764366	1.11420879136403	0.950496901395397	1.30611812508839	1.114 (0.950-1.306)	1.82e-01
HDL	Esophageal_cancer	DwUCzX	UCIPk1	NA	rs10853981	0.108860116382129	0.0810409891237385	0.179183815939595	-0.0499802223003988	0.267700455064656	1.11500636830729	0.951248237816565	1.30695558944683	1.115 (0.951-1.307)	1.79e-01
HDL	Esophageal_cancer	DwUCzX	UCIPk1	NA	rs10860738	0.108997284437056	0.0810579980336959	0.178727736563522	-0.0498763917089881	0.2678709605831	1.115159322052	0.951347011611458	1.30717845158626	1.115 (0.951-1.307)	1.79e-01
HDL	Esophageal_cancer	DwUCzX	UCIPk1	NA	rs10876163	0.107719676598439	0.0809864385755554	0.183486893078992	-0.0510137430096493	0.266453096206528	1.1137354955005	0.950265610933228	1.30532636314133	1.114 (0.950-1.305)	1.83e-01
HDL	Esophageal_cancer	DwUCzX	UCIPk1	NA	rs10878596	0.111776837588715	0.0809723456575959	0.167453595143902	-0.0469289599001728	0.270482635077603	1.11826327846773	0.954155178461891	1.31059683812148	1.118 (0.954-1.311)	1.67e-01
HDL	Esophageal_cancer	DwUCzX	UCIPk1	NA	rs10889353	0.108877472877549	0.0810600771369103	0.179216897171432	-0.0500002783107956	0.267755224065893	1.11502572107816	0.951229159763333	1.30702717205936	1.115 (0.951-1.307)	1.79e-01
HDL	Esophageal_cancer	DwUCzX	UCIPk1	NA	rs10892891	0.110126339454611	0.0810416084733192	0.174182589585676	-0.0487152131530949	0.268967892062316	1.11641910933069	0.952452336976414	1.3086131235033	1.116 (0.952-1.309)	1.74e-01
HDL	Esophageal_cancer	DwUCzX	UCIPk1	NA	rs10895557	0.11084140682485	0.0810193120888444	0.171285080244081	-0.0479564448692845	0.269639258518986	1.11721770969979	0.953175301848274	1.30949197744269	1.117 (0.953-1.309)	1.71e-01
HDL	Esophageal_cancer	DwUCzX	UCIPk1	NA	rs10895986	0.110320436241572	0.0810181368128901	0.173300221851683	-0.0484751119116927	0.269115984394836	1.11663582372381	0.952681049420871	1.30880693342365	1.117 (0.953-1.309)	1.73e-01
HDL	Esophageal_cancer	DwUCzX	UCIPk1	NA	rs10910476	0.110243901396514	0.0810204312298453	0.173610853447056	-0.0485561438139828	0.269043946607011	1.11655036544437	0.952603854990808	1.30871265326339	1.117 (0.953-1.309)	1.74e-01
HDL	Esophageal_cancer	DwUCzX	UCIPk1	NA	rs10910522	0.110175969454849	0.0810271942310767	0.173912010726368	-0.0486373312380614	0.268989270147759	1.11647451858632	0.952526518677065	1.3086410994455	1.116 (0.953-1.309)	1.74e-01
HDL	Esophageal_cancer	DwUCzX	UCIPk1	NA	rs10924177	0.10878150603497	0.0810376584170551	0.179480117992657	-0.0500523044624581	0.267615316532398	1.11491872071464	0.951179672258135	1.30684432190286	1.115 (0.951-1.307)	1.79e-01
HDL	Esophageal_cancer	DwUCzX	UCIPk1	NA	rs10938398	0.10801463119343	0.0810271048787869	0.182509527810032	-0.0507984943689919	0.266827756755853	1.11406404535376	0.950470176329666	1.30581550905971	1.114 (0.950-1.306)	1.83e-01
HDL	Esophageal_cancer	DwUCzX	UCIPk1	NA	rs10955992	0.110403546588228	0.0811266758787936	0.173552098297396	-0.0486047381342072	0.269411831310664	1.1167286315708	0.952557564978757	1.30919419720089	1.117 (0.953-1.309)	1.74e-01
HDL	Esophageal_cancer	DwUCzX	UCIPk1	NA	rs10958704	0.112857395474164	0.08090506990076	0.163035136618586	-0.0457165415313259	0.271431332479653	1.11947227975158	0.955312715294654	1.31184078790961	1.119 (0.955-1.312)	1.63e-01
HDL	Esophageal_cancer	DwUCzX	UCIPk1	NA	rs10971974	0.110778184383443	0.0809949321222475	0.171400526544162	-0.0479718825761617	0.269528251343049	1.11714707870135	0.953160587120943	1.30934662250424	1.117 (0.953-1.309)	1.71e-01
HDL	Esophageal_cancer	DwUCzX	UCIPk1	NA	rs10984811	0.108223430311428	0.0810167858686347	0.181609779189216	-0.0505694699910963	0.267016330613952	1.11429668523048	0.950687882099521	1.30606177494714	1.114 (0.951-1.306)	1.82e-01
HDL	Esophageal_cancer	DwUCzX	UCIPk1	NA	rs10986104	0.111170358120897	0.0810022438189328	0.169927893149746	-0.0475940397642109	0.269934756006006	1.11758528036647	0.953520800045068	1.30987898620854	1.118 (0.954-1.310)	1.70e-01
HDL	Esophageal_cancer	DwUCzX	UCIPk1	NA	rs10992437	0.107113309197549	0.0809940285531281	0.186007024171585	-0.0516349867665819	0.26586160516168	1.11306036731136	0.949675447691603	1.30455450258374	1.113 (0.950-1.305)	1.86e-01
HDL	Esophageal_cancer	DwUCzX	UCIPk1	NA	rs11031793	0.103867822643245	0.0807937848088025	0.198585579891252	-0.0544879955820078	0.262223640868498	1.1094538005528	0.946969876611818	1.29981720217445	1.109 (0.947-1.300)	1.99e-01
HDL	Esophageal_cancer	DwUCzX	UCIPk1	NA	rs11039389	0.110251196339615	0.0812725164079752	0.174920466113024	-0.0490429358200164	0.269545328499247	1.11655851064546	0.95214024789855	1.30936898261195	1.117 (0.952-1.309)	1.75e-01
HDL	Esophageal_cancer	DwUCzX	UCIPk1	NA	rs11043221	0.108583285391574	0.0810225971717676	0.180193166136595	-0.0502210050650906	0.267387575848239	1.11469774271041	0.951019221208688	1.30654673417061	1.115 (0.951-1.307)	1.80e-01
HDL	Esophageal_cancer	DwUCzX	UCIPk1	NA	rs11045172	0.111613739985347	0.0811428267547039	0.168969682789283	-0.0474262004538723	0.270653680424567	1.11808090727963	0.953680851749649	1.31082102878522	1.118 (0.954-1.311)	1.69e-01
HDL	Esophageal_cancer	DwUCzX	UCIPk1	NA	rs11052705	0.107966337355759	0.0809991507599075	0.182554211931665	-0.0507919981336593	0.266724672845178	1.11401024422475	0.950476350827664	1.30568090742817	1.114 (0.950-1.306)	1.83e-01
HDL	Esophageal_cancer	DwUCzX	UCIPk1	NA	rs11054543	0.107656990050627	0.0811350546113507	0.184546306551421	-0.0513677169876207	0.266681697088874	1.11366568145533	0.949929301160762	1.3056247960094	1.114 (0.950-1.306)	1.85e-01
HDL	Esophageal_cancer	DwUCzX	UCIPk1	NA	rs11056892	0.106863916995537	0.08094163244836	0.186748566469022	-0.0517816826032486	0.265509516594323	1.11278281334672	0.949536144475093	1.30409526470883	1.113 (0.950-1.304)	1.87e-01
HDL	Esophageal_cancer	DwUCzX	UCIPk1	NA	rs11061620	0.110049696128349	0.0810313042158321	0.17442771932796	-0.0487716601346824	0.268871052391379	1.1163335465356	0.952398575434238	1.30848640397487	1.116 (0.952-1.308)	1.74e-01
HDL	Esophageal_cancer	DwUCzX	UCIPk1	NA	rs11066188	0.107829465373888	0.0810449996883842	0.183357270067125	-0.051018734015345	0.266677664763121	1.11385777786922	0.950260868163987	1.30561953131553	1.114 (0.950-1.306)	1.83e-01
HDL	Esophageal_cancer	DwUCzX	UCIPk1	NA	rs11085217	0.111070459226658	0.0810059532758463	0.170331485314654	-0.0477012091940009	0.269842127647317	1.11747364040919	0.953418617240168	1.30975765988719	1.117 (0.953-1.310)	1.70e-01
HDL	Esophageal_cancer	DwUCzX	UCIPk1	NA	rs11089629	0.107455849690319	0.0813177412561797	0.186357426686793	-0.0519269231717929	0.266838622552432	1.11344170086543	0.949398243320279	1.30582969786249	1.113 (0.949-1.306)	1.86e-01
HDL	Esophageal_cancer	DwUCzX	UCIPk1	NA	rs11096542	0.110070441442898	0.0810167630894996	0.174269199187162	-0.0487224142125215	0.268863297098317	1.11635670546638	0.952445478335229	1.30847625631869	1.116 (0.952-1.308)	1.74e-01
HDL	Esophageal_cancer	DwUCzX	UCIPk1	NA	rs11099563	0.107766239998312	0.0810421452100615	0.183598835314464	-0.0510763646134083	0.266608844610033	1.11378735601912	0.950206105639852	1.30552968147128	1.114 (0.950-1.306)	1.84e-01
HDL	Esophageal_cancer	DwUCzX	UCIPk1	NA	rs11100083	0.104207480013941	0.0809784109159702	0.198144802206149	-0.0545102053813601	0.262925165409243	1.10983069871811	0.946948844834423	1.30072937575893	1.110 (0.947-1.301)	1.98e-01
HDL	Esophageal_cancer	DwUCzX	UCIPk1	NA	rs11114022	0.107369409013772	0.0809614237508186	0.18478013114744	-0.0513149815378321	0.266053799565377	1.1133454583712	0.949979397430639	1.30480525475426	1.113 (0.950-1.305)	1.85e-01
HDL	Esophageal_cancer	DwUCzX	UCIPk1	NA	rs11142387	0.104052722071715	0.0805481493884205	0.196423737490915	-0.0538216507295893	0.261927094873019	1.1096589568925	0.947601095395832	1.2994318037353	1.110 (0.948-1.299)	1.96e-01
HDL	Esophageal_cancer	DwUCzX	UCIPk1	NA	rs111602782	0.111780133211421	0.0808920559612605	0.167019867490558	-0.0467682964726499	0.270328562895491	1.11826696384765	0.95430848861859	1.31039492716159	1.118 (0.954-1.310)	1.67e-01
HDL	Esophageal_cancer	DwUCzX	UCIPk1	NA	rs11169570	0.107924575889963	0.0810323444381161	0.18290279993349	-0.0508988192087444	0.266747970988671	1.11396372249545	0.950374825344653	1.30571132772367	1.114 (0.950-1.306)	1.83e-01
HDL	Esophageal_cancer	DwUCzX	UCIPk1	NA	rs11170538	0.11056300510774	0.0810272608472669	0.1724051783551	-0.0482504261529035	0.269376436368383	1.11690671766339	0.952895127334572	1.30914785916792	1.117 (0.953-1.309)	1.72e-01
HDL	Esophageal_cancer	DwUCzX	UCIPk1	NA	rs111739420	0.111467134037636	0.0810289708571541	0.168931432129266	-0.0473496488423858	0.270283916917658	1.11791700198364	0.953753860350122	1.31033642460468	1.118 (0.954-1.310)	1.69e-01
HDL	Esophageal_cancer	DwUCzX	UCIPk1	NA	rs111882666	0.10873564766137	0.0810241735693064	0.179591166656296	-0.0500717325344702	0.267543027857211	1.11486759352773	0.951161192850476	1.30674985527263	1.115 (0.951-1.307)	1.80e-01
HDL	Esophageal_cancer	DwUCzX	UCIPk1	NA	rs11216885	0.109622763404109	0.0810587537448651	0.176251709225855	-0.0492523939358269	0.268497920744044	1.11585704893686	0.951940835281263	1.30799825736458	1.116 (0.952-1.308)	1.76e-01
HDL	Esophageal_cancer	DwUCzX	UCIPk1	NA	rs11217133	0.109711790162741	0.0810732726712982	0.175978203550936	-0.0491918242730033	0.268615404598486	1.11595639449516	0.951998495762904	1.30815193506861	1.116 (0.952-1.308)	1.76e-01
HDL	Esophageal_cancer	DwUCzX	UCIPk1	NA	rs11228776	0.107281116000138	0.0810927879994249	0.185854417054982	-0.0516607484787345	0.266222980479011	1.11324716208497	0.949650982741212	1.30502602157361	1.113 (0.950-1.305)	1.86e-01
HDL	Esophageal_cancer	DwUCzX	UCIPk1	NA	rs11229252	0.110133122363848	0.0811687381888199	0.174831539313459	-0.0489576044862386	0.269223849213935	1.11642668192586	0.95222149876242	1.3089481152609	1.116 (0.952-1.309)	1.75e-01
HDL	Esophageal_cancer	DwUCzX	UCIPk1	NA	rs11237204	0.108582999803571	0.0810459309161631	0.180319758840653	-0.0502670247921089	0.26743302439925	1.11469742436615	0.950975456570765	1.30660611617591	1.115 (0.951-1.307)	1.80e-01
HDL	Esophageal_cancer	DwUCzX	UCIPk1	NA	rs112408350	0.108821853306479	0.0810816175460407	0.179554720038756	-0.0500981170837607	0.267741823696719	1.11496370555048	0.95113609722217	1.30700965753009	1.115 (0.951-1.307)	1.80e-01
HDL	Esophageal_cancer	DwUCzX	UCIPk1	NA	rs11242111	0.110923462708207	0.080937978726262	0.170538726925497	-0.047714975595267	0.26956190101168	1.11730938774717	0.953405492187252	1.3093906823255	1.117 (0.953-1.309)	1.71e-01
HDL	Esophageal_cancer	DwUCzX	UCIPk1	NA	rs11254464	0.108001931157828	0.0810589120957193	0.182732685253442	-0.0508735365497818	0.266877398865438	1.11404989679057	0.950398853650997	1.30588033410532	1.114 (0.950-1.306)	1.83e-01
HDL	Esophageal_cancer	DwUCzX	UCIPk1	NA	rs11264224	0.110286537930729	0.0810497253125777	0.173600024184046	-0.0485709236819232	0.269143999543381	1.11659797229712	0.952589775735677	1.30884360035792	1.117 (0.953-1.309)	1.74e-01
HDL	Esophageal_cancer	DwUCzX	UCIPk1	NA	rs112735216	0.111393655322697	0.0809312740017572	0.16869840230885	-0.0472316417207476	0.270018952366141	1.11783486189674	0.95386641673903	1.30998927789441	1.118 (0.954-1.310)	1.69e-01
HDL	Esophageal_cancer	DwUCzX	UCIPk1	NA	rs1128162	0.110692177883012	0.0810222594196821	0.171877874222541	-0.0481114505795653	0.269495806345589	1.11705100092236	0.95302756568386	1.30930414144555	1.117 (0.953-1.309)	1.72e-01
HDL	Esophageal_cancer	DwUCzX	UCIPk1	NA	rs112847760	0.107857508389925	0.0810743817527158	0.183402149147158	-0.0510482798453976	0.266763296625248	1.11388901423872	0.950232792332634	1.30573133873429	1.114 (0.950-1.306)	1.83e-01
HDL	Esophageal_cancer	DwUCzX	UCIPk1	NA	rs112888218	0.108342152264545	0.0810037350756134	0.181060865139902	-0.0504251684836577	0.267109473012747	1.11442898456257	0.950825077692539	1.30618343033939	1.114 (0.951-1.306)	1.81e-01
HDL	Esophageal_cancer	DwUCzX	UCIPk1	NA	rs112924314	0.111244850473386	0.0809757547763036	0.169502406089057	-0.0474676288881686	0.269957329834941	1.11766853502399	0.95364134306354	1.30990855552645	1.118 (0.954-1.310)	1.70e-01
HDL	Esophageal_cancer	DwUCzX	UCIPk1	NA	rs1132274	0.104216761583788	0.0809936884230164	0.198189476611735	-0.0545308677253239	0.2629643908929	1.10984099973706	0.946929278853815	1.30078039849849	1.110 (0.947-1.301)	1.98e-01
HDL	Esophageal_cancer	DwUCzX	UCIPk1	NA	rs113261881	0.109793232985338	0.0810245284049076	0.175397908651105	-0.0490148426882814	0.268601308658957	1.11604728483496	0.952166996875694	1.308133495568	1.116 (0.952-1.308)	1.75e-01
HDL	Esophageal_cancer	DwUCzX	UCIPk1	NA	rs113302940	0.110115253227589	0.081015855241996	0.174089075899867	-0.0486758230467231	0.268906329501901	1.1164067325236	0.952489854914194	1.30853256440856	1.116 (0.952-1.309)	1.74e-01
HDL	Esophageal_cancer	DwUCzX	UCIPk1	NA	rs1133328	0.108816859936308	0.0810337316856648	0.1793176983723	-0.0500092541675954	0.267642974040211	1.11495813813787	0.951220621704929	1.30688046645974	1.115 (0.951-1.307)	1.79e-01
HDL	Esophageal_cancer	DwUCzX	UCIPk1	NA	rs113652961	0.110604658725989	0.0809654346112	0.171916189194704	-0.0480875931119625	0.269296910563941	1.11695324183837	0.953050302779356	1.30904375227093	1.117 (0.953-1.309)	1.72e-01
HDL	Esophageal_cancer	DwUCzX	UCIPk1	NA	rs113761591	0.108839696459499	0.081030340474826	0.179208247862668	-0.04997977087116	0.267659163790158	1.11498360019598	0.95124866723793	1.30690162469897	1.115 (0.951-1.307)	1.79e-01
HDL	Esophageal_cancer	DwUCzX	UCIPk1	NA	rs114052230	0.108280663640607	0.0810382375845336	0.181494513825329	-0.0505542820250785	0.267115609306293	1.11436046196453	0.950702321224418	1.30619144548893	1.114 (0.951-1.306)	1.81e-01
HDL	Esophageal_cancer	DwUCzX	UCIPk1	NA	rs1149608	0.10975723867431	0.0810546959645995	0.175700246069977	-0.0491099654163055	0.268624442764925	1.11600711420483	0.952076428461042	1.30816375841695	1.116 (0.952-1.308)	1.76e-01
HDL	Esophageal_cancer	DwUCzX	UCIPk1	NA	rs11534749	0.106866516398614	0.0810092927827218	0.187106147462338	-0.0519116974555209	0.265644730252749	1.11278570592155	0.949412698698608	1.30427160812226	1.113 (0.949-1.304)	1.87e-01
HDL	Esophageal_cancer	DwUCzX	UCIPk1	NA	rs115513083	0.106825160878195	0.081007452757157	0.187266813700161	-0.0519494465258328	0.265599768282223	1.11273968704114	0.949376859928334	1.30421296681898	1.113 (0.949-1.304)	1.87e-01
HDL	Esophageal_cancer	DwUCzX	UCIPk1	NA	rs115549961	0.109191332443011	0.081033399725249	0.177823915149934	-0.0496341310184773	0.268016795904499	1.11537573749158	0.951577513515054	1.30736909827705	1.115 (0.952-1.307)	1.78e-01
HDL	Esophageal_cancer	DwUCzX	UCIPk1	NA	rs11556924	0.108006286106817	0.0809918374065225	0.182352911861458	-0.0507377152099673	0.266750287423601	1.11405474843161	0.950527946863266	1.3057143523225	1.114 (0.951-1.306)	1.82e-01
HDL	Esophageal_cancer	DwUCzX	UCIPk1	NA	rs11564713	0.107341101799039	0.0809888092722138	0.185044517663901	-0.0513969643745	0.266079167972578	1.1133139431083	0.949901518617268	1.30483835600514	1.113 (0.950-1.305)	1.85e-01
HDL	Esophageal_cancer	DwUCzX	UCIPk1	NA	rs11568030	0.10679460901836	0.080849525918197	0.18653277022263	-0.051670461781306	0.265259679818026	1.11270569129351	0.949641758538678	1.3037694944483	1.113 (0.950-1.304)	1.87e-01
HDL	Esophageal_cancer	DwUCzX	UCIPk1	NA	rs115912456	0.113261576857065	0.0807118756806139	0.160532562216915	-0.0449336994769383	0.271456853191068	1.119924841058	0.956060867067405	1.31187426744698	1.120 (0.956-1.312)	1.61e-01
HDL	Esophageal_cancer	DwUCzX	UCIPk1	NA	rs11592181	0.109185341168206	0.0810245669885341	0.177800437011214	-0.0496228101293208	0.267993492465733	1.11536905498905	0.951588286279587	1.30733863243631	1.115 (0.952-1.307)	1.78e-01
HDL	Esophageal_cancer	DwUCzX	UCIPk1	NA	rs11601507	0.109526771244674	0.0810444804531278	0.176554454331961	-0.0493204104434562	0.268373952932805	1.11574994054998	0.951876089792083	1.30783611773377	1.116 (0.952-1.308)	1.77e-01
HDL	Esophageal_cancer	DwUCzX	UCIPk1	NA	rs11604349	0.109199014977889	0.0810382433514824	0.177819324675251	-0.0496359419910168	0.268033971946794	1.1153843064375	0.951575790235868	1.30739155389683	1.115 (0.952-1.307)	1.78e-01
HDL	Esophageal_cancer	DwUCzX	UCIPk1	NA	rs11605837	0.106543517957647	0.0810150646469677	0.188473781213843	-0.05224600875041	0.265333044665703	1.11242633591451	0.94909535235911	1.30386514880746	1.112 (0.949-1.304)	1.88e-01
HDL	Esophageal_cancer	DwUCzX	UCIPk1	NA	rs11616977	0.109788057401304	0.0810441461451744	0.175522783270289	-0.0490584690432382	0.268634583845845	1.1160415086534	0.952125458206407	1.30817702467875	1.116 (0.952-1.308)	1.76e-01
HDL	Esophageal_cancer	DwUCzX	UCIPk1	NA	rs11628375	0.10857891389918	0.0810276611939903	0.180237930651665	-0.0502353020410407	0.267393129839401	1.11469286982836	0.951005624606949	1.30655399073977	1.115 (0.951-1.307)	1.80e-01
HDL	Esophageal_cancer	DwUCzX	UCIPk1	NA	rs11632618	0.102943764936174	0.0812837817261589	0.205343569707335	-0.0563724472470976	0.262259977119445	1.10842907474357	0.945187038015223	1.2998644335166	1.108 (0.945-1.300)	2.05e-01
HDL	Esophageal_cancer	DwUCzX	UCIPk1	NA	rs11644601	0.111151979085753	0.0810363365434985	0.170178231618149	-0.0476792405395042	0.26998319871101	1.11756474041607	0.953439562794433	1.30994244182683	1.118 (0.953-1.310)	1.70e-01
HDL	Esophageal_cancer	DwUCzX	UCIPk1	NA	rs11650182	0.110704399175535	0.0810312811179616	0.171878277357271	-0.0481169118156697	0.26952571016674	1.11706465281283	0.953022360989521	1.30934329522785	1.117 (0.953-1.309)	1.72e-01
HDL	Esophageal_cancer	DwUCzX	UCIPk1	NA	rs11670364	0.111102960536118	0.0809990446787682	0.170170033137813	-0.0476551670342675	0.269861088106504	1.11750996035601	0.953462515703019	1.30978249372927	1.118 (0.953-1.310)	1.70e-01
HDL	Esophageal_cancer	DwUCzX	UCIPk1	NA	rs11672416	0.10511866091506	0.0809198909657233	0.193928142234808	-0.0534843253777577	0.263721647207877	1.11084241611304	0.947920799187797	1.3017657957217	1.111 (0.948-1.302)	1.94e-01
HDL	Esophageal_cancer	DwUCzX	UCIPk1	NA	rs11672485	0.1121874933118	0.0808867418062075	0.16545087685937	-0.0463505206283667	0.270725507251966	1.11872259398676	0.954707258945634	1.31091518428241	1.119 (0.955-1.311)	1.65e-01
HDL	Esophageal_cancer	DwUCzX	UCIPk1	NA	rs11672699	0.10816125596134	0.0810123224491599	0.181836735248072	-0.0506228960390139	0.266945407961693	1.11422740671197	0.950637091959948	1.30596914886673	1.114 (0.951-1.306)	1.82e-01
HDL	Esophageal_cancer	DwUCzX	UCIPk1	NA	rs11679686	0.10828086278157	0.0810247602779186	0.181421093727362	-0.0505276673631508	0.26708939292629	1.11436068387937	0.950727624182005	1.30615720232651	1.114 (0.951-1.306)	1.81e-01
HDL	Esophageal_cancer	DwUCzX	UCIPk1	NA	rs116843064	0.110176410817407	0.0815014666645669	0.176428593132552	-0.0495664638451439	0.269919285479958	1.11647501135648	0.951641906254214	1.30985872184832	1.116 (0.952-1.310)	1.76e-01
HDL	Esophageal_cancer	DwUCzX	UCIPk1	NA	rs11689541	0.11140904267623	0.0809540257301207	0.168759292115465	-0.0472608477548068	0.270078933107266	1.11785206254928	0.953838558490791	1.31006785437868	1.118 (0.954-1.310)	1.69e-01
HDL	Esophageal_cancer	DwUCzX	UCIPk1	NA	rs11694828	0.105442376808004	0.0808621957433076	0.192241705371946	-0.0530475268488794	0.263932280464886	1.11120207166766	0.948334940039849	1.30204001977045	1.111 (0.948-1.302)	1.92e-01
HDL	Esophageal_cancer	DwUCzX	UCIPk1	NA	rs116978226	0.114268266439054	0.0809776680683802	0.158212657865421	-0.0444479629749716	0.272984495853079	1.12105282539788	0.956525373533382	1.31387987408022	1.121 (0.957-1.314)	1.58e-01
HDL	Esophageal_cancer	DwUCzX	UCIPk1	NA	rs11708067	0.108664490510179	0.0810346471781431	0.179932357968667	-0.0501634179589815	0.267492398979339	1.11478826554823	0.951073989230442	1.30668369766856	1.115 (0.951-1.307)	1.80e-01
HDL	Esophageal_cancer	DwUCzX	UCIPk1	NA	rs117138640	0.109986297438388	0.0810170427673009	0.174600204157297	-0.0488071063855216	0.268779701262298	1.11626277469463	0.952364817073742	1.308366877724	1.116 (0.952-1.308)	1.75e-01
HDL	Esophageal_cancer	DwUCzX	UCIPk1	NA	rs11716948	0.108464876253953	0.0810416508334323	0.180771181548747	-0.0503767593795739	0.267306511887481	1.11456576012611	0.95087110739681	1.3064408246102	1.115 (0.951-1.306)	1.81e-01
HDL	Esophageal_cancer	DwUCzX	UCIPk1	NA	rs11727676	0.108694989746059	0.0810248602967241	0.179757610473561	-0.05011373643552	0.267503715927638	1.11482226625699	0.951121241208917	1.30669848542408	1.115 (0.951-1.307)	1.80e-01
HDL	Esophageal_cancer	DwUCzX	UCIPk1	NA	rs11747615	0.110541408407478	0.0809991879220179	0.172340307728942	-0.0482169999196772	0.269299816734633	1.11688259642425	0.952926979561686	1.30904755658105	1.117 (0.953-1.309)	1.72e-01
HDL	Esophageal_cancer	DwUCzX	UCIPk1	NA	rs117478982	0.109508666243631	0.081031206848101	0.176555112219736	-0.0493124991786471	0.268329831665909	1.115729740079	0.951883620365683	1.30777841562031	1.116 (0.952-1.308)	1.77e-01
HDL	Esophageal_cancer	DwUCzX	UCIPk1	NA	rs117503268	0.10898958356598	0.0810346204232903	0.178633128895398	-0.0498382724636688	0.267817439595629	1.1151507343869	0.951383276932776	1.30710849197691	1.115 (0.951-1.307)	1.79e-01
HDL	Esophageal_cancer	DwUCzX	UCIPk1	NA	rs11755266	0.105001219024017	0.0810278258722103	0.195021593421355	-0.0538133196855152	0.263815757733549	1.11071196433944	0.947608989935207	1.30188831134995	1.111 (0.948-1.302)	1.95e-01
HDL	Esophageal_cancer	DwUCzX	UCIPk1	NA	rs117587884	0.108348882734219	0.0810306515175773	0.181178725319841	-0.0504711942402325	0.26716895970867	1.11443648521829	0.950781316256052	1.30626113318705	1.114 (0.951-1.306)	1.81e-01
HDL	Esophageal_cancer	DwUCzX	UCIPk1	NA	rs11763186	0.10207214987745	0.0801674125446392	0.202933804144919	-0.0550559787100431	0.259200278464943	1.10746337219208	0.946432166418759	1.29589331836423	1.107 (0.946-1.296)	2.03e-01
HDL	Esophageal_cancer	DwUCzX	UCIPk1	NA	rs117688148	0.10878473583757	0.0810271183056054	0.179410619689162	-0.050028416041416	0.267597887716557	1.11492232168784	0.951202394710033	1.30682154535233	1.115 (0.951-1.307)	1.79e-01
HDL	Esophageal_cancer	DwUCzX	UCIPk1	NA	rs11795343	0.112781181493103	0.0809075777196956	0.163332466811313	-0.0457976708374999	0.271360033823707	1.11938696356364	0.955235214580715	1.3117472587589	1.119 (0.955-1.312)	1.63e-01
HDL	Esophageal_cancer	DwUCzX	UCIPk1	NA	rs11806008	0.110048289461662	0.0810007086305329	0.174270530704265	-0.0487130994541828	0.268809678377506	1.11633197622749	0.95245435017601	1.3084060993765	1.116 (0.952-1.308)	1.74e-01
HDL	Esophageal_cancer	DwUCzX	UCIPk1	NA	rs11830808	0.108952795371742	0.0810380448404764	0.178798145124317	-0.0498817725155919	0.267787363259076	1.11510971075968	0.951341892610948	1.30706917953318	1.115 (0.951-1.307)	1.79e-01
HDL	Esophageal_cancer	DwUCzX	UCIPk1	NA	rs11881404	0.109824014072677	0.0810343961419967	0.175329474237674	-0.0490034023656362	0.268651430510991	1.11608163851263	0.952177890035661	1.30819906328468	1.116 (0.952-1.308)	1.75e-01
HDL	Esophageal_cancer	DwUCzX	UCIPk1	NA	rs11904625	0.109676094988321	0.0810307415498447	0.17589206414493	-0.0491441584493743	0.268496348426017	1.11591656094795	0.9520438746368	1.30799620077696	1.116 (0.952-1.308)	1.76e-01
HDL	Esophageal_cancer	DwUCzX	UCIPk1	NA	rs11925192	0.1161989576195	0.0809893362912071	0.151360084489597	-0.0425401415112656	0.274938056750266	1.12321932294657	0.958351995051415	1.31644912720494	1.123 (0.958-1.316)	1.51e-01
HDL	Esophageal_cancer	DwUCzX	UCIPk1	NA	rs12001314	0.108065681693002	0.0810504388831683	0.182428794110605	-0.050793178518008	0.266924541904012	1.11412092033157	0.950475228900918	1.30594189872345	1.114 (0.950-1.306)	1.82e-01
HDL	Esophageal_cancer	DwUCzX	UCIPk1	NA	rs12046614	0.105315999120135	0.0808900256020303	0.192928278924643	-0.0532284510598445	0.263860449300114	1.11106164939239	0.94816337880935	1.30194649607825	1.111 (0.948-1.302)	1.93e-01
HDL	Esophageal_cancer	DwUCzX	UCIPk1	NA	rs12115626	0.108230307650087	0.0810340391670182	0.181675025994052	-0.0505964091172682	0.267057024417443	1.11430434865251	0.950662271743677	1.30611492464978	1.114 (0.951-1.306)	1.82e-01
HDL	Esophageal_cancer	DwUCzX	UCIPk1	NA	rs12140153	0.108688176232332	0.0810323379295576	0.179825066902758	-0.0501352061096005	0.267511558574265	1.11481467042605	0.951100821165064	1.30670873343874	1.115 (0.951-1.307)	1.80e-01
HDL	Esophageal_cancer	DwUCzX	UCIPk1	NA	rs12143329	0.111017861857867	0.0810102032629425	0.170556375030108	-0.0477621365375007	0.269797860253234	1.11741486578172	0.953360529746153	1.30969968161199	1.117 (0.953-1.310)	1.71e-01
HDL	Esophageal_cancer	DwUCzX	UCIPk1	NA	rs12150483	0.109826486918217	0.081028511512303	0.175288411019464	-0.0489893956458973	0.268642369482331	1.11608439841354	0.952191227017912	1.30818720970917	1.116 (0.952-1.308)	1.75e-01
HDL	Esophageal_cancer	DwUCzX	UCIPk1	NA	rs12161427	0.112993231469131	0.0808879836721824	0.16244064377652	-0.0455472165283465	0.271533679466609	1.11962435471093	0.955474487318655	1.31197505773255	1.120 (0.955-1.312)	1.62e-01
HDL	Esophageal_cancer	DwUCzX	UCIPk1	NA	rs12163951	0.111405328526028	0.0810308792807406	0.169177860772957	-0.0474151948642234	0.27022585191628	1.11784791068653	0.953691347627516	1.31026034212727	1.118 (0.954-1.310)	1.69e-01
HDL	Esophageal_cancer	DwUCzX	UCIPk1	NA	rs12207062	0.113851912697265	0.0807420075016663	0.158518904179821	-0.0444024220060007	0.272106247400531	1.1205861680133	0.95656893561766	1.31272646767681	1.121 (0.957-1.313)	1.59e-01
HDL	Esophageal_cancer	DwUCzX	UCIPk1	NA	rs12208357	0.111107573497706	0.0810023035844602	0.170169483852404	-0.0476569415278357	0.269872088523248	1.11751511539842	0.953460823791418	1.3097969019618	1.118 (0.953-1.310)	1.70e-01
HDL	Esophageal_cancer	DwUCzX	UCIPk1	NA	rs12257692	0.1082157312856	0.0809704816026012	0.181391214880398	-0.0504864126554983	0.266917875226699	1.11428810626455	0.950766846981255	1.30593319245924	1.114 (0.951-1.306)	1.81e-01
HDL	Esophageal_cancer	DwUCzX	UCIPk1	NA	rs12280753	0.111245414312686	0.081207554966062	0.170721253912254	-0.0479213934207959	0.270412222046167	1.11766916520961	0.953208712608812	1.310504558274	1.118 (0.953-1.311)	1.71e-01
HDL	Esophageal_cancer	DwUCzX	UCIPk1	NA	rs12343695	0.110151046593494	0.0810074275955913	0.173904372514487	-0.0486235114938647	0.268925604680853	1.11644669319343	0.952539682440853	1.30855778685099	1.116 (0.953-1.309)	1.74e-01
HDL	Esophageal_cancer	DwUCzX	UCIPk1	NA	rs12368865	0.10792340675697	0.0810204614919246	0.182843349170008	-0.0508766977672022	0.266723511281142	1.11396242012447	0.950395849238333	1.30567939079706	1.114 (0.950-1.306)	1.83e-01
HDL	Esophageal_cancer	DwUCzX	UCIPk1	NA	rs12406245	0.103622398423157	0.0811592049224285	0.201680151324025	-0.0554496432248031	0.262694440071117	1.10918154712924	0.946059662984715	1.30042929915287	1.109 (0.946-1.300)	2.02e-01
HDL	Esophageal_cancer	DwUCzX	UCIPk1	NA	rs12414592	0.108068804959418	0.0811429671857383	0.182915381101968	-0.0509714107246291	0.267109020643465	1.11412440003346	0.950305838699375	1.30618283946226	1.114 (0.950-1.306)	1.83e-01
HDL	Esophageal_cancer	DwUCzX	UCIPk1	NA	rs12420650	0.111798205944769	0.0809954794938903	0.167493741724879	-0.0469529338632557	0.270549345752794	1.11828717417093	0.954132303855066	1.3106842718378	1.118 (0.954-1.311)	1.67e-01
HDL	Esophageal_cancer	DwUCzX	UCIPk1	NA	rs12421131	0.107537592859356	0.0810596923774788	0.184625500537753	-0.0513394042005027	0.266414589919214	1.11353272083867	0.949956196687584	1.30527610083707	1.114 (0.950-1.305)	1.85e-01
HDL	Esophageal_cancer	DwUCzX	UCIPk1	NA	rs12428841	0.109901392727099	0.0810414438856586	0.175063071460958	-0.0489398372887916	0.26874262274299	1.11616800274937	0.952238417220098	1.30831836631683	1.116 (0.952-1.308)	1.75e-01
HDL	Esophageal_cancer	DwUCzX	UCIPk1	NA	rs12449758	0.115020606047197	0.0805510188458735	0.153314188639446	-0.0428593908907152	0.272900602985109	1.12189655518712	0.958046090604201	1.31376965355284	1.122 (0.958-1.314)	1.53e-01
HDL	Esophageal_cancer	DwUCzX	UCIPk1	NA	rs12454712	0.106660726318396	0.0810204831353296	0.188017620923774	-0.0521394206268498	0.265460873263642	1.11255672922324	0.949196520043339	1.30403183071446	1.113 (0.949-1.304)	1.88e-01
HDL	Esophageal_cancer	DwUCzX	UCIPk1	NA	rs12455535	0.112392232253826	0.0810295700695847	0.165425888163666	-0.0464257250825602	0.271210189590212	1.118951663516	0.954635463407016	1.31155071572216	1.119 (0.955-1.312)	1.65e-01
HDL	Esophageal_cancer	DwUCzX	UCIPk1	NA	rs12459419	0.110668261697823	0.0809995560211644	0.171850366608347	-0.0480908681036596	0.269427391499305	1.11702428564322	0.953047181552639	1.30921456866806	1.117 (0.953-1.309)	1.72e-01
HDL	Esophageal_cancer	DwUCzX	UCIPk1	NA	rs12477711	0.110760760905843	0.0810092630665582	0.171543685857165	-0.0480173947046112	0.269538916516297	1.11712761428382	0.95311720774102	1.30936058698727	1.117 (0.953-1.309)	1.72e-01
HDL	Esophageal_cancer	DwUCzX	UCIPk1	NA	rs12478677	0.106165956996556	0.0808408176763951	0.189091415507711	-0.0522820456491787	0.26461395964229	1.11200640643745	0.949061150522243	1.30292789592904	1.112 (0.949-1.303)	1.89e-01
HDL	Esophageal_cancer	DwUCzX	UCIPk1	NA	rs12509233	0.110435194516552	0.0810191454867133	0.172858786231572	-0.048362330637406	0.26923271967051	1.11676397427775	0.952788500062709	1.30895972627982	1.117 (0.953-1.309)	1.73e-01
HDL	Esophageal_cancer	DwUCzX	UCIPk1	NA	rs12533197	0.107443539710744	0.081061835440377	0.185021411384326	-0.0514376577523952	0.266324737173882	1.11342799450519	0.949862864702292	1.30515882346492	1.113 (0.950-1.305)	1.85e-01
HDL	Esophageal_cancer	DwUCzX	UCIPk1	NA	rs12549603	0.10967636862679	0.0811098825823146	0.176312978479473	-0.0492990012345464	0.268651738488127	1.1159168663057	0.951896468924295	1.30819946618014	1.116 (0.952-1.308)	1.76e-01
HDL	Esophageal_cancer	DwUCzX	UCIPk1	NA	rs12554865	0.108271677340541	0.0810264718025158	0.18146735390924	-0.05054020739239	0.267083562073472	1.11435044803203	0.950715702104551	1.30614958633831	1.114 (0.951-1.306)	1.81e-01
HDL	Esophageal_cancer	DwUCzX	UCIPk1	NA	rs12575459	0.107042868274764	0.0810206260760147	0.186441198969722	-0.0517575588342243	0.265843295383753	1.11298196507337	0.949559051142019	1.30453061669917	1.113 (0.950-1.305)	1.86e-01
HDL	Esophageal_cancer	DwUCzX	UCIPk1	NA	rs12575636	0.111237106708998	0.0809866374413318	0.169589442096673	-0.0474967026760122	0.269970916094009	1.1176598800957	0.953613617500498	1.30992635240434	1.118 (0.954-1.310)	1.70e-01
HDL	Esophageal_cancer	DwUCzX	UCIPk1	NA	rs12598357	0.111349263771048	0.0809761990030137	0.169104683915164	-0.047364086274859	0.270062613816955	1.11778524057412	0.953740090692566	1.31004647517549	1.118 (0.954-1.310)	1.69e-01
HDL	Esophageal_cancer	DwUCzX	UCIPk1	NA	rs1260752	0.106661731980913	0.0809310065185642	0.187525714491195	-0.0519630407954733	0.265286504757299	1.1125578480804	0.949363953931034	1.3038044684549	1.113 (0.949-1.304)	1.88e-01
HDL	Esophageal_cancer	DwUCzX	UCIPk1	NA	rs12615407	0.110838919943181	0.0810211513566227	0.171304407867987	-0.0479625367157994	0.269640376602162	1.117214931315	0.95316949526832	1.30949344156446	1.117 (0.953-1.309)	1.71e-01
HDL	Esophageal_cancer	DwUCzX	UCIPk1	NA	rs12624640	0.106411468983693	0.0810593938890738	0.189264085945723	-0.0524649430388918	0.265287881006277	1.11227945085647	0.948887585587905	1.3038062628157	1.112 (0.949-1.304)	1.89e-01
HDL	Esophageal_cancer	DwUCzX	UCIPk1	NA	rs12625020	0.110110959501072	0.0810601477650228	0.174341274878393	-0.0487669301183725	0.268988849120517	1.1164019389887	0.952403080305688	1.30864054847206	1.116 (0.952-1.309)	1.74e-01
HDL	Esophageal_cancer	DwUCzX	UCIPk1	NA	rs1262925	0.108618978984563	0.0810468097849076	0.180180153117178	-0.0502327681938564	0.267470726162982	1.11473753098803	0.951008034312927	1.30665537845962	1.115 (0.951-1.307)	1.80e-01
HDL	Esophageal_cancer	DwUCzX	UCIPk1	NA	rs12633551	0.0993522682458232	0.0812278247266133	0.221280232012157	-0.0598542682183388	0.258558804709985	1.10445529556895	0.9419017886086	1.29506230337692	1.104 (0.942-1.295)	2.21e-01
HDL	Esophageal_cancer	DwUCzX	UCIPk1	NA	rs1264377	0.108682934702833	0.0810367757367119	0.179869901980931	-0.0501491457411228	0.267515015146788	1.11480882710738	0.951087563262482	1.30671325018005	1.115 (0.951-1.307)	1.80e-01
HDL	Esophageal_cancer	DwUCzX	UCIPk1	NA	rs12650033	0.111878460489899	0.0809344575769563	0.166869140589547	-0.0467530763609351	0.270509997340734	1.11837692540084	0.954323013410931	1.31063269950764	1.118 (0.954-1.311)	1.67e-01
HDL	Esophageal_cancer	DwUCzX	UCIPk1	NA	rs12675593	0.112436167448713	0.0811414451843488	0.165844300215101	-0.0466010651126106	0.271473400010036	1.11900082595538	0.954468092270034	1.31189597497259	1.119 (0.954-1.312)	1.66e-01
HDL	Esophageal_cancer	DwUCzX	UCIPk1	NA	rs1269175	0.110288778180923	0.0810163362701648	0.173414069674009	-0.0485032409085996	0.269080797270446	1.11660047375874	0.952654251835475	1.30876088108151	1.117 (0.953-1.309)	1.73e-01
HDL	Esophageal_cancer	DwUCzX	UCIPk1	NA	rs12692596	0.10880293374421	0.0810421029768448	0.179418295966502	-0.0500395880904062	0.267645455578825	1.11494261112477	0.951191767889641	1.3068837095381	1.115 (0.951-1.307)	1.79e-01
HDL	Esophageal_cancer	DwUCzX	UCIPk1	NA	rs12701310	0.110304163587142	0.0810522888115549	0.173544888993175	-0.0485583224835053	0.26916664965779	1.11661765324277	0.952601779584083	1.30887324615095	1.117 (0.953-1.309)	1.74e-01
HDL	Esophageal_cancer	DwUCzX	UCIPk1	NA	rs12740374	0.108301971224767	0.0811767806620106	0.182154826053652	-0.0508045188727739	0.267408461322308	1.11438420654683	0.950464450235743	1.3065740223035	1.114 (0.950-1.307)	1.82e-01
HDL	Esophageal_cancer	DwUCzX	UCIPk1	NA	rs1274232	0.110235582267338	0.0810074488205309	0.173574381475077	-0.0485390174209029	0.269010181955578	1.11654107675628	0.952620169798585	1.30866846578282	1.117 (0.953-1.309)	1.74e-01
HDL	Esophageal_cancer	DwUCzX	UCIPk1	NA	rs12761207	0.106242368361035	0.0806997582490925	0.18800155422342	-0.0519291578071861	0.264413894529256	1.1120913796107	0.949396121763733	1.30266725158605	1.112 (0.949-1.303)	1.88e-01
HDL	Esophageal_cancer	DwUCzX	UCIPk1	NA	rs12774848	0.110671291081771	0.0809829471127571	0.171750734433691	-0.0480552852592333	0.269397867422774	1.11702766954379	0.953081094285583	1.30917591588754	1.117 (0.953-1.309)	1.72e-01
HDL	Esophageal_cancer	DwUCzX	UCIPk1	NA	rs12794995	0.106556155345558	0.0809389134784309	0.188005964499284	-0.0520841150721666	0.265196425763282	1.11244039416647	0.949249017335066	1.30368702834951	1.112 (0.949-1.304)	1.88e-01
HDL	Esophageal_cancer	DwUCzX	UCIPk1	NA	rs1281951	0.112249847298394	0.0809816476010303	0.16571190074063	-0.0464741819996253	0.270973876596413	1.11879235297524	0.954589205836297	1.31124081586414	1.119 (0.955-1.311)	1.66e-01
HDL	Esophageal_cancer	DwUCzX	UCIPk1	NA	rs12881284	0.110342475576289	0.0810072435269045	0.173156554605906	-0.048431721736444	0.269116672889022	1.11666043390568	0.952722387315384	1.30880783452993	1.117 (0.953-1.309)	1.73e-01
HDL	Esophageal_cancer	DwUCzX	UCIPk1	NA	rs12882934	0.110624234407599	0.0810308435353164	0.172186604482239	-0.0481962189216212	0.269444687736819	1.11697510717342	0.952946782541158	1.30923721335003	1.117 (0.953-1.309)	1.72e-01
HDL	Esophageal_cancer	DwUCzX	UCIPk1	NA	rs12883788	0.11003427002704	0.0810342844746891	0.174503974109032	-0.0487929275433509	0.26886146759743	1.11631632599404	0.952378320599904	1.30847386246241	1.116 (0.952-1.308)	1.75e-01
HDL	Esophageal_cancer	DwUCzX	UCIPk1	NA	rs12885593	0.10973004619711	0.0810397432561124	0.175727583762419	-0.0491078505848698	0.268567942979091	1.11597676761942	0.952078441944332	1.30808984953271	1.116 (0.952-1.308)	1.76e-01
HDL	Esophageal_cancer	DwUCzX	UCIPk1	NA	rs12903823	0.109992010935205	0.0810127736050407	0.174555103000877	-0.0487930253306751	0.268777047201084	1.11626915247666	0.952378227469381	1.30836340524282	1.116 (0.952-1.308)	1.75e-01
HDL	Esophageal_cancer	DwUCzX	UCIPk1	NA	rs12903859	0.109311536072138	0.0810392501849816	0.177378239420431	-0.0495253942904255	0.268148466434702	1.11550981776138	0.951680990566137	1.3075412515929	1.116 (0.952-1.308)	1.77e-01
HDL	Esophageal_cancer	DwUCzX	UCIPk1	NA	rs12921195	0.109719775217369	0.0810362651779043	0.175749479631952	-0.0491113045313239	0.268550854966061	1.11596530550351	0.952075153522052	1.30806749706729	1.116 (0.952-1.308)	1.76e-01
HDL	Esophageal_cancer	DwUCzX	UCIPk1	NA	rs12931143	0.108379378552476	0.0810417007332662	0.18111542204099	-0.0504623548847261	0.267221111989677	1.11447047138902	0.95078972058726	1.30632925946119	1.114 (0.951-1.306)	1.81e-01
HDL	Esophageal_cancer	DwUCzX	UCIPk1	NA	rs12940636	0.10495811731545	0.0808600665958256	0.194279894434815	-0.0535276132123677	0.263443847843269	1.11066409178775	0.94787976663713	1.30140421623638	1.111 (0.948-1.301)	1.94e-01
HDL	Esophageal_cancer	DwUCzX	UCIPk1	NA	rs12951640	0.107850147104624	0.0810010455844892	0.183035688898853	-0.0509119022409745	0.266612196450223	1.11388081461408	0.950362391641517	1.30553405740547	1.114 (0.950-1.306)	1.83e-01
HDL	Esophageal_cancer	DwUCzX	UCIPk1	NA	rs12981222	0.109302580573813	0.081054184829531	0.177493605852239	-0.0495636216920674	0.268168782839694	1.1154998278598	0.951644610970029	1.30756781640036	1.115 (0.952-1.308)	1.77e-01
HDL	Esophageal_cancer	DwUCzX	UCIPk1	NA	rs12984037	0.110832447440377	0.0810494420126964	0.17147893495865	-0.0480244589045083	0.269689353785261	1.11720770016162	0.953110474754321	1.30955757843513	1.117 (0.953-1.310)	1.71e-01
HDL	Esophageal_cancer	DwUCzX	UCIPk1	NA	rs12992672	0.107365345948349	0.0810122622257014	0.185072508696931	-0.0514186880140262	0.266149379910723	1.11334093478496	0.949880883523228	1.3049299744514	1.113 (0.950-1.305)	1.85e-01
HDL	Esophageal_cancer	DwUCzX	UCIPk1	NA	rs12997031	0.110867515287855	0.0809930328205751	0.171045386835816	-0.0478788290404725	0.269613859616182	1.11724687891781	0.953249286210472	1.30945871820561	1.117 (0.953-1.309)	1.71e-01
HDL	Esophageal_cancer	DwUCzX	UCIPk1	NA	rs13064664	0.109046868302619	0.0810377537114294	0.178421729184468	-0.0497871289717828	0.26788086557702	1.11521461733278	0.951431935239948	1.307191399245	1.115 (0.951-1.307)	1.78e-01
HDL	Esophageal_cancer	DwUCzX	UCIPk1	NA	rs13066793	0.109080029022452	0.0810390039884703	0.178296429284787	-0.0497564187949498	0.267916476839854	1.11525159926543	0.951461154331583	1.30723795081037	1.115 (0.951-1.307)	1.78e-01
HDL	Esophageal_cancer	DwUCzX	UCIPk1	NA	rs13076933	0.108797249613384	0.0810410706565094	0.179435480672117	-0.0500432488733744	0.267637748100143	1.11493627366312	0.951188285789392	1.30687363679859	1.115 (0.951-1.307)	1.79e-01
HDL	Esophageal_cancer	DwUCzX	UCIPk1	NA	rs13097947	0.107252260798436	0.0810051870067072	0.185497332790604	-0.0515179057347098	0.266022427331583	1.11321503957702	0.949786643182277	1.30476432074085	1.113 (0.950-1.305)	1.85e-01
HDL	Esophageal_cancer	DwUCzX	UCIPk1	NA	rs13101828	0.108388976845787	0.0810750003417859	0.181256050381786	-0.0505180238241136	0.267295977515687	1.11448116845483	0.95073679260517	1.30642706214932	1.114 (0.951-1.306)	1.81e-01
HDL	Esophageal_cancer	DwUCzX	UCIPk1	NA	rs13106834	0.108681098989141	0.0810502142545275	0.17994944994784	-0.0501773209497327	0.267539518928015	1.11480678063943	0.951060766549484	1.30674526998796	1.115 (0.951-1.307)	1.80e-01
HDL	Esophageal_cancer	DwUCzX	UCIPk1	NA	rs13107325	0.120961302948764	0.0810574216545319	0.135622738899661	-0.0379112434941184	0.279833849391646	1.12858123875631	0.962798391720102	1.32290999177635	1.129 (0.963-1.323)	1.36e-01
HDL	Esophageal_cancer	DwUCzX	UCIPk1	NA	rs13118865	0.110282871082068	0.0810240786115887	0.173478198952415	-0.0485243229966457	0.269090065160782	1.11659387790884	0.952634168106364	1.30877301059004	1.117 (0.953-1.309)	1.73e-01
HDL	Esophageal_cancer	DwUCzX	UCIPk1	NA	rs13191296	0.111720815313401	0.0808377330765605	0.166960047409272	-0.0467211415166577	0.270162772143459	1.11820063256927	0.954353490054385	1.31017769380929	1.118 (0.954-1.310)	1.67e-01
HDL	Esophageal_cancer	DwUCzX	UCIPk1	NA	rs13192954	0.108555687908814	0.0810198750776818	0.180289266906628	-0.0502432672434427	0.26735464306107	1.11466698028316	0.950998049684832	1.3065037066536	1.115 (0.951-1.307)	1.80e-01
HDL	Esophageal_cancer	DwUCzX	UCIPk1	NA	rs13226502	0.107113725957066	0.080872217551657	0.185343306510074	-0.0513958204441819	0.265623272358314	1.11306083118996	0.949902605239036	1.30424362150004	1.113 (0.950-1.304)	1.85e-01
HDL	Esophageal_cancer	DwUCzX	UCIPk1	NA	rs13258367	0.107487284745323	0.0809772383806535	0.184384163326843	-0.0512281024807578	0.266202671971404	1.11347670251667	0.95006193433024	1.30499951871184	1.113 (0.950-1.305)	1.84e-01
HDL	Esophageal_cancer	DwUCzX	UCIPk1	NA	rs1330145	0.111217136268166	0.0809822302469222	0.169642835260665	-0.0475080350158009	0.269942307552134	1.11763756015806	0.95360281088819	1.30988887785748	1.118 (0.954-1.310)	1.70e-01
HDL	Esophageal_cancer	DwUCzX	UCIPk1	NA	rs13303359	0.108658566099131	0.0810602633499689	0.180093734083543	-0.0502195500668076	0.26753668226507	1.11478166110387	0.951020604941028	1.30674156319733	1.115 (0.951-1.307)	1.80e-01
HDL	Esophageal_cancer	DwUCzX	UCIPk1	NA	rs13323506	0.108984165625813	0.0810311741450314	0.178636248647229	-0.0498369356984482	0.267805266950075	1.11514469258331	0.951384548709702	1.30709258110537	1.115 (0.951-1.307)	1.79e-01
HDL	Esophageal_cancer	DwUCzX	UCIPk1	NA	rs13326165	0.113822385830571	0.0809083800422245	0.159484954689675	-0.0447580390521888	0.272402810713331	1.12055308110338	0.956228823876651	1.31311583191958	1.121 (0.956-1.313)	1.59e-01
HDL	Esophageal_cancer	DwUCzX	UCIPk1	NA	rs13379043	0.108945832254035	0.0810946689970881	0.179129501579784	-0.049999718980258	0.267891383488327	1.11510194614654	0.951229691814999	1.30720514824051	1.115 (0.951-1.307)	1.79e-01
HDL	Esophageal_cancer	DwUCzX	UCIPk1	NA	rs13389106	0.110910872063761	0.0810254893560774	0.171049521178485	-0.0478990870741502	0.269720831201673	1.11729532019049	0.953229975449928	1.30959880057312	1.117 (0.953-1.310)	1.71e-01
HDL	Esophageal_cancer	DwUCzX	UCIPk1	NA	rs1351442	0.105107879124504	0.0808424363252486	0.193547081679784	-0.0533432960729836	0.263559054321991	1.11083043930733	0.948054493226255	1.30155415507032	1.111 (0.948-1.302)	1.94e-01
HDL	Esophageal_cancer	DwUCzX	UCIPk1	NA	rs1361515	0.111131831288521	0.081009084817994	0.170111989867438	-0.0476459749547473	0.269909637531789	1.11754222417512	0.953471280046564	1.30984608446023	1.118 (0.953-1.310)	1.70e-01
HDL	Esophageal_cancer	DwUCzX	UCIPk1	NA	rs138026745	0.110114994613312	0.0810191010799311	0.17410733847095	-0.0486824435033529	0.268912432729977	1.11640644380491	0.952483549017294	1.30854055070562	1.116 (0.952-1.309)	1.74e-01
HDL	Esophageal_cancer	DwUCzX	UCIPk1	NA	rs1386573	0.107152095255094	0.080900088768047	0.185337339750672	-0.0514120787302787	0.265716269240466	1.11310353937205	0.94988716157626	1.30436491773041	1.113 (0.950-1.304)	1.85e-01
HDL	Esophageal_cancer	DwUCzX	UCIPk1	NA	rs139583327	0.109446193486971	0.0810362942309073	0.176829238890041	-0.0493849432056072	0.268277330179549	1.11566003954367	0.951814664580774	1.30770975711202	1.116 (0.952-1.308)	1.77e-01
HDL	Esophageal_cancer	DwUCzX	UCIPk1	NA	rs1397440	0.108515071982662	0.0810308416274556	0.180511320597998	-0.0503053776071514	0.267335521572475	1.1146217079708	0.950938984684373	1.30647872459672	1.115 (0.951-1.306)	1.81e-01
HDL	Esophageal_cancer	DwUCzX	UCIPk1	NA	rs1400995	0.11283190101787	0.0809559104723459	0.163394601278681	-0.0458416835079277	0.271505485543668	1.11944373977828	0.955193173053221	1.31193806853031	1.119 (0.955-1.312)	1.63e-01
HDL	Esophageal_cancer	DwUCzX	UCIPk1	NA	rs1408579	0.109907675464325	0.0810556706525859	0.175114139643175	-0.0489614390147437	0.268776789943393	1.11617501536166	0.95221784744894	1.30836306865631	1.116 (0.952-1.308)	1.75e-01
HDL	Esophageal_cancer	DwUCzX	UCIPk1	NA	rs1412234	0.111028959628011	0.0810298275003393	0.170617199441644	-0.0477895022726543	0.269847421528676	1.11742726666386	0.953334440691365	1.3097645936072	1.117 (0.953-1.310)	1.71e-01
HDL	Esophageal_cancer	DwUCzX	UCIPk1	NA	rs141290918	0.110489382769042	0.0809921760935224	0.172505187074711	-0.0482552823742615	0.269234047912346	1.11682449140561	0.952890499876139	1.30896146489604	1.117 (0.953-1.309)	1.73e-01
HDL	Esophageal_cancer	DwUCzX	UCIPk1	NA	rs141364690	0.10746146040589	0.0809094040630718	0.184121882414998	-0.051120971557731	0.26604389236951	1.11344794808764	0.950163720794339	1.30479232785707	1.113 (0.950-1.305)	1.84e-01
HDL	Esophageal_cancer	DwUCzX	UCIPk1	NA	rs1413755	0.106925890918705	0.0808962681403514	0.186246272100612	-0.0516307946363834	0.265482576473794	1.11285177900031	0.949679428863071	1.30406013269845	1.113 (0.950-1.304)	1.86e-01
HDL	Esophageal_cancer	DwUCzX	UCIPk1	NA	rs142042446	0.10775575037283	0.0816471813552844	0.18691079874037	-0.0522727250835274	0.267784225829188	1.11377567286817	0.949069996350228	1.3070650787017	1.114 (0.949-1.307)	1.87e-01
HDL	Esophageal_cancer	DwUCzX	UCIPk1	NA	rs1422189	0.110662561929568	0.080992370520978	0.17183441604676	-0.0480824842915494	0.269407608150684	1.1170179188818	0.953055171754635	1.30918866827603	1.117 (0.953-1.309)	1.72e-01
HDL	Esophageal_cancer	DwUCzX	UCIPk1	NA	rs1426383	0.107925152336434	0.0810596700399446	0.183048067283373	-0.0509518009418577	0.266802105614725	1.11396436463609	0.950324474173157	1.3057820138314	1.114 (0.950-1.306)	1.83e-01
HDL	Esophageal_cancer	DwUCzX	UCIPk1	NA	rs1438588	0.109063101610741	0.081050815537922	0.17842707602595	-0.0497964968435859	0.267922700065068	1.11523272110222	0.951423022389296	1.30724608607186	1.115 (0.951-1.307)	1.78e-01
HDL	Esophageal_cancer	DwUCzX	UCIPk1	NA	rs144351842	0.108774323788082	0.0810266007470927	0.179449477677952	-0.0500378136762195	0.267586461252384	1.11491071312188	0.951193455699306	1.30680661308807	1.115 (0.951-1.307)	1.79e-01
HDL	Esophageal_cancer	DwUCzX	UCIPk1	NA	rs145276599	0.108138035173222	0.0810974664109962	0.182389760093293	-0.0508129989923303	0.267089069338775	1.11420153377384	0.950456390217746	1.30615677967041	1.114 (0.950-1.306)	1.82e-01
HDL	Esophageal_cancer	DwUCzX	UCIPk1	NA	rs145431403	0.108785663668277	0.0810463192288919	0.179509983577826	-0.0500651220203514	0.267636449356905	1.11492335614748	0.951167480535753	1.30687193950639	1.115 (0.951-1.307)	1.80e-01
HDL	Esophageal_cancer	DwUCzX	UCIPk1	NA	rs146182298	0.109180462442339	0.0810375256424016	0.177889177482801	-0.0496530878167682	0.268014012701446	1.11536361342246	0.951559474823051	1.30736545960845	1.115 (0.952-1.307)	1.78e-01
HDL	Esophageal_cancer	DwUCzX	UCIPk1	NA	rs146951100	0.107976907913567	0.0809704942617944	0.18235662223145	-0.0507252608395503	0.266679076666684	1.11402201999667	0.950539785164127	1.3056213747257	1.114 (0.951-1.306)	1.82e-01
HDL	Esophageal_cancer	DwUCzX	UCIPk1	NA	rs147034752	0.111137247640752	0.0810891450997392	0.170513279064121	-0.0477974767547367	0.270071972036241	1.11754827719383	0.953326838373261	1.31005873493504	1.118 (0.953-1.310)	1.71e-01
HDL	Esophageal_cancer	DwUCzX	UCIPk1	NA	rs1470579	0.109261567119385	0.0810478238284986	0.177622270178948	-0.0495921675844725	0.268115301823242	1.11545407829663	0.951617445813085	1.30749788821439	1.115 (0.952-1.307)	1.78e-01
HDL	Esophageal_cancer	DwUCzX	UCIPk1	NA	rs1473886	0.11122250105563	0.0810603838626445	0.17003404374396	-0.0476558513151531	0.270100853426413	1.11764355606212	0.953461863267067	1.3100965717989	1.118 (0.953-1.310)	1.70e-01
HDL	Esophageal_cancer	DwUCzX	UCIPk1	NA	rs1487633	0.110970314020052	0.0809731345782445	0.170543846685089	-0.047737029753307	0.269677657793411	1.11736173638401	0.95338446586371	1.30954226194993	1.117 (0.953-1.310)	1.71e-01
HDL	Esophageal_cancer	DwUCzX	UCIPk1	NA	rs148770227	0.108652993802487	0.0811134900334438	0.180402043025189	-0.0503294466630624	0.267635434268037	1.11477544922707	0.950916096756229	1.30687061291591	1.115 (0.951-1.307)	1.80e-01
HDL	Esophageal_cancer	DwUCzX	UCIPk1	NA	rs148913765	0.109029280339626	0.0810566385365803	0.178592959783958	-0.0498417311920711	0.267900291871324	1.11519500315184	0.951379986362106	1.30721679337649	1.115 (0.951-1.307)	1.79e-01
HDL	Esophageal_cancer	DwUCzX	UCIPk1	NA	rs1491997	0.107894535292139	0.0810082231999288	0.182894337879477	-0.0508815821797212	0.266670652764	1.11393025886191	0.950391207124286	1.30561037634462	1.114 (0.950-1.306)	1.83e-01
HDL	Esophageal_cancer	DwUCzX	UCIPk1	NA	rs150336292	0.108055445292277	0.0809952432184395	0.182172334714612	-0.0506952314158645	0.266806122000418	1.11410951580174	0.950568329754653	1.30578725836613	1.114 (0.951-1.306)	1.82e-01
HDL	Esophageal_cancer	DwUCzX	UCIPk1	NA	rs150663378	0.104417930259829	0.0807914899458371	0.196205767227949	-0.0539333900340119	0.26276925055367	1.11006428744008	0.94749521702406	1.30052658853535	1.110 (0.947-1.301)	1.96e-01
HDL	Esophageal_cancer	DwUCzX	UCIPk1	NA	rs150872482	0.107018343126624	0.0809861274714771	0.18635455275366	-0.0517144667174714	0.265751152970719	1.11295466936052	0.94959997053316	1.30441041963798	1.113 (0.950-1.304)	1.86e-01
HDL	Esophageal_cancer	DwUCzX	UCIPk1	NA	rs1511762	0.109091314856474	0.0810389163130643	0.1782510522081	-0.0497449611171317	0.26792759083008	1.11526418588089	0.951472055929399	1.30725247952092	1.115 (0.951-1.307)	1.78e-01
HDL	Esophageal_cancer	DwUCzX	UCIPk1	NA	rs1513816	0.109845342171355	0.0810291592154119	0.175217773934269	-0.0489718098908521	0.268662494233562	1.11610544266579	0.952207972166824	1.30821353691625	1.116 (0.952-1.308)	1.75e-01
HDL	Esophageal_cancer	DwUCzX	UCIPk1	NA	rs1516725	0.104988043014634	0.0809936791884393	0.194889426490624	-0.0537595681947074	0.263735654223975	1.11069732968459	0.94765992670007	1.30178402970386	1.111 (0.948-1.302)	1.95e-01
HDL	Esophageal_cancer	DwUCzX	UCIPk1	NA	rs1519103	0.107766003980241	0.0810344173558112	0.183558003006034	-0.051061454037149	0.266593461997631	1.11378709314521	0.95022027386608	1.30550959916867	1.114 (0.950-1.306)	1.84e-01
HDL	Esophageal_cancer	DwUCzX	UCIPk1	NA	rs151913	0.10915365753492	0.0810464942446855	0.178043704399871	-0.0496974711846635	0.268004786254504	1.11533371660476	0.951517242346022	1.30735339732605	1.115 (0.952-1.307)	1.78e-01
HDL	Esophageal_cancer	DwUCzX	UCIPk1	NA	rs1530555	0.107024476970815	0.0809804261694601	0.186298315274974	-0.0516971583213269	0.265746112262957	1.11296149607199	0.94961640672787	1.30440384450283	1.113 (0.950-1.304)	1.86e-01
HDL	Esophageal_cancer	DwUCzX	UCIPk1	NA	rs1534696	0.108755824321053	0.081081609178719	0.179818819282238	-0.0501641296692365	0.267675778311342	1.11489008805868	0.951073312341572	1.30692333842408	1.115 (0.951-1.307)	1.80e-01
HDL	Esophageal_cancer	DwUCzX	UCIPk1	NA	rs1538385	0.107015532076162	0.0810697678318507	0.186820857262714	-0.0518812128742652	0.26591227702659	1.11295154079318	0.94944164158832	1.3046206084681	1.113 (0.949-1.305)	1.87e-01
HDL	Esophageal_cancer	DwUCzX	UCIPk1	NA	rs1540037	0.109892826897324	0.081702195503991	0.178611899126683	-0.0502434762904983	0.270029130085147	1.11615844188521	0.950997850881511	1.31000261066503	1.116 (0.951-1.310)	1.79e-01
HDL	Esophageal_cancer	DwUCzX	UCIPk1	NA	rs155511	0.111509278750797	0.080948052579176	0.168344981193248	-0.0471489043043881	0.270167461805982	1.11796411726785	0.95394534044683	1.31018383811493	1.118 (0.954-1.310)	1.68e-01
HDL	Esophageal_cancer	DwUCzX	UCIPk1	NA	rs1561105	0.107815879786425	0.0809921107025642	0.183126533715122	-0.0509286571906005	0.266560416763451	1.11384264555975	0.950346468500915	1.30546645901104	1.114 (0.950-1.305)	1.83e-01
HDL	Esophageal_cancer	DwUCzX	UCIPk1	NA	rs1567518	0.108408050350941	0.0810370955369596	0.180975226530514	-0.0504246569014998	0.267240757603382	1.11450242571986	0.950825564117809	1.30635492335328	1.115 (0.951-1.306)	1.81e-01
HDL	Esophageal_cancer	DwUCzX	UCIPk1	NA	rs1594477	0.109725237133188	0.0810551947830357	0.17582887947803	-0.0491429446415623	0.268593418907937	1.11597140082871	0.952045030235794	1.30812317476113	1.116 (0.952-1.308)	1.76e-01
HDL	Esophageal_cancer	DwUCzX	UCIPk1	NA	rs1637252	0.109937333766882	0.0810262104606609	0.174840957146579	-0.0488740387360132	0.268748706269778	1.11620811970888	0.95230107519123	1.30832632553087	1.116 (0.952-1.308)	1.75e-01
HDL	Esophageal_cancer	DwUCzX	UCIPk1	NA	rs164581	0.110618420079396	0.0810071857641857	0.172083903175226	-0.0481556640184078	0.2693925041772	1.11696861273243	0.952985429989358	1.30916889447443	1.117 (0.953-1.309)	1.72e-01
HDL	Esophageal_cancer	DwUCzX	UCIPk1	NA	rs1666658	0.106154344131705	0.080872634338488	0.189313916427175	-0.0523560191717317	0.264664707435141	1.11199349293232	0.948990947722427	1.30299401832177	1.112 (0.949-1.303)	1.89e-01
HDL	Esophageal_cancer	DwUCzX	UCIPk1	NA	rs16829016	0.110292503356623	0.0810263661560338	0.173452780090025	-0.0485191743092031	0.26910418102245	1.11660463329944	0.95263907293457	1.30879148517921	1.117 (0.953-1.309)	1.73e-01
HDL	Esophageal_cancer	DwUCzX	UCIPk1	NA	rs16844721	0.110232470832576	0.0810189863192675	0.173647788610954	-0.0485647423531887	0.26902968401834	1.11653760271697	0.952595664024429	1.30869398776623	1.117 (0.953-1.309)	1.74e-01
HDL	Esophageal_cancer	DwUCzX	UCIPk1	NA	rs16846895	0.109775381478617	0.0810567032958836	0.17563955226244	-0.0490957569813152	0.268646519938549	1.11602736188718	0.952089956073185	1.30819263929418	1.116 (0.952-1.308)	1.76e-01
HDL	Esophageal_cancer	DwUCzX	UCIPk1	NA	rs16885613	0.108122135888548	0.0810402279678163	0.18214533927671	-0.0507167109283718	0.266960982705468	1.1141838189073	0.950547912229605	1.30598948916	1.114 (0.951-1.306)	1.82e-01
HDL	Esophageal_cancer	DwUCzX	UCIPk1	NA	rs1689797	0.11417159769162	0.0811209365883625	0.159301535622524	-0.0448254380215704	0.273168633404811	1.12094445986331	0.956164377211272	1.31412183097949	1.121 (0.956-1.314)	1.59e-01
HDL	Esophageal_cancer	DwUCzX	UCIPk1	NA	rs1690945	0.109655422595439	0.0810372334953418	0.176008148130865	-0.0491775550554309	0.268488400246309	1.11589349252082	0.952012080133488	1.30798580462941	1.116 (0.952-1.308)	1.76e-01
HDL	Esophageal_cancer	DwUCzX	UCIPk1	NA	rs16934748	0.107093382065903	0.0810084216124182	0.186167128636239	-0.0516831242944363	0.265869888426243	1.11303818743188	0.949629733763574	1.30456530859857	1.113 (0.950-1.305)	1.86e-01
HDL	Esophageal_cancer	DwUCzX	UCIPk1	NA	rs16967814	0.109061497935637	0.0810356191379464	0.178352051284978	-0.0497683155747384	0.267891311446011	1.11523093263271	0.951449835075084	1.30720505406642	1.115 (0.951-1.307)	1.78e-01
HDL	Esophageal_cancer	DwUCzX	UCIPk1	NA	rs16971107	0.111393013394279	0.0812677446461453	0.170471120392458	-0.0478917661121653	0.270677792900724	1.117834144327	0.953236954035886	1.31085263630709	1.118 (0.953-1.311)	1.70e-01
HDL	Esophageal_cancer	DwUCzX	UCIPk1	NA	rs17025214	0.108810435452625	0.0810403695957204	0.179379003227034	-0.0500286889549867	0.267649559860237	1.11495097513051	0.951202135114026	1.30688907336763	1.115 (0.951-1.307)	1.79e-01
HDL	Esophageal_cancer	DwUCzX	UCIPk1	NA	rs17064975	0.110769470118428	0.0810123497218777	0.171526324569309	-0.0480147353364519	0.269553675573309	1.11713734362806	0.953119742433945	1.30937991205744	1.117 (0.953-1.309)	1.72e-01
HDL	Esophageal_cancer	DwUCzX	UCIPk1	NA	rs1717776	0.111259487957105	0.0809786932838907	0.169461759114001	-0.0474587508793212	0.26997772679353	1.11768489499871	0.953649809537404	1.3099352739495	1.118 (0.954-1.310)	1.69e-01
HDL	Esophageal_cancer	DwUCzX	UCIPk1	NA	rs1718859	0.110213002471822	0.0810314043755106	0.173789732283201	-0.0486085501041792	0.269034555047822	1.11651586577171	0.952553933864843	1.30870036246876	1.117 (0.953-1.309)	1.74e-01
HDL	Esophageal_cancer	DwUCzX	UCIPk1	NA	rs17193211	0.1119985436807	0.0809147625084744	0.166311110255642	-0.0465943908359099	0.27059147819731	1.11851123173437	0.954474462675443	1.3107394953335	1.119 (0.954-1.311)	1.66e-01
HDL	Esophageal_cancer	DwUCzX	UCIPk1	NA	rs17220733	0.109691884751747	0.081045378171809	0.175907904199656	-0.049157056464999	0.268540825968492	1.11593418114556	0.95203159523922	1.30805437852733	1.116 (0.952-1.308)	1.76e-01
HDL	Esophageal_cancer	DwUCzX	UCIPk1	NA	rs17249745	0.109552337242442	0.0810469848301568	0.176466851582555	-0.0492997530246653	0.268404427509549	1.11577846617511	0.951895753298205	1.3078759740932	1.116 (0.952-1.308)	1.76e-01
HDL	Esophageal_cancer	DwUCzX	UCIPk1	NA	rs17319046	0.109676030958254	0.0810396253185703	0.175939689660797	-0.0491616346661442	0.268513696582652	1.11591648949574	0.952027236657057	1.30801889229675	1.116 (0.952-1.308)	1.76e-01
HDL	Esophageal_cancer	DwUCzX	UCIPk1	NA	rs17326656	0.110044749938217	0.081041598919967	0.17450182879834	-0.0487967839449181	0.268886283821353	1.11632802495128	0.952374647853738	1.30850633424569	1.116 (0.952-1.309)	1.75e-01
HDL	Esophageal_cancer	DwUCzX	UCIPk1	NA	rs17432483	0.109582168882612	0.0810350893626056	0.176285609025154	-0.0492466062680953	0.268410944033319	1.1158117521733	0.951946344814461	1.30788449692585	1.116 (0.952-1.308)	1.76e-01
HDL	Esophageal_cancer	DwUCzX	UCIPk1	NA	rs174533	0.0902444134108488	0.0813283269467959	0.267158169727828	-0.0691591074048711	0.249647934226569	1.09444174725846	0.933178192705271	1.28357343485465	1.094 (0.933-1.284)	2.67e-01
HDL	Esophageal_cancer	DwUCzX	UCIPk1	NA	rs17585887	0.115779157838994	0.0810084383559856	0.152940026527835	-0.0429973813387375	0.274555697016726	1.122747894681	0.957913898515765	1.31594586628693	1.123 (0.958-1.316)	1.53e-01
HDL	Esophageal_cancer	DwUCzX	UCIPk1	NA	rs17588356	0.110946533192513	0.0810226083927566	0.170896742771099	-0.0478577792572902	0.269750845642316	1.11733516491321	0.953269352112456	1.30963810803848	1.117 (0.953-1.310)	1.71e-01
HDL	Esophageal_cancer	DwUCzX	UCIPk1	NA	rs17615494	0.107395121092299	0.0810103399074051	0.184940259432771	-0.0513851451262148	0.266175387310813	1.11337408516508	0.949912745805511	1.30496391272866	1.113 (0.950-1.305)	1.85e-01
HDL	Esophageal_cancer	DwUCzX	UCIPk1	NA	rs17637318	0.109765661432707	0.0810306620182481	0.175539027615043	-0.0490544361230592	0.268585758988473	1.11601651410271	0.952129298060123	1.30811315468134	1.116 (0.952-1.308)	1.76e-01
HDL	Esophageal_cancer	DwUCzX	UCIPk1	NA	rs17645899	0.110247607752719	0.0809977710408956	0.173476075933071	-0.0485080234874361	0.269003238992875	1.11655450378541	0.952649695702306	1.30865937977801	1.117 (0.953-1.309)	1.73e-01
HDL	Esophageal_cancer	DwUCzX	UCIPk1	NA	rs1767141	0.108573125304917	0.0810784278881691	0.180534095754171	-0.0503405933558949	0.267486843965728	1.11468641734228	0.950905497245664	1.30667643904299	1.115 (0.951-1.307)	1.81e-01
HDL	Esophageal_cancer	DwUCzX	UCIPk1	NA	rs17791849	0.111963875883199	0.0811777669905562	0.167819810106124	-0.0471445474182908	0.27107229918469	1.11847245608562	0.953949496687076	1.31136987793029	1.118 (0.954-1.311)	1.68e-01
HDL	Esophageal_cancer	DwUCzX	UCIPk1	NA	rs17817999	0.108452426455751	0.081026845393224	0.180741565901646	-0.0503601905149684	0.26726504342647	1.11455188409369	0.950886862381967	1.30638664964309	1.115 (0.951-1.306)	1.81e-01
HDL	Esophageal_cancer	DwUCzX	UCIPk1	NA	rs17849502	0.108441008692944	0.0810126883436944	0.180711283137329	-0.0503438604606973	0.267225877846585	1.1145391584773	0.950902390542822	1.30633548525435	1.115 (0.951-1.306)	1.81e-01
HDL	Esophageal_cancer	DwUCzX	UCIPk1	NA	rs17855739	0.110548542021853	0.081012696605099	0.172384176304778	-0.0482363433241406	0.269333427367847	1.11689056386242	0.952908546887972	1.30909155523774	1.117 (0.953-1.309)	1.72e-01
HDL	Esophageal_cancer	DwUCzX	UCIPk1	NA	rs17875327	0.108536675985028	0.0810289869447905	0.180414587356875	-0.0502801384267617	0.267353490396817	1.11464578852093	0.950962985907832	1.30650220069435	1.115 (0.951-1.307)	1.80e-01
HDL	Esophageal_cancer	DwUCzX	UCIPk1	NA	rs1800961	0.10120248430081	0.0813874060027342	0.213696107626442	-0.0583168314645486	0.260721800066169	1.10650066809588	0.943351016799747	1.29786654881671	1.107 (0.943-1.298)	2.14e-01
HDL	Esophageal_cancer	DwUCzX	UCIPk1	NA	rs1802539	0.10708479343307	0.0810050959583621	0.18618436193885	-0.0516851946453193	0.26585478151146	1.11302862799662	0.949627767698851	1.30454560079049	1.113 (0.950-1.305)	1.86e-01
HDL	Esophageal_cancer	DwUCzX	UCIPk1	NA	rs180706091	0.10894010964237	0.0810356444583064	0.178835868289046	-0.0498897534959105	0.267769972780651	1.11509556486939	0.951334300000325	1.30704644917246	1.115 (0.951-1.307)	1.79e-01
HDL	Esophageal_cancer	DwUCzX	UCIPk1	NA	rs1807783	0.110600002034859	0.0810196721997261	0.172221437754307	-0.0481985554766045	0.269398559546322	1.11694804054422	0.952944555931206	1.30917682199933	1.117 (0.953-1.309)	1.72e-01
HDL	Esophageal_cancer	DwUCzX	UCIPk1	NA	rs1837262	0.110356140896193	0.0810105446500929	0.173120845385562	-0.0484245266179886	0.269136808410376	1.116675693532	0.952729242290477	1.30883418832335	1.117 (0.953-1.309)	1.73e-01
HDL	Esophageal_cancer	DwUCzX	UCIPk1	NA	rs1845486	0.108656152242703	0.0810351541084161	0.179968494034817	-0.0501727498097926	0.267485054295199	1.11477897018424	0.951065113991276	1.30667410052477	1.115 (0.951-1.307)	1.80e-01
HDL	Esophageal_cancer	DwUCzX	UCIPk1	NA	rs1866631	0.109464011465303	0.0810497154893604	0.176830459016631	-0.0493934308938433	0.268321453824449	1.11567991852718	0.951806585908927	1.30776745930598	1.116 (0.952-1.308)	1.77e-01
HDL	Esophageal_cancer	DwUCzX	UCIPk1	NA	rs1867237	0.110717642330357	0.081023378647514	0.17178519563066	-0.0480881798187701	0.269523464479485	1.11707944637093	0.95304974361842	1.3093403548556	1.117 (0.953-1.309)	1.72e-01
HDL	Esophageal_cancer	DwUCzX	UCIPk1	NA	rs1873518	0.103389672012731	0.0810552738972858	0.202116308150294	-0.0554786648259488	0.262258008851412	1.10892344132445	0.946032207216923	1.2998618750375	1.109 (0.946-1.300)	2.02e-01
HDL	Esophageal_cancer	DwUCzX	UCIPk1	NA	rs1881143	0.111023756472747	0.0809857945401105	0.170404858108207	-0.0477084008258691	0.269755913771364	1.11742145253143	0.953411760629112	1.30964474547023	1.117 (0.953-1.310)	1.70e-01
HDL	Esophageal_cancer	DwUCzX	UCIPk1	NA	rs188192	0.108270881258272	0.0810068480433543	0.181364817607329	-0.0505025409067023	0.267044303423246	1.11434956091775	0.950751512898366	1.30609830967509	1.114 (0.951-1.306)	1.81e-01
HDL	Esophageal_cancer	DwUCzX	UCIPk1	NA	rs1887290	0.109616113546568	0.0810421261533617	0.176189235777816	-0.0492264537140208	0.268458680807157	1.11584962867112	0.951965529157957	1.30794693260251	1.116 (0.952-1.308)	1.76e-01
HDL	Esophageal_cancer	DwUCzX	UCIPk1	NA	rs1902023	0.112012580877441	0.0809811501546497	0.166605616594341	-0.0467104734256724	0.270735635180554	1.11852693260678	0.954363671238556	1.31092846120502	1.119 (0.954-1.311)	1.67e-01
HDL	Esophageal_cancer	DwUCzX	UCIPk1	NA	rs191550802	0.109476240306846	0.0810333397333502	0.176694648686	-0.0493491055705204	0.268301586184213	1.11569356208354	0.951848775978626	1.30774147731069	1.116 (0.952-1.308)	1.77e-01
HDL	Esophageal_cancer	DwUCzX	UCIPk1	NA	rs1936360	0.110096445615361	0.0810448922015801	0.174316978884647	-0.0487515430997363	0.268944434330458	1.11638573577613	0.95241773506238	1.30858242676758	1.116 (0.952-1.309)	1.74e-01
HDL	Esophageal_cancer	DwUCzX	UCIPk1	NA	rs1938498	0.109915590616182	0.0810465077022566	0.175034298404814	-0.0489355644802407	0.268766745712605	1.11618385009137	0.952242485961242	1.3083499272217	1.116 (0.952-1.308)	1.75e-01
HDL	Esophageal_cancer	DwUCzX	UCIPk1	NA	rs194749	0.108470355327564	0.0810524037345114	0.180807010398463	-0.0503923559920783	0.267333066647206	1.11457186693069	0.950856277144258	1.30647551729302	1.115 (0.951-1.306)	1.81e-01
HDL	Esophageal_cancer	DwUCzX	UCIPk1	NA	rs1952256	0.110129324657782	0.0810377250348422	0.174150278726032	-0.0487046164105087	0.268963265726073	1.11642244207353	0.952462429922131	1.30860706943298	1.116 (0.952-1.309)	1.74e-01
HDL	Esophageal_cancer	DwUCzX	UCIPk1	NA	rs1955512	0.107383999673441	0.0810018231084216	0.184939566966972	-0.0513795736190659	0.266147572965947	1.11336170293439	0.949918038265909	1.30492761651713	1.113 (0.950-1.305)	1.85e-01
HDL	Esophageal_cancer	DwUCzX	UCIPk1	NA	rs1976668	0.106870591748994	0.0809810517946798	0.186935622000211	-0.0518522697685788	0.265593453266566	1.11279024092244	0.949469121775775	1.30420473071968	1.113 (0.949-1.304)	1.87e-01
HDL	Esophageal_cancer	DwUCzX	UCIPk1	NA	rs1990760	0.108588895146821	0.0810383368283978	0.180255279180014	-0.0502462450368388	0.267424035330481	1.11470399590946	0.950995217813336	1.30659437105646	1.115 (0.951-1.307)	1.80e-01
HDL	Esophageal_cancer	DwUCzX	UCIPk1	NA	rs2001911	0.110345442840383	0.0810249430270133	0.173238901031111	-0.0484634454925626	0.269154331173329	1.11666374733701	0.952692163862123	1.30885712291552	1.117 (0.953-1.309)	1.73e-01
HDL	Esophageal_cancer	DwUCzX	UCIPk1	NA	rs200366	0.109436374346891	0.0810434820247826	0.176906477133937	-0.0494088504216829	0.268281599115465	1.11564908477524	0.951791909613929	1.30771533965308	1.116 (0.952-1.308)	1.77e-01
HDL	Esophageal_cancer	DwUCzX	UCIPk1	NA	rs200536	0.109649822128058	0.0810383472942293	0.176036163694691	-0.0491853385686317	0.268484982824747	1.11588724301322	0.952004670163732	1.30798133469816	1.116 (0.952-1.308)	1.76e-01
HDL	Esophageal_cancer	DwUCzX	UCIPk1	NA	rs200948747	0.106684384088848	0.0809277060308511	0.187414036332932	-0.0519339197316202	0.265302687909316	1.1125830501463	0.949391600821907	1.30382556829154	1.113 (0.949-1.304)	1.87e-01
HDL	Esophageal_cancer	DwUCzX	UCIPk1	NA	rs202007479	0.112308043681421	0.0808436363824455	0.16477170099621	-0.0461454836281726	0.270761570991014	1.11885746453816	0.954903029327472	1.31096246163803	1.119 (0.955-1.311)	1.65e-01
HDL	Esophageal_cancer	DwUCzX	UCIPk1	NA	rs2035837	0.107755544816811	0.0810290818047565	0.183571682295439	-0.0510614555205116	0.266572545154134	1.1137754439249	0.950220272456559	1.30548229231429	1.114 (0.950-1.305)	1.84e-01
HDL	Esophageal_cancer	DwUCzX	UCIPk1	NA	rs2053500	0.108399080872479	0.0810445939950781	0.181051688480969	-0.0504483233578736	0.267246485102832	1.11449242925919	0.950803061712354	1.30636240552181	1.114 (0.951-1.306)	1.81e-01
HDL	Esophageal_cancer	DwUCzX	UCIPk1	NA	rs2061164	0.109310557111026	0.0810401065096452	0.177386699207256	-0.0495280516478787	0.268149165869931	1.11550872572118	0.951678461612924	1.30754216613364	1.116 (0.952-1.308)	1.77e-01
HDL	Esophageal_cancer	DwUCzX	UCIPk1	NA	rs2063123	0.110357276664814	0.081029232784083	0.17321556171737	-0.0484600195919888	0.269174572921617	1.11667696181793	0.952695427696345	1.30888361674008	1.117 (0.953-1.309)	1.73e-01
HDL	Esophageal_cancer	DwUCzX	UCIPk1	NA	rs2066152	0.107477264919392	0.0810873382426277	0.185021728282878	-0.0514539180361581	0.266408447874943	1.11346554572983	0.949847419788146	1.30526808379809	1.113 (0.950-1.305)	1.85e-01
HDL	Esophageal_cancer	DwUCzX	UCIPk1	NA	rs2069827	0.109128586411305	0.0810361529271381	0.178088008181361	-0.0497022733258855	0.267959446148496	1.1153057542858	0.95151267303682	1.30729412312818	1.115 (0.952-1.307)	1.78e-01
HDL	Esophageal_cancer	DwUCzX	UCIPk1	NA	rs2070294	0.109042825206995	0.0810453341605206	0.178478443067663	-0.0498060297476252	0.267891680161616	1.11521010842255	0.951413952608154	1.30720553605341	1.115 (0.951-1.307)	1.78e-01
HDL	Esophageal_cancer	DwUCzX	UCIPk1	NA	rs2075260	0.111720366770789	0.0809898350170664	0.167760089434562	-0.0470197098626609	0.270460443404239	1.11820013100875	0.954068592844118	1.31056775410725	1.118 (0.954-1.311)	1.68e-01
HDL	Esophageal_cancer	DwUCzX	UCIPk1	NA	rs2076587	0.109620085021861	0.0810469199545562	0.176199145430818	-0.049231878089069	0.268472048132791	1.11585406024915	0.951960365353899	1.30796441647193	1.116 (0.952-1.308)	1.76e-01
HDL	Esophageal_cancer	DwUCzX	UCIPk1	NA	rs208771	0.110175943044664	0.081044085218669	0.174001842581959	-0.0486704639839271	0.269022350073255	1.11647448910002	0.952494959380817	1.30868438991159	1.116 (0.952-1.309)	1.74e-01
HDL	Esophageal_cancer	DwUCzX	UCIPk1	NA	rs2094453	0.109237806535309	0.081044547172576	0.177699036632441	-0.0496095059229396	0.268085118993558	1.11542757477109	0.951600946490754	1.30745842482388	1.115 (0.952-1.307)	1.78e-01
HDL	Esophageal_cancer	DwUCzX	UCIPk1	NA	rs2114824	0.106788199656283	0.0809152562911411	0.186917302599744	-0.0518057026743534	0.26538210198692	1.1126985595827	0.949513336823308	1.30392911450786	1.113 (0.950-1.304)	1.87e-01
HDL	Esophageal_cancer	DwUCzX	UCIPk1	NA	rs2120240	0.107464553416518	0.0810004005831628	0.184602540160623	-0.0512962317264811	0.266225338559517	1.1134513919993	0.949997209532114	1.30502909893366	1.113 (0.950-1.305)	1.85e-01
HDL	Esophageal_cancer	DwUCzX	UCIPk1	NA	rs2126606	0.106913220003181	0.0810054235497147	0.186892476200627	-0.0518574101542598	0.265683850160622	1.11283767823877	0.949464241150841	1.30432263210543	1.113 (0.949-1.304)	1.87e-01
HDL	Esophageal_cancer	DwUCzX	UCIPk1	NA	rs2147062	0.107196506663618	0.0809656357648664	0.185511228509633	-0.0514961394355198	0.265889152762756	1.11315297496581	0.949807316747512	1.30459044042575	1.113 (0.950-1.305)	1.86e-01
HDL	Esophageal_cancer	DwUCzX	UCIPk1	NA	rs2152425	0.108132561786646	0.0810258076837021	0.1820254092954	-0.0506780212734103	0.266943144846702	1.11419543533481	0.950584689311795	1.30596619331172	1.114 (0.951-1.306)	1.82e-01
HDL	Esophageal_cancer	DwUCzX	UCIPk1	NA	rs2152960	0.107843098690052	0.0810066263138079	0.183094471620853	-0.0509298888850111	0.266616086265116	1.11387296354798	0.950345297965203	1.30553913570117	1.114 (0.950-1.306)	1.83e-01
HDL	Esophageal_cancer	DwUCzX	UCIPk1	NA	rs2159502	0.111501031961976	0.0810485779499431	0.168904965916893	-0.0473541808199126	0.270356244743864	1.11795489769188	0.953749537968855	1.31043120181734	1.118 (0.954-1.310)	1.69e-01
HDL	Esophageal_cancer	DwUCzX	UCIPk1	NA	rs2160994	0.109435541292724	0.0810362055445426	0.176870900370615	-0.0493954215745797	0.268266504160028	1.11564815537951	0.951804691167778	1.30769559989729	1.116 (0.952-1.308)	1.77e-01
HDL	Esophageal_cancer	DwUCzX	UCIPk1	NA	rs216195	0.108796282456322	0.081047195303602	0.179472222637379	-0.0500562203387378	0.267648785251382	1.11493519534515	0.951175947563511	1.30688806104017	1.115 (0.951-1.307)	1.79e-01
HDL	Esophageal_cancer	DwUCzX	UCIPk1	NA	rs2167750	0.110906504659828	0.081122328064675	0.17157785399818	-0.0480932583469347	0.269906267666591	1.11729044052117	0.953044903540745	1.30984167046293	1.117 (0.953-1.310)	1.72e-01
HDL	Esophageal_cancer	DwUCzX	UCIPk1	NA	rs2175766	0.106163987231478	0.0809179355959451	0.189521570078524	-0.052435166536574	0.264763140999531	1.11200421604823	0.948915840561962	1.30312228298004	1.112 (0.949-1.303)	1.90e-01
HDL	Esophageal_cancer	DwUCzX	UCIPk1	NA	rs2185454	0.107083053214178	0.0809719914161443	0.186011595241128	-0.051622049961465	0.265788156389821	1.11302669108485	0.949687733537264	1.30445868817647	1.113 (0.950-1.304)	1.86e-01
HDL	Esophageal_cancer	DwUCzX	UCIPk1	NA	rs2190788	0.108062618454065	0.0810070413627779	0.182206990836249	-0.0507111826169795	0.26683641952511	1.11411750751821	0.950553167168982	1.30582682108715	1.114 (0.951-1.306)	1.82e-01
HDL	Esophageal_cancer	DwUCzX	UCIPk1	NA	rs2200587	0.111378391301853	0.080899344339375	0.16858871710265	-0.0471843236033216	0.269941106207028	1.11781779937233	0.953911552970018	1.30988730422983	1.118 (0.954-1.310)	1.69e-01
HDL	Esophageal_cancer	DwUCzX	UCIPk1	NA	rs2229741	0.106770507743908	0.0809189161823479	0.187010276683021	-0.0518305679734934	0.26537158346131	1.11267887399143	0.949489727183682	1.30391539916821	1.113 (0.949-1.304)	1.87e-01
HDL	Esophageal_cancer	DwUCzX	UCIPk1	NA	rs2241685	0.109921285114787	0.0810448600690738	0.175003180594624	-0.0489266406205975	0.268769210850172	1.11619020621685	0.952250983677449	1.30835315248823	1.116 (0.952-1.308)	1.75e-01
HDL	Esophageal_cancer	DwUCzX	UCIPk1	NA	rs224322	0.10921217089738	0.0810386123540028	0.177769055154288	-0.0496235093164653	0.268047851111226	1.11539898044017	0.951587620941523	1.3074096995251	1.115 (0.952-1.307)	1.78e-01
HDL	Esophageal_cancer	DwUCzX	UCIPk1	NA	rs2245133	0.113086833735731	0.080977798656963	0.162559008809807	-0.0456296516319167	0.271803319103378	1.11972915899316	0.955395725926731	1.31232886590878	1.120 (0.955-1.312)	1.63e-01
HDL	Esophageal_cancer	DwUCzX	UCIPk1	NA	rs2248162	0.107860197964531	0.0809959473666977	0.182967333476752	-0.0508918588741967	0.266612254803258	1.11389201013036	0.950381440294404	1.30553413358735	1.114 (0.950-1.306)	1.83e-01
HDL	Esophageal_cancer	DwUCzX	UCIPk1	NA	rs2249105	0.106345201320245	0.0810482180306373	0.189478760240988	-0.0525093060198036	0.265199708660295	1.11220574513835	0.948845491039785	1.30369130822678	1.112 (0.949-1.304)	1.89e-01
HDL	Esophageal_cancer	DwUCzX	UCIPk1	NA	rs2268840	0.103945879181194	0.080904315399288	0.198862118625647	-0.0546265790014105	0.262518337363798	1.10954040405543	0.946838651381276	1.30020031019599	1.110 (0.947-1.300)	1.99e-01
HDL	Esophageal_cancer	DwUCzX	UCIPk1	NA	rs2270707	0.111523337774353	0.0809612702675538	0.168360813594025	-0.0471607519500526	0.270207427498758	1.1179798348622	0.953934038507404	1.31023620156605	1.118 (0.954-1.310)	1.68e-01
HDL	Esophageal_cancer	DwUCzX	UCIPk1	NA	rs2278426	0.0976331288699274	0.0819621034641399	0.233575696213215	-0.0630125939197868	0.258278851659642	1.10255821412235	0.938931648784802	1.29469979747939	1.103 (0.939-1.295)	2.34e-01
HDL	Esophageal_cancer	DwUCzX	UCIPk1	NA	rs2278983	0.108431702396803	0.0810305240155792	0.180844702033565	-0.0503881246737326	0.267251529467338	1.11452878629409	0.950860300528379	1.30636899530658	1.115 (0.951-1.306)	1.81e-01
HDL	Esophageal_cancer	DwUCzX	UCIPk1	NA	rs2279396	0.110317922015072	0.0810209588379729	0.17332499527289	-0.0484831573073548	0.269119001337499	1.11663301625196	0.952673384755721	1.30881088202508	1.117 (0.953-1.309)	1.73e-01
HDL	Esophageal_cancer	DwUCzX	UCIPk1	NA	rs2287403	0.108171979711758	0.0810348643406074	0.181914978255465	-0.0506563543958325	0.267000313819349	1.11423935547266	0.950605285737015	1.30604085619148	1.114 (0.951-1.306)	1.82e-01
HDL	Esophageal_cancer	DwUCzX	UCIPk1	NA	rs2289321	0.108564027016367	0.0810588142817469	0.180465172200115	-0.0503112489758573	0.267439303008591	1.11467627564975	0.950933401387368	1.30661431987103	1.115 (0.951-1.307)	1.80e-01
HDL	Esophageal_cancer	DwUCzX	UCIPk1	NA	rs2289863	0.111112449312868	0.0810499451738709	0.170401978988389	-0.0477454432279186	0.269970341853655	1.11752056420885	0.953376444621455	1.30992560019198	1.118 (0.953-1.310)	1.70e-01
HDL	Esophageal_cancer	DwUCzX	UCIPk1	NA	rs2301179	0.106766250676763	0.0809939598848865	0.18743665282425	-0.0519819106976147	0.26551441205114	1.11267413725283	0.949346039695147	1.30410164886651	1.113 (0.949-1.304)	1.87e-01
HDL	Esophageal_cancer	DwUCzX	UCIPk1	NA	rs2305346	0.109950638469426	0.081043671255737	0.174881691925837	-0.0488949571918185	0.268796234130671	1.11622297062468	0.952281154731629	1.30838850896018	1.116 (0.952-1.308)	1.75e-01
HDL	Esophageal_cancer	DwUCzX	UCIPk1	NA	rs2305482	0.111054418048674	0.081032453180888	0.17053302749524	-0.0477691901858669	0.269878026283214	1.1174557149594	0.953353805099927	1.30980467924449	1.117 (0.953-1.310)	1.71e-01
HDL	Esophageal_cancer	DwUCzX	UCIPk1	NA	rs2305637	0.106488573632412	0.0810729694221133	0.189017726272847	-0.0524144464349302	0.265391593699754	1.11236521607922	0.948935502398327	1.30394149108731	1.112 (0.949-1.304)	1.89e-01
HDL	Esophageal_cancer	DwUCzX	UCIPk1	NA	rs2306363	0.112182917122627	0.0810817936065454	0.166487968183296	-0.046737398346202	0.271103232591456	1.11871747451226	0.954337975418482	1.31141044369556	1.119 (0.954-1.311)	1.66e-01
HDL	Esophageal_cancer	DwUCzX	UCIPk1	NA	rs2307111	0.106854087978423	0.081079198881983	0.187537902969477	-0.0520611418302639	0.265769317787109	1.11277187583916	0.949270824912861	1.30443411422896	1.113 (0.949-1.304)	1.88e-01
HDL	Esophageal_cancer	DwUCzX	UCIPk1	NA	rs233099	0.109197103954943	0.0810451802823255	0.177864039249055	-0.0496514493984154	0.268045657308301	1.11538217491454	0.951561033876835	1.30740683132903	1.115 (0.952-1.307)	1.78e-01
HDL	Esophageal_cancer	DwUCzX	UCIPk1	NA	rs2339422	0.108508783602872	0.0810192178102956	0.180474052207532	-0.0502888833053073	0.267306450511052	1.11461469882821	0.95095466988838	1.30644074442553	1.115 (0.951-1.306)	1.80e-01
HDL	Esophageal_cancer	DwUCzX	UCIPk1	NA	rs235314	0.107904912369309	0.0811222879040691	0.183468443723001	-0.0510947719226661	0.266904596661285	1.11394181826214	0.950188615063184	1.30591585165505	1.114 (0.950-1.306)	1.83e-01
HDL	Esophageal_cancer	DwUCzX	UCIPk1	NA	rs2361147	0.110333235948852	0.0810365292380876	0.173347934126429	-0.0484983613577994	0.269164833255504	1.11665011642697	0.952658900371633	1.30887086871276	1.117 (0.953-1.309)	1.73e-01
HDL	Esophageal_cancer	DwUCzX	UCIPk1	NA	rs2362475	0.112405196951124	0.0808823296831708	0.164608639487848	-0.0461241692278907	0.270934563130139	1.11896617047965	0.954923382729779	1.31118926745582	1.119 (0.955-1.311)	1.65e-01
HDL	Esophageal_cancer	DwUCzX	UCIPk1	NA	rs2364482	0.107883407536831	0.0809879305784113	0.182829824491665	-0.0508529363968556	0.266619751470517	1.11391786338752	0.950418432214383	1.30554392077903	1.114 (0.950-1.306)	1.83e-01
HDL	Esophageal_cancer	DwUCzX	UCIPk1	NA	rs2372580	0.110259908922225	0.081014887240231	0.173518965723184	-0.0485292700686272	0.269049087913078	1.1165682387961	0.95262945536822	1.30871938177299	1.117 (0.953-1.309)	1.74e-01
HDL	Esophageal_cancer	DwUCzX	UCIPk1	NA	rs2393730	0.113128309127376	0.0809199542233954	0.1621048544434	-0.0454748011504791	0.271731419405231	1.11977560116166	0.955543680870005	1.31223451325146	1.120 (0.956-1.312)	1.62e-01
HDL	Esophageal_cancer	DwUCzX	UCIPk1	NA	rs2393792	0.111062759330037	0.0810123492470501	0.170394856558699	-0.0477214451941812	0.269846963854255	1.11746503601081	0.953399324056067	1.30976399416159	1.117 (0.953-1.310)	1.70e-01
HDL	Esophageal_cancer	DwUCzX	UCIPk1	NA	rs239933	0.107898371329236	0.0810190206898851	0.182937117170086	-0.0508989092229388	0.266695651881411	1.1139345319479	0.950374739797432	1.30564301585969	1.114 (0.950-1.306)	1.83e-01
HDL	Esophageal_cancer	DwUCzX	UCIPk1	NA	rs2407416	0.108212430377254	0.0809974498207772	0.181549929389337	-0.050542571271469	0.266967432025978	1.11428442810771	0.950713454730249	1.30599791193196	1.114 (0.951-1.306)	1.82e-01
HDL	Esophageal_cancer	DwUCzX	UCIPk1	NA	rs240764	0.109793455030762	0.0810406806824688	0.175483092258727	-0.0490462791068772	0.268633189168401	1.11604753264818	0.952137064625891	1.30817520019504	1.116 (0.952-1.308)	1.75e-01
HDL	Esophageal_cancer	DwUCzX	UCIPk1	NA	rs2414178	0.109204710735519	0.0810356957356591	0.177783071013203	-0.049625252906373	0.268034674377411	1.11539065941427	0.951585961764397	1.307392472249	1.115 (0.952-1.307)	1.78e-01
HDL	Esophageal_cancer	DwUCzX	UCIPk1	NA	rs2415142	0.109202528206433	0.0810492474022481	0.177864260186659	-0.049653996701973	0.268059053114839	1.11538822504437	0.951558609965116	1.30742434521531	1.115 (0.952-1.307)	1.78e-01
HDL	Esophageal_cancer	DwUCzX	UCIPk1	NA	rs2418130	0.108517577998592	0.08104475757287	0.180576105341535	-0.0503301468442335	0.267365302841417	1.11462450123405	0.950915430942916	1.30651763377036	1.115 (0.951-1.307)	1.81e-01
HDL	Esophageal_cancer	DwUCzX	UCIPk1	NA	rs2433204	0.107381068548943	0.0810036471867348	0.184961450651627	-0.0513860799370574	0.266148217034943	1.11335843953741	0.949911857817192	1.30492845698082	1.113 (0.950-1.305)	1.85e-01
HDL	Esophageal_cancer	DwUCzX	UCIPk1	NA	rs2461722	0.110152400670137	0.0810179753848944	0.173955126043355	-0.0486428310842557	0.26894763242453	1.11644820494884	0.952521279942122	1.30858661174398	1.116 (0.953-1.309)	1.74e-01
HDL	Esophageal_cancer	DwUCzX	UCIPk1	NA	rs2469128	0.110983707084769	0.0810222689591126	0.17075164256667	-0.0478199400750912	0.26978735424463	1.11737670138227	0.953305423727611	1.30968592196814	1.117 (0.953-1.310)	1.71e-01
HDL	Esophageal_cancer	DwUCzX	UCIPk1	NA	rs2494747	0.107667663627811	0.0811852228876933	0.18477418929368	-0.0514553732320681	0.266790700487689	1.11367756831538	0.949846037575071	1.30576712130657	1.114 (0.950-1.306)	1.85e-01
HDL	Esophageal_cancer	DwUCzX	UCIPk1	NA	rs2509902	0.110128217956195	0.0810255572964657	0.174089944386445	-0.0486818743448778	0.268938310257268	1.11642120652772	0.952484091131532	1.30857441293756	1.116 (0.952-1.309)	1.74e-01
HDL	Esophageal_cancer	DwUCzX	UCIPk1	NA	rs2519093	0.113210419485203	0.0809814333568183	0.162119090649718	-0.0455131898941604	0.271934028864567	1.11986755011189	0.955506999452645	1.31250041131253	1.120 (0.956-1.313)	1.62e-01
HDL	Esophageal_cancer	DwUCzX	UCIPk1	NA	rs254559	0.10870669802421	0.081051625764346	0.179854494983264	-0.0501544884739079	0.267567884522328	1.11483531898258	0.95108248186935	1.30678233711987	1.115 (0.951-1.307)	1.80e-01
HDL	Esophageal_cancer	DwUCzX	UCIPk1	NA	rs2563252	0.108423868517306	0.0810322575889977	0.180885543661779	-0.0503993563571298	0.267247093391741	1.11452005524408	0.950849620826504	1.30636320016782	1.115 (0.951-1.306)	1.81e-01
HDL	Esophageal_cancer	DwUCzX	UCIPk1	NA	rs2571445	0.109858414376397	0.081041865999497	0.175234089367055	-0.0489836429826172	0.268700471735411	1.11612003272035	0.952196704669175	1.30826322054169	1.116 (0.952-1.308)	1.75e-01
HDL	Esophageal_cancer	DwUCzX	UCIPk1	NA	rs26008	0.106991883403065	0.0810219365018658	0.186658185936273	-0.0518111121405923	0.265794878946722	1.11292522127723	0.949508200476861	1.3044674575037	1.113 (0.950-1.304)	1.87e-01
HDL	Esophageal_cancer	DwUCzX	UCIPk1	NA	rs2613496	0.1093646281562	0.0810428622931098	0.177187171824051	-0.0494793819382951	0.268208638250695	1.1155690440746	0.951724780654426	1.30761993109162	1.116 (0.952-1.308)	1.77e-01
HDL	Esophageal_cancer	DwUCzX	UCIPk1	NA	rs2642438	0.109550158905881	0.0811871099086613	0.177223259230567	-0.0495765765150956	0.268676894326857	1.11577603563673	0.951632282662364	1.30823237544887	1.116 (0.952-1.308)	1.77e-01
HDL	Esophageal_cancer	DwUCzX	UCIPk1	NA	rs267738	0.112628271394167	0.0810327109949456	0.16455584860744	-0.0461958421559267	0.27145238494426	1.1192158110781	0.954854943027554	1.31186840568207	1.119 (0.955-1.312)	1.65e-01
HDL	Esophageal_cancer	DwUCzX	UCIPk1	NA	rs2709356	0.109115075104859	0.0810394146464456	0.178159203950212	-0.0497221776021739	0.267952327811893	1.11529068514978	0.951493734054168	1.3072848174017	1.115 (0.951-1.307)	1.78e-01
HDL	Esophageal_cancer	DwUCzX	UCIPk1	NA	rs2725210	0.107809289552064	0.0810179056763014	0.183292771140687	-0.0509858055734863	0.266604384677615	1.11383530509986	0.950292159288916	1.30552385891012	1.114 (0.950-1.306)	1.83e-01
HDL	Esophageal_cancer	DwUCzX	UCIPk1	NA	rs2727295	0.109930658365586	0.0810412589755621	0.174947234619271	-0.0489102092265153	0.268771525957688	1.11620066859662	0.952266630617177	1.30835618146995	1.116 (0.952-1.308)	1.75e-01
HDL	Esophageal_cancer	DwUCzX	UCIPk1	NA	rs2732635	0.110460322978396	0.0811053776999205	0.173218125373947	-0.0485062173134481	0.26942686327024	1.11679203719126	0.95265141635496	1.30921387710306	1.117 (0.953-1.309)	1.73e-01
HDL	Esophageal_cancer	DwUCzX	UCIPk1	NA	rs2744944	0.105223531616314	0.0811896287769795	0.19496796260438	-0.0539081407865663	0.264355204019193	1.11095891704486	0.947519140867276	1.30259079962414	1.111 (0.948-1.303)	1.95e-01
HDL	Esophageal_cancer	DwUCzX	UCIPk1	NA	rs2749013	0.110587405793087	0.081048775544342	0.17242441265917	-0.0482681942738236	0.269443005859997	1.11693397128527	0.952878196329142	1.30923501137616	1.117 (0.953-1.309)	1.72e-01
HDL	Esophageal_cancer	DwUCzX	UCIPk1	NA	rs2777802	0.114502842604594	0.0812524934104646	0.158769384062619	-0.0447520444799164	0.273757729689105	1.12131582851696	0.956234556076625	1.31489620333478	1.121 (0.956-1.315)	1.59e-01
HDL	Esophageal_cancer	DwUCzX	UCIPk1	NA	rs2800708	0.105553479646062	0.081084085316213	0.192992281311766	-0.053371327573715	0.26447828686584	1.11132553622998	0.948027918208505	1.30275113607491	1.111 (0.948-1.303)	1.93e-01
HDL	Esophageal_cancer	DwUCzX	UCIPk1	NA	rs2811467	0.109553305108544	0.0810616882292644	0.176541506322057	-0.0493276038208147	0.268434214037902	1.11577954609978	0.951869242612798	1.30791493175819	1.116 (0.952-1.308)	1.77e-01
HDL	Esophageal_cancer	DwUCzX	UCIPk1	NA	rs2823293	0.10703297651822	0.0809447164790169	0.186069186027461	-0.0516186677806526	0.265684620817094	1.11297095578118	0.949690945558326	1.30432363729049	1.113 (0.950-1.304)	1.86e-01
HDL	Esophageal_cancer	DwUCzX	UCIPk1	NA	rs28273	0.106293635347364	0.0809412978964998	0.189109225578877	-0.0523513085297752	0.264938579224504	1.11214839464573	0.948995418089531	1.30335092049558	1.112 (0.949-1.303)	1.89e-01
HDL	Esophageal_cancer	DwUCzX	UCIPk1	NA	rs2832296	0.108451808238485	0.0810470160085972	0.180852596184735	-0.0504003431383654	0.267303959615336	1.11455119505869	0.950848682546404	1.30643749022193	1.115 (0.951-1.306)	1.81e-01
HDL	Esophageal_cancer	DwUCzX	UCIPk1	NA	rs2835336	0.108368548398939	0.0810309751876766	0.181101275489685	-0.0504521629689068	0.267189259766786	1.11445840156806	0.950799411005436	1.30628765063312	1.114 (0.951-1.306)	1.81e-01
HDL	Esophageal_cancer	DwUCzX	UCIPk1	NA	rs28364531	0.108955267356373	0.0810614673832185	0.178913862169544	-0.0499252087147354	0.267835743427481	1.11511246729715	0.951300570832484	1.30713241728992	1.115 (0.951-1.307)	1.79e-01
HDL	Esophageal_cancer	DwUCzX	UCIPk1	NA	rs2838936	0.110697377423615	0.0810507077237276	0.172008250990852	-0.0481620097148911	0.269556764562121	1.1170568090895	0.952979382652253	1.30938395672358	1.117 (0.953-1.309)	1.72e-01
HDL	Esophageal_cancer	DwUCzX	UCIPk1	NA	rs2842611	0.109191286823197	0.0810483156102973	0.177903925942015	-0.0496634117729857	0.26804598541938	1.11537568660835	0.951549651015405	1.30740726030376	1.115 (0.952-1.307)	1.78e-01
HDL	Esophageal_cancer	DwUCzX	UCIPk1	NA	rs28434571	0.110003182995333	0.0810201095101122	0.174550354404554	-0.0487962316444871	0.268802597635153	1.11628162357241	0.952375173850811	1.30839683492281	1.116 (0.952-1.308)	1.75e-01
HDL	Esophageal_cancer	DwUCzX	UCIPk1	NA	rs28471687	0.107782560475409	0.0810624568470334	0.183642298974122	-0.0510998549447768	0.266664975895594	1.11380553370849	0.95018378524572	1.30560296458736	1.114 (0.950-1.306)	1.84e-01
HDL	Esophageal_cancer	DwUCzX	UCIPk1	NA	rs28480969	0.107608127812164	0.0809782837804624	0.183896910682707	-0.0511093083975428	0.26632556402187	1.11361126658667	0.950174802770645	1.30515990263331	1.114 (0.950-1.305)	1.84e-01
HDL	Esophageal_cancer	DwUCzX	UCIPk1	NA	rs28495745	0.107801714606217	0.0810113085860472	0.183287880097256	-0.0509804502224353	0.26658387943487	1.1138268678897	0.950297248450657	1.30549708910094	1.114 (0.950-1.305)	1.83e-01
HDL	Esophageal_cancer	DwUCzX	UCIPk1	NA	rs28549111	0.108396815477543	0.0810046046871691	0.180845517751659	-0.0503722097093087	0.267165840664394	1.11448990449655	0.950875433556655	1.30625705890709	1.114 (0.951-1.306)	1.81e-01
HDL	Esophageal_cancer	DwUCzX	UCIPk1	NA	rs28583584	0.112401715931841	0.0808896286547336	0.164659811497095	-0.0461419562314367	0.270945388095119	1.11896227534361	0.954906397655241	1.31120346111055	1.119 (0.955-1.311)	1.65e-01
HDL	Esophageal_cancer	DwUCzX	UCIPk1	NA	rs28619038	0.109007721964978	0.0810360464974717	0.178568496024728	-0.0498229291700665	0.267838373100022	1.11517096161931	0.951397874397709	1.30713585462466	1.115 (0.951-1.307)	1.79e-01
HDL	Esophageal_cancer	DwUCzX	UCIPk1	NA	rs2892159	0.111158664505721	0.0809903856184813	0.169910296255187	-0.0475824913065022	0.269899820317945	1.11757221183068	0.953531811803286	1.30983322548423	1.118 (0.954-1.310)	1.70e-01
HDL	Esophageal_cancer	DwUCzX	UCIPk1	NA	rs2894211	0.104318962147621	0.0807192572072461	0.196229831101759	-0.0538907819785811	0.262528706273824	1.10995443190931	0.947535588812863	1.30021379192592	1.110 (0.948-1.300)	1.96e-01
HDL	Esophageal_cancer	DwUCzX	UCIPk1	NA	rs289751	0.119149896095176	0.0819414110920394	0.145922337964799	-0.0414552696452215	0.279755061835573	1.12653876939557	0.959392248337348	1.32280576703705	1.127 (0.959-1.323)	1.46e-01
HDL	Esophageal_cancer	DwUCzX	UCIPk1	NA	rs2899297	0.108286315120423	0.0811120544394824	0.18186939639455	-0.0506933115809629	0.267265941821808	1.11436675976799	0.95057015469066	1.30638782329529	1.114 (0.951-1.306)	1.82e-01
HDL	Esophageal_cancer	DwUCzX	UCIPk1	NA	rs290794	0.110798132744689	0.0810216888110421	0.171464874541849	-0.0480043773249534	0.269600642814332	1.11716936417712	0.953129614910326	1.30944141146357	1.117 (0.953-1.309)	1.71e-01
HDL	Esophageal_cancer	DwUCzX	UCIPk1	NA	rs2914228	0.102980553094456	0.0809560096012795	0.203353331189368	-0.0556932257240516	0.261654331912964	1.10846985255788	0.9458292474713	1.29907741520435	1.108 (0.946-1.299)	2.03e-01
HDL	Esophageal_cancer	DwUCzX	UCIPk1	NA	rs2925979	0.105180920877815	0.0813256891776028	0.195897088070855	-0.0542174299102866	0.264579271665916	1.11091157927352	0.947226128817545	1.30288270078084	1.111 (0.947-1.303)	1.96e-01
HDL	Esophageal_cancer	DwUCzX	UCIPk1	NA	rs2926468	0.111335483066963	0.0809351970080101	0.168941579619435	-0.0472975030687373	0.269968469202662	1.11776983681263	0.953803595879778	1.3099231471608	1.118 (0.954-1.310)	1.69e-01
HDL	Esophageal_cancer	DwUCzX	UCIPk1	NA	rs2928576	0.108546460999411	0.0810450026232261	0.180461429059235	-0.0503017441421123	0.267394666140934	1.11465669539937	0.950942439894205	1.30655599800221	1.115 (0.951-1.307)	1.80e-01
HDL	Esophageal_cancer	DwUCzX	UCIPk1	NA	rs2948138	0.108222700806343	0.0810076221414077	0.181563324616927	-0.0505522385908166	0.266997640203502	1.11429587234568	0.950704263924099	1.30603736434462	1.114 (0.951-1.306)	1.82e-01
HDL	Esophageal_cancer	DwUCzX	UCIPk1	NA	rs2960578	0.108666619238324	0.0810521148412351	0.180017678727987	-0.0501955258504971	0.267528764327144	1.11479063863191	0.951043452740206	1.30673121653971	1.115 (0.951-1.307)	1.80e-01
HDL	Esophageal_cancer	DwUCzX	UCIPk1	NA	rs2963006	0.11083347947953	0.0809650074238252	0.171028679198021	-0.047857935071167	0.269524894030228	1.11720885316431	0.953269203579874	1.30934222662541	1.117 (0.953-1.309)	1.71e-01
HDL	Esophageal_cancer	DwUCzX	UCIPk1	NA	rs2972145	0.113257604107093	0.0812322404428346	0.163243785525903	-0.0459575871608632	0.272472795375048	1.11992039188545	0.955082469090826	1.31320773310267	1.120 (0.955-1.313)	1.63e-01
HDL	Esophageal_cancer	DwUCzX	UCIPk1	NA	rs2974225	0.114079603680759	0.0809686296123698	0.158854142496745	-0.0446189103594858	0.272778117721004	1.12084134442957	0.956361871998033	1.31360874598445	1.121 (0.956-1.314)	1.59e-01
HDL	Esophageal_cancer	DwUCzX	UCIPk1	NA	rs2980888	0.101965459437063	0.0813885313745989	0.210269971010887	-0.0575560620571507	0.261486980931277	1.10734522274001	0.944068962454684	1.29886003151383	1.107 (0.944-1.299)	2.10e-01
HDL	Esophageal_cancer	DwUCzX	UCIPk1	NA	rs307349	0.108396876167701	0.0810410274188759	0.181041361869843	-0.0504435375732954	0.267237289908698	1.11448997213512	0.950807612061872	1.30635039332111	1.114 (0.951-1.306)	1.81e-01
HDL	Esophageal_cancer	DwUCzX	UCIPk1	NA	rs3087969	0.109343753859871	0.0810470875498257	0.177292453428131	-0.0495085377377879	0.268196045457529	1.11554575759885	0.951697032762057	1.30760346460796	1.116 (0.952-1.308)	1.77e-01
HDL	Esophageal_cancer	DwUCzX	UCIPk1	NA	rs3124402	0.110172805616148	0.0810250737519354	0.173913106774097	-0.0486363389376459	0.268981950169941	1.11647098624661	0.952527463869994	1.30863152025674	1.116 (0.953-1.309)	1.74e-01
HDL	Esophageal_cancer	DwUCzX	UCIPk1	NA	rs3131336	0.111593427346368	0.080949189686079	0.168030028147636	-0.0470669844383468	0.270253839131083	1.11805819633647	0.954023490722317	1.31029701317807	1.118 (0.954-1.310)	1.68e-01
HDL	Esophageal_cancer	DwUCzX	UCIPk1	NA	rs3136499	0.100250263656649	0.0812704534901028	0.217374782650284	-0.0590398251839521	0.259540352497251	1.10544753680319	0.942669226434183	1.29633409297419	1.105 (0.943-1.296)	2.17e-01
HDL	Esophageal_cancer	DwUCzX	UCIPk1	NA	rs3180887	0.109067783906284	0.081033051310386	0.178313275035428	-0.0497569966620726	0.267892564474641	1.11523794296365	0.951460604513622	1.30720669203281	1.115 (0.951-1.307)	1.78e-01
HDL	Esophageal_cancer	DwUCzX	UCIPk1	NA	rs3184504	0.108563283098842	0.0810859436008771	0.180614018343831	-0.0503651663588774	0.267491732556561	1.11467544642284	0.950882130929136	1.30668282686507	1.115 (0.951-1.307)	1.81e-01
HDL	Esophageal_cancer	DwUCzX	UCIPk1	NA	rs332783	0.106875714364193	0.0809750146738253	0.186881634786993	-0.051835314396505	0.26558674312489	1.11279594133324	0.949485220514487	1.30419597935052	1.113 (0.949-1.304)	1.87e-01
HDL	Esophageal_cancer	DwUCzX	UCIPk1	NA	rs333947	0.105384118475129	0.0811437730692201	0.194035479079775	-0.0536576767405427	0.2644259136908	1.11113733677317	0.947756490067463	1.30268290864828	1.111 (0.948-1.303)	1.94e-01
HDL	Esophageal_cancer	DwUCzX	UCIPk1	NA	rs339343	0.108055528623428	0.0810241450811057	0.182327986862534	-0.0507517957355395	0.266862852982395	1.11410960864178	0.950514563024429	1.30586133906086	1.114 (0.951-1.306)	1.82e-01
HDL	Esophageal_cancer	DwUCzX	UCIPk1	NA	rs34069781	0.107453649151075	0.0809791080333526	0.184531670564481	-0.0512654025942965	0.266172700896446	1.11343925069596	0.950026497573122	1.30496040705956	1.113 (0.950-1.305)	1.85e-01
HDL	Esophageal_cancer	DwUCzX	UCIPk1	NA	rs34088055	0.111261167726245	0.0810335559631551	0.169744308079446	-0.0475646019615391	0.270086937414029	1.11768677245288	0.95354887001538	1.31007834060564	1.118 (0.954-1.310)	1.70e-01
HDL	Esophageal_cancer	DwUCzX	UCIPk1	NA	rs34143602	0.109133419073189	0.0810475199488207	0.178129655816721	-0.0497197200264993	0.267986558172878	1.11531114419443	0.951496072424897	1.3073295669988	1.115 (0.951-1.307)	1.78e-01
HDL	Esophageal_cancer	DwUCzX	UCIPk1	NA	rs342466	0.107087750922591	0.0810770877858792	0.186563397478732	-0.0518233411377318	0.265998842982915	1.11303191977199	0.949496589014792	1.30473354908705	1.113 (0.949-1.305)	1.87e-01
HDL	Esophageal_cancer	DwUCzX	UCIPk1	NA	rs34271700	0.110259361949938	0.0810536717895539	0.173726999539963	-0.0486058347575877	0.269124558657463	1.11656762806439	0.952556520382433	1.30881815552614	1.117 (0.953-1.309)	1.74e-01
HDL	Esophageal_cancer	DwUCzX	UCIPk1	NA	rs34409228	0.106267982555574	0.0810083219791146	0.189582351499583	-0.0525083285234905	0.265044293634639	1.11211986530046	0.948846418533208	1.30348871075242	1.112 (0.949-1.303)	1.90e-01
HDL	Esophageal_cancer	DwUCzX	UCIPk1	NA	rs34509464	0.108864229023872	0.0810291598056929	0.179103924963285	-0.049952924195286	0.26768138224303	1.11501095393845	0.951274205445381	1.30693066235372	1.115 (0.951-1.307)	1.79e-01
HDL	Esophageal_cancer	DwUCzX	UCIPk1	NA	rs34514836	0.113091040874005	0.080992219950235	0.162618212034853	-0.0456537102284558	0.271835791976465	1.11973386985847	0.955372740722922	1.31237148168942	1.120 (0.955-1.312)	1.63e-01
HDL	Esophageal_cancer	DwUCzX	UCIPk1	NA	rs34539692	0.108854078597366	0.0810338400584475	0.179169574708173	-0.0499722479171908	0.267680405111923	1.11499963615915	0.951255823464785	1.30692938531173	1.115 (0.951-1.307)	1.79e-01
HDL	Esophageal_cancer	DwUCzX	UCIPk1	NA	rs34724718	0.108502778557831	0.0810154720592115	0.180478022255508	-0.0502875466782238	0.267293103793885	1.11460800553684	0.950955940960996	1.30642330784678	1.115 (0.951-1.306)	1.80e-01
HDL	Esophageal_cancer	DwUCzX	UCIPk1	NA	rs34881325	0.110068139319308	0.0810312224672915	0.174355085197594	-0.0487530567165831	0.268889335355199	1.11635413547823	0.952416293467942	1.30851032720315	1.116 (0.952-1.309)	1.74e-01
HDL	Esophageal_cancer	DwUCzX	UCIPk1	NA	rs34894392	0.109585189582621	0.0810378779423691	0.1762885695387	-0.0492490511844223	0.268419430349664	1.11581512271097	0.951944017388145	1.30789559609453	1.116 (0.952-1.308)	1.76e-01
HDL	Esophageal_cancer	DwUCzX	UCIPk1	NA	rs34931250	0.104053090371414	0.0809773195033419	0.198804217102664	-0.0546624558551361	0.262768636597964	1.10965936557964	0.946804682398833	1.30052579006988	1.110 (0.947-1.301)	1.99e-01
HDL	Esophageal_cancer	DwUCzX	UCIPk1	NA	rs34940205	0.108819342042861	0.0810266964124067	0.179270020634124	-0.0499929829254561	0.267631667011178	1.1149609055862	0.951236099371913	1.3068656896079	1.115 (0.951-1.307)	1.79e-01
HDL	Esophageal_cancer	DwUCzX	UCIPk1	NA	rs35002714	0.110120068903272	0.0810284177180359	0.17413701065193	-0.0486956298240784	0.268935767630622	1.11641210878929	0.952470989346539	1.30857108572562	1.116 (0.952-1.309)	1.74e-01
HDL	Esophageal_cancer	DwUCzX	UCIPk1	NA	rs350140	0.109106957972664	0.0810464481055987	0.178229155854562	-0.04974408031431	0.267957996259637	1.11528163222459	0.95147289398904	1.30729222769837	1.115 (0.951-1.307)	1.78e-01
HDL	Esophageal_cancer	DwUCzX	UCIPk1	NA	rs35030260	0.110838121591251	0.0810065951388484	0.171230560887609	-0.0479348048808914	0.269611048063394	1.11721403938466	0.953195928773925	1.30945503659848	1.117 (0.953-1.309)	1.71e-01
HDL	Esophageal_cancer	DwUCzX	UCIPk1	NA	rs35159729	0.112124604466315	0.0810097031538685	0.166331335308603	-0.0466544137152671	0.270903622647898	1.11865224102664	0.95441717408925	1.31114869925518	1.119 (0.954-1.311)	1.66e-01
HDL	Esophageal_cancer	DwUCzX	UCIPk1	NA	rs35233014	0.111272880681854	0.0809884538678319	0.169461826916864	-0.0474644888990963	0.270010250262805	1.1176998639451	0.953644337491637	1.30997787828195	1.118 (0.954-1.310)	1.69e-01
HDL	Esophageal_cancer	DwUCzX	UCIPk1	NA	rs35283918	0.106571218759178	0.080997811881406	0.188264815035101	-0.0521844925283776	0.265326930046734	1.11245715144246	0.949153738915378	1.30385717619326	1.112 (0.949-1.304)	1.88e-01
HDL	Esophageal_cancer	DwUCzX	UCIPk1	NA	rs35369952	0.108184651039896	0.0809943136916414	0.181645144137405	-0.0505642037957214	0.266933505875513	1.11425347445461	0.950692888620832	1.30595360520188	1.114 (0.951-1.306)	1.82e-01
HDL	Esophageal_cancer	DwUCzX	UCIPk1	NA	rs35467761	0.107481107510552	0.0809518524389276	0.184271791505181	-0.0511845232697463	0.26614673829085	1.11346982433091	0.950103338181917	1.304926527327	1.113 (0.950-1.305)	1.84e-01
HDL	Esophageal_cancer	DwUCzX	UCIPk1	NA	rs35553545	0.109688889259133	0.0810410187486968	0.175896460648338	-0.049151507488313	0.268529286006578	1.11593083837797	0.952036878055003	1.30803928371672	1.116 (0.952-1.308)	1.76e-01
HDL	Esophageal_cancer	DwUCzX	UCIPk1	NA	rs35575064	0.109214935360934	0.0810471267231898	0.177803638989119	-0.049637433016518	0.268067303738386	1.11540206392426	0.951574371413157	1.3074351323259	1.115 (0.952-1.307)	1.78e-01
HDL	Esophageal_cancer	DwUCzX	UCIPk1	NA	rs355930	0.1088187142183	0.08105729349985	0.179436737817504	-0.0500535810414055	0.267691009478006	1.11496020558658	0.951178458002965	1.30694324454287	1.115 (0.951-1.307)	1.79e-01
HDL	Esophageal_cancer	DwUCzX	UCIPk1	NA	rs35662434	0.108253209143627	0.0810498253222436	0.181667693749482	-0.0506044484879707	0.267110866775224	1.11432986817856	0.950654629047983	1.30618525085011	1.114 (0.951-1.306)	1.82e-01
HDL	Esophageal_cancer	DwUCzX	UCIPk1	NA	rs35724443	0.108745193724256	0.081026721447617	0.179566651286311	-0.0500671803130732	0.267557567761585	1.11487823617468	0.951165522756665	1.3067688554287	1.115 (0.951-1.307)	1.80e-01
HDL	Esophageal_cancer	DwUCzX	UCIPk1	NA	rs357409	0.109319651349771	0.0810538885907134	0.177424339359642	-0.0495459702880277	0.268185272987569	1.11551887046998	0.951661408981814	1.30758937856479	1.116 (0.952-1.308)	1.77e-01
HDL	Esophageal_cancer	DwUCzX	UCIPk1	NA	rs36027158	0.109026708691958	0.0810470986301648	0.178552085504015	-0.0498256046231654	0.267879022007081	1.1151921352669	0.951395328980723	1.30718898934846	1.115 (0.951-1.307)	1.79e-01
HDL	Esophageal_cancer	DwUCzX	UCIPk1	NA	rs36030784	0.110345131156964	0.0810140493753779	0.173182319623228	-0.048442405618777	0.269132667932704	1.11666339929149	0.952712208595876	1.30882876913584	1.117 (0.953-1.309)	1.73e-01
HDL	Esophageal_cancer	DwUCzX	UCIPk1	NA	rs36067960	0.110011708650877	0.0810320952934144	0.174580706839744	-0.0488111981242153	0.268834615425969	1.1162911406456	0.952360920253742	1.30843872756963	1.116 (0.952-1.308)	1.75e-01
HDL	Esophageal_cancer	DwUCzX	UCIPk1	NA	rs36121353	0.109852692030399	0.0810286066036087	0.175185957875968	-0.0489633769126736	0.268668760973472	1.11611364591362	0.952216002149733	1.30822173517592	1.116 (0.952-1.308)	1.75e-01
HDL	Esophageal_cancer	DwUCzX	UCIPk1	NA	rs362307	0.110164556742283	0.0810197454170115	0.173917028644239	-0.0486341442750598	0.268963257759625	1.11646177665626	0.952529554348675	1.30860705900803	1.116 (0.953-1.309)	1.74e-01
HDL	Esophageal_cancer	DwUCzX	UCIPk1	NA	rs364585	0.108367131614691	0.0810307682701909	0.181105865775506	-0.0504531741948826	0.267187437424266	1.11445682262207	0.95079844953286	1.30628527013176	1.114 (0.951-1.306)	1.81e-01
HDL	Esophageal_cancer	DwUCzX	UCIPk1	NA	rs3730399	0.106161827325754	0.081061263929139	0.190314503368841	-0.0527182499753589	0.265041904626866	1.11200181422655	0.948647256220381	1.30348559671148	1.112 (0.949-1.303)	1.90e-01
HDL	Esophageal_cancer	DwUCzX	UCIPk1	NA	rs3732356	0.108476370465244	0.0810693945734499	0.180874239637298	-0.0504196428987178	0.267372383829206	1.11457857125409	0.950830331571784	1.30652688523853	1.115 (0.951-1.307)	1.81e-01
HDL	Esophageal_cancer	DwUCzX	UCIPk1	NA	rs3738621	0.110573170464307	0.0810228463880683	0.172342345779789	-0.0482316084563071	0.269377949384921	1.11691807147613	0.952913058794681	1.30914983993178	1.117 (0.953-1.309)	1.72e-01
HDL	Esophageal_cancer	DwUCzX	UCIPk1	NA	rs3739008	0.111355745562499	0.0809627163167087	0.169008902096104	-0.0473311784182497	0.270042669543248	1.11779248584842	0.953771476751135	1.31002034751057	1.118 (0.954-1.310)	1.69e-01
HDL	Esophageal_cancer	DwUCzX	UCIPk1	NA	rs3739020	0.112394167442709	0.0810171756019534	0.165353915872466	-0.0463994967371193	0.271187831622538	1.11895382890092	0.954660502244083	1.31152139244146	1.119 (0.955-1.312)	1.65e-01
HDL	Esophageal_cancer	DwUCzX	UCIPk1	NA	rs3742716	0.111137391115143	0.0809822908023798	0.169949342135403	-0.0475878988575214	0.269862681087808	1.1175484375334	0.953526655545307	1.30978458018996	1.118 (0.954-1.310)	1.70e-01
HDL	Esophageal_cancer	DwUCzX	UCIPk1	NA	rs3743340	0.108828475199182	0.0810484226629065	0.179350118305275	-0.0500264332201145	0.267683383618479	1.11497108874495	0.951204280776273	1.30693327801527	1.115 (0.951-1.307)	1.79e-01
HDL	Esophageal_cancer	DwUCzX	UCIPk1	NA	rs3747973	0.10982373018907	0.0810518918620246	0.175423780801417	-0.0490379778604986	0.268685438238638	1.11608132167539	0.952144968583057	1.30824355291862	1.116 (0.952-1.308)	1.75e-01
HDL	Esophageal_cancer	DwUCzX	UCIPk1	NA	rs3758673	0.100954825347102	0.0813216855519403	0.214448553008768	-0.0584356783347009	0.260345329028905	1.10622666722892	0.943238909145899	1.2973780316129	1.106 (0.943-1.297)	2.14e-01
HDL	Esophageal_cancer	DwUCzX	UCIPk1	NA	rs3767861	0.109524929877701	0.0810550108162859	0.176617944539814	-0.0493428913222189	0.268392751077622	1.11574788604678	0.951854691021644	1.30786070285758	1.116 (0.952-1.308)	1.77e-01
HDL	Esophageal_cancer	DwUCzX	UCIPk1	NA	rs3768321	0.108936717583088	0.0813423761444986	0.180493539644727	-0.0504943396601287	0.268367774826306	1.11509178240555	0.950759310277928	1.30782803780791	1.115 (0.951-1.308)	1.80e-01
HDL	Esophageal_cancer	DwUCzX	UCIPk1	NA	rs3768897	0.107644648467633	0.081020527840055	0.183976813853655	-0.0511555860988748	0.266444883034141	1.11365193714271	0.950130831882352	1.30531564231491	1.114 (0.950-1.305)	1.84e-01
HDL	Esophageal_cancer	DwUCzX	UCIPk1	NA	rs3771577	0.11076659108981	0.0809265094335844	0.171083496493699	-0.0478493674000153	0.269382549579636	1.11713412736231	0.953277370911917	1.30915586228981	1.117 (0.953-1.309)	1.71e-01
HDL	Esophageal_cancer	DwUCzX	UCIPk1	NA	rs3789112	0.107329254565413	0.0810051167762261	0.185181490750446	-0.0514407743159902	0.266099283446816	1.11330075349604	0.949859904398881	1.30486460371147	1.113 (0.950-1.305)	1.85e-01
HDL	Esophageal_cancer	DwUCzX	UCIPk1	NA	rs3795433	0.109081736692316	0.0810591498680851	0.178397540223384	-0.0497941970491304	0.267957670433763	1.1152535037486	0.951425210469204	1.30729180174881	1.115 (0.951-1.307)	1.78e-01
HDL	Esophageal_cancer	DwUCzX	UCIPk1	NA	rs3802999	0.104753318928203	0.0811650152166994	0.196834934594684	-0.0543301108965282	0.263836748752934	1.11043665286334	0.947119400456398	1.30191563959955	1.110 (0.947-1.302)	1.97e-01
HDL	Esophageal_cancer	DwUCzX	UCIPk1	NA	rs3803357	0.108778163475144	0.0810482393042588	0.179550288128529	-0.0500763855612033	0.267632712511491	1.11491499403834	0.951156767082315	1.30686705593711	1.115 (0.951-1.307)	1.80e-01
HDL	Esophageal_cancer	DwUCzX	UCIPk1	NA	rs3803800	0.110877118540943	0.0810733654284749	0.171432742793798	-0.0480266776988682	0.269780914780754	1.11725760817386	0.953108360000521	1.30967748832011	1.117 (0.953-1.310)	1.71e-01
HDL	Esophageal_cancer	DwUCzX	UCIPk1	NA	rs3808460	0.1116214706842	0.081288560111816	0.169705397271277	-0.0477041071349598	0.270947048503359	1.11808955085983	0.95341585429331	1.31120563824539	1.118 (0.953-1.311)	1.70e-01
HDL	Esophageal_cancer	DwUCzX	UCIPk1	NA	rs3809761	0.109507671608321	0.0810397039522645	0.176604410982093	-0.0493301481381171	0.26834549135476	1.11572863033536	0.951866820758495	1.30779889518374	1.116 (0.952-1.308)	1.77e-01
HDL	Esophageal_cancer	DwUCzX	UCIPk1	NA	rs3813687	0.106751059676771	0.0809180251280732	0.187085733265465	-0.0518482695742524	0.265350388927795	1.1126572347484	0.949472919844365	1.30388776358245	1.113 (0.949-1.304)	1.87e-01
HDL	Esophageal_cancer	DwUCzX	UCIPk1	NA	rs3814883	0.11294043836477	0.0809663051968533	0.163043988473589	-0.0457535198210628	0.271634396550602	1.11956524782576	0.955277390117415	1.31210720268915	1.120 (0.955-1.312)	1.63e-01
HDL	Esophageal_cancer	DwUCzX	UCIPk1	NA	rs3819663	0.109702670157391	0.0810414602404533	0.175844532141858	-0.0491385919138978	0.268543932228679	1.11594621701328	0.952049174237554	1.30805844169088	1.116 (0.952-1.308)	1.76e-01
HDL	Esophageal_cancer	DwUCzX	UCIPk1	NA	rs3820897	0.109154018584987	0.0811348880692983	0.17851542883178	-0.0498703620308373	0.268178399200812	1.11533411929614	0.951352747945042	1.30758039050513	1.115 (0.951-1.308)	1.79e-01
HDL	Esophageal_cancer	DwUCzX	UCIPk1	NA	rs3824477	0.118271952697083	0.0814301513641584	0.146380858249078	-0.0413311439766674	0.277875049370833	1.12555016615263	0.95951134093265	1.32032121193567	1.126 (0.960-1.320)	1.46e-01
HDL	Esophageal_cancer	DwUCzX	UCIPk1	NA	rs3829352	0.107394735780492	0.0809976189396976	0.184872852337411	-0.0513605973413154	0.266150068902299	1.11337365616898	0.949936064345477	1.30493087353747	1.113 (0.950-1.305)	1.85e-01
HDL	Esophageal_cancer	DwUCzX	UCIPk1	NA	rs3846533	0.110352488774383	0.0810155122614812	0.173161422678343	-0.0484379152581204	0.269142892806886	1.11667161530379	0.9527164866269	1.30884215181374	1.117 (0.953-1.309)	1.73e-01
HDL	Esophageal_cancer	DwUCzX	UCIPk1	NA	rs3861909	0.107898636074417	0.0810134490356996	0.182905938298551	-0.0508877240355542	0.266684996184388	1.11393482685674	0.950385369976433	1.30562910339742	1.114 (0.950-1.306)	1.83e-01
HDL	Esophageal_cancer	DwUCzX	UCIPk1	NA	rs3862948	0.10937397076125	0.0810691994914929	0.177290929014343	-0.049521660242076	0.268269601764576	1.11557946644427	0.951684544195604	1.3076996506274	1.116 (0.952-1.308)	1.77e-01
HDL	Esophageal_cancer	DwUCzX	UCIPk1	NA	rs3885754	0.110749948145037	0.0809771752177459	0.171415800846269	-0.0479653152817446	0.269465211571819	1.11711553511544	0.9531668468277	1.30926408419432	1.117 (0.953-1.309)	1.71e-01
HDL	Esophageal_cancer	DwUCzX	UCIPk1	NA	rs3900595	0.114689268905532	0.080853211977038	0.156048491419139	-0.0437830265694623	0.273161564380527	1.1215248907658	0.957161613583181	1.31411254145319	1.122 (0.957-1.314)	1.56e-01
HDL	Esophageal_cancer	DwUCzX	UCIPk1	NA	rs3909465	0.111235969659479	0.0810922974560926	0.170150453206105	-0.0477049333544625	0.27017687267342	1.11765860926179	0.953415066562862	1.31019616813937	1.118 (0.953-1.310)	1.70e-01
HDL	Esophageal_cancer	DwUCzX	UCIPk1	NA	rs4021419	0.109231907523188	0.0810422432018813	0.177710125575175	-0.0496108891524991	0.268074704198875	1.11542099486971	0.951599630209107	1.30744480798374	1.115 (0.952-1.307)	1.78e-01
HDL	Esophageal_cancer	DwUCzX	UCIPk1	NA	rs4077194	0.104895625483446	0.0810690855230519	0.195698533898845	-0.0539997821417361	0.263791033108627	1.11059468652257	0.947432312907735	1.30185612304769	1.111 (0.947-1.302)	1.96e-01
HDL	Esophageal_cancer	DwUCzX	UCIPk1	NA	rs41272086	0.117022982266806	0.08107130340252	0.1488916317968	-0.0418767724021337	0.275922736935745	1.12414526480006	0.958987947072749	1.3177460469965	1.124 (0.959-1.318)	1.49e-01
HDL	Esophageal_cancer	DwUCzX	UCIPk1	NA	rs41440449	0.112461405628819	0.0809016326231156	0.164498340222042	-0.0461057943124875	0.271028605570126	1.11902906785615	0.954940929527363	1.31131258069207	1.119 (0.955-1.311)	1.64e-01
HDL	Esophageal_cancer	DwUCzX	UCIPk1	NA	rs42125	0.1073112385516	0.0809159105209798	0.184771175640981	-0.0512839460695207	0.26590642317272	1.11328069643496	0.950008880943639	1.30461297143205	1.113 (0.950-1.305)	1.85e-01
HDL	Esophageal_cancer	DwUCzX	UCIPk1	NA	rs4239651	0.110048632802325	0.0811516309900848	0.175071641552209	-0.0490085639382414	0.269105829542891	1.11633235950972	0.952172975313032	1.3087936427505	1.116 (0.952-1.309)	1.75e-01
HDL	Esophageal_cancer	DwUCzX	UCIPk1	NA	rs4327020	0.106921962597951	0.0809898734329234	0.186771830593601	-0.0518181893305792	0.265662114526481	1.11284740737016	0.949501480650711	1.304294282134	1.113 (0.950-1.304)	1.87e-01
HDL	Esophageal_cancer	DwUCzX	UCIPk1	NA	rs4346752	0.108583355326034	0.0810208914453583	0.180183714978083	-0.0502175919068687	0.267384302558936	1.1146978206662	0.951022467193301	1.30654245747216	1.115 (0.951-1.307)	1.80e-01
HDL	Esophageal_cancer	DwUCzX	UCIPk1	NA	rs440150	0.107083683630243	0.0810390044577692	0.186373194705278	-0.051752765106985	0.26592013236747	1.11302739275498	0.949563603080018	1.30463085674795	1.113 (0.950-1.305)	1.86e-01
HDL	Esophageal_cancer	DwUCzX	UCIPk1	NA	rs4418728	0.115815339378815	0.0810246079942871	0.152893677918819	-0.0429928922899878	0.274623571047618	1.12278851816356	0.957918198647605	1.31603518786858	1.123 (0.958-1.316)	1.53e-01
HDL	Esophageal_cancer	DwUCzX	UCIPk1	NA	rs4419883	0.108595664860899	0.0810336163191488	0.180202744843716	-0.0502302231246325	0.267421552846431	1.11471154216234	0.951010454697286	1.3065911274608	1.115 (0.951-1.307)	1.80e-01
HDL	Esophageal_cancer	DwUCzX	UCIPk1	NA	rs4442420	0.106444631263674	0.0809503664075111	0.188531079301054	-0.0522180868950476	0.265107349422396	1.11231633719066	0.949121853232239	1.30357090585132	1.112 (0.949-1.304)	1.89e-01
HDL	Esophageal_cancer	DwUCzX	UCIPk1	NA	rs4450871	0.109960584899194	0.0810346802726763	0.174794841424929	-0.0488673884352513	0.26878855823364	1.11623407311328	0.952307408300855	1.30837846594325	1.116 (0.952-1.308)	1.75e-01
HDL	Esophageal_cancer	DwUCzX	UCIPk1	NA	rs4459734	0.109861682154297	0.0810404958453014	0.175213956896186	-0.0489776897024934	0.268701054011088	1.11612367995869	0.952202373379764	1.30826398231176	1.116 (0.952-1.308)	1.75e-01
HDL	Esophageal_cancer	DwUCzX	UCIPk1	NA	rs4487762	0.110977054803744	0.0810171642810616	0.170750331909844	-0.0478165871871363	0.269770696794625	1.11736926830317	0.953308620059242	1.30966410612207	1.117 (0.953-1.310)	1.71e-01
HDL	Esophageal_cancer	DwUCzX	UCIPk1	NA	rs4502863	0.109371331233527	0.0810558590666489	0.177230087009716	-0.0494981525371046	0.268240815004159	1.11557652184523	0.951706916378053	1.30766200673269	1.116 (0.952-1.308)	1.77e-01
HDL	Esophageal_cancer	DwUCzX	UCIPk1	NA	rs4517968	0.108265011232503	0.0810381528683908	0.181557182818997	-0.0505697683895434	0.267099790854548	1.11434301967631	0.950687598415776	1.306170783726	1.114 (0.951-1.306)	1.82e-01
HDL	Esophageal_cancer	DwUCzX	UCIPk1	NA	rs4583357	0.110385667332474	0.0809685321760943	0.172783050848877	-0.0483126557326712	0.269083990397618	1.11670866547248	0.95283583091625	1.30876506012812	1.117 (0.953-1.309)	1.73e-01
HDL	Esophageal_cancer	DwUCzX	UCIPk1	NA	rs459193	0.0981737747421708	0.0810080575550983	0.225550143295501	-0.0606020180658219	0.256949567550164	1.10315446883653	0.941197744946898	1.29297991697022	1.103 (0.941-1.293)	2.26e-01
HDL	Esophageal_cancer	DwUCzX	UCIPk1	NA	rs4631704	0.112628685997366	0.0815535548014908	0.167266795302753	-0.0472162814135559	0.272473653408288	1.11921627510865	0.953881068532739	1.31320885987904	1.119 (0.954-1.313)	1.67e-01
HDL	Esophageal_cancer	DwUCzX	UCIPk1	NA	rs4639796	0.112488354271879	0.0809332062495727	0.164561906535994	-0.0461407299772839	0.271117438521041	1.11905922457741	0.954907568613895	1.31142907363231	1.119 (0.955-1.311)	1.65e-01
HDL	Esophageal_cancer	DwUCzX	UCIPk1	NA	rs4656984	0.108268246679549	0.0810279493198511	0.181489150527987	-0.0505465339873591	0.267083027346457	1.11434662507998	0.9507096873304	1.30614888790502	1.114 (0.951-1.306)	1.81e-01
HDL	Esophageal_cancer	DwUCzX	UCIPk1	NA	rs4660446	0.111334540680202	0.0810081113571298	0.169329056161519	-0.0474413575797725	0.270110438940176	1.11776878344163	0.953666396798459	1.31010912980781	1.118 (0.954-1.310)	1.69e-01
HDL	Esophageal_cancer	DwUCzX	UCIPk1	NA	rs4662490	0.107907703808648	0.0809967853226239	0.182779119723591	-0.0508459954236951	0.26666140304099	1.11394492776749	0.950425029066107	1.30559829986613	1.114 (0.950-1.306)	1.83e-01
HDL	Esophageal_cancer	DwUCzX	UCIPk1	NA	rs4675812	0.111553867655263	0.0810522866773224	0.16872264294399	-0.0473086142322891	0.270416349542815	1.11801396717444	0.953792998070904	1.31050996738834	1.118 (0.954-1.311)	1.69e-01
HDL	Esophageal_cancer	DwUCzX	UCIPk1	NA	rs4677744	0.105213694646999	0.0807677986903525	0.192687844430295	-0.053091190786092	0.26351858008009	1.11094798862983	0.948293532906576	1.30150147671867	1.111 (0.948-1.302)	1.93e-01
HDL	Esophageal_cancer	DwUCzX	UCIPk1	NA	rs4702	0.108286737190166	0.0809948756366038	0.181236386086951	-0.050463219057577	0.26703669343791	1.11436723010858	0.950788898940952	1.30608837032392	1.114 (0.951-1.306)	1.81e-01
HDL	Esophageal_cancer	DwUCzX	UCIPk1	NA	rs4704389	0.11099416253172	0.0809590978621001	0.170377884878149	-0.0476856692779958	0.269673994341437	1.11738838411617	0.953433433400519	1.30953746451354	1.117 (0.953-1.310)	1.70e-01
HDL	Esophageal_cancer	DwUCzX	UCIPk1	NA	rs4714902	0.109850072377093	0.0810358713864075	0.175234937334497	-0.0489802355402659	0.268680380294451	1.11611072208665	0.952199949230081	1.30823693591248	1.116 (0.952-1.308)	1.75e-01
HDL	Esophageal_cancer	DwUCzX	UCIPk1	NA	rs4740383	0.106841110321197	0.0809446181084239	0.186858883032357	-0.0518103411713141	0.265492561813708	1.11275743476089	0.949508932518796	1.30407315424715	1.113 (0.950-1.304)	1.87e-01
HDL	Esophageal_cancer	DwUCzX	UCIPk1	NA	rs4760	0.108674838816309	0.0810386681015991	0.179912500426959	-0.0501609506628248	0.267510628295444	1.11479980177816	0.951076335814535	1.30670751783584	1.115 (0.951-1.307)	1.80e-01
HDL	Esophageal_cancer	DwUCzX	UCIPk1	NA	rs4767320	0.110640244996669	0.0810079658232794	0.172003431251455	-0.048135368016959	0.269415858010296	1.11699299074602	0.953004771979307	1.3091994689433	1.117 (0.953-1.309)	1.72e-01
HDL	Esophageal_cancer	DwUCzX	UCIPk1	NA	rs4775085	0.113327753543169	0.0809156485997573	0.161343719408053	-0.045266917712355	0.271922424798693	1.11999895642499	0.955742343224254	1.31248518105966	1.120 (0.956-1.312)	1.61e-01
HDL	Esophageal_cancer	DwUCzX	UCIPk1	NA	rs4775426	0.107940454257781	0.081036663969842	0.182861738138823	-0.0508914071231096	0.266772315638671	1.1139814105616	0.95038186963035	1.30574311519587	1.114 (0.950-1.306)	1.83e-01
HDL	Esophageal_cancer	DwUCzX	UCIPk1	NA	rs4788444	0.109452689133405	0.0810435973123047	0.176842558244259	-0.0493927615987122	0.268298139865522	1.11566728650036	0.951807222948654	1.30773697042456	1.116 (0.952-1.308)	1.77e-01
HDL	Esophageal_cancer	DwUCzX	UCIPk1	NA	rs4788681	0.1110096934831	0.0809695472466547	0.170373245847098	-0.0476906191203433	0.269710006086543	1.1174057383556	0.953428714067015	1.30958462409206	1.117 (0.953-1.310)	1.70e-01
HDL	Esophageal_cancer	DwUCzX	UCIPk1	NA	rs4793037	0.110059933827196	0.0810385792032629	0.174426319967239	-0.0487756814111989	0.268895549065592	1.11634497528076	0.952394745583913	1.30851845793263	1.116 (0.952-1.309)	1.74e-01
HDL	Esophageal_cancer	DwUCzX	UCIPk1	NA	rs4804416	0.111164823318992	0.0810513018495952	0.170207756248633	-0.0476957283062145	0.270025374944199	1.11757909477045	0.953423842834943	1.30999769142983	1.118 (0.953-1.310)	1.70e-01
HDL	Esophageal_cancer	DwUCzX	UCIPk1	NA	rs4805881	0.108900311079456	0.0811185853562848	0.179439481733063	-0.0500921162188624	0.267892738377774	1.1150511865515	0.951141804878514	1.30720691936017	1.115 (0.951-1.307)	1.79e-01
HDL	Esophageal_cancer	DwUCzX	UCIPk1	NA	rs4807315	0.109989943589248	0.0810492740231806	0.174757380912548	-0.048866633496186	0.268846520674682	1.11626684476453	0.952308127235191	1.30845430495083	1.116 (0.952-1.308)	1.75e-01
HDL	Esophageal_cancer	DwUCzX	UCIPk1	NA	rs4811348	0.104864940957627	0.080813206036674	0.19441748435478	-0.0535289428742545	0.263258824789508	1.11056060897407	0.947878506278369	1.30116344872857	1.111 (0.948-1.301)	1.94e-01
HDL	Esophageal_cancer	DwUCzX	UCIPk1	NA	rs4822167	0.110686000930256	0.0809825192403844	0.171691511889077	-0.0480397367808973	0.26941173864141	1.11704410097241	0.953095913361537	1.30919407587885	1.117 (0.953-1.309)	1.72e-01
HDL	Esophageal_cancer	DwUCzX	UCIPk1	NA	rs4841586	0.108584191830807	0.0810178438515325	0.180163974274081	-0.050210782118197	0.267379165779811	1.11469875311664	0.951028943477376	1.30653574606937	1.115 (0.951-1.307)	1.80e-01
HDL	Esophageal_cancer	DwUCzX	UCIPk1	NA	rs4851250	0.110865627072567	0.0810424593352669	0.171313842364757	-0.047977593224556	0.26970884736969	1.11724476931716	0.953155143971509	1.30958310665516	1.117 (0.953-1.310)	1.71e-01
HDL	Esophageal_cancer	DwUCzX	UCIPk1	NA	rs4867646	0.108250324596447	0.0810292143552502	0.181568256173868	-0.050566935539843	0.267067584732738	1.11432665384612	0.950690291574669	1.30612871770803	1.114 (0.951-1.306)	1.82e-01
HDL	Esophageal_cancer	DwUCzX	UCIPk1	NA	rs4883201	0.107045770444724	0.0811441716615854	0.187100696458142	-0.051996806011983	0.266088346901432	1.11298519514088	0.949331898992757	1.30485033307855	1.113 (0.949-1.305)	1.87e-01
HDL	Esophageal_cancer	DwUCzX	UCIPk1	NA	rs488635	0.117317253652347	0.0811054788326407	0.148043306647578	-0.0416494848596289	0.276283992164323	1.12447611726251	0.959205937858887	1.31822217564272	1.124 (0.959-1.318)	1.48e-01
HDL	Esophageal_cancer	DwUCzX	UCIPk1	NA	rs4890500	0.110230917993956	0.0810271076657154	0.173696974245049	-0.0485822130308458	0.269044049018759	1.1165358689156	0.952579021678022	1.30871278729094	1.117 (0.953-1.309)	1.74e-01
HDL	Esophageal_cancer	DwUCzX	UCIPk1	NA	rs4930352	0.112459334543471	0.0809291616530805	0.164649731869524	-0.0461618222965671	0.271080491383508	1.11902675025384	0.954887427610982	1.31138062097706	1.119 (0.955-1.311)	1.65e-01
HDL	Esophageal_cancer	DwUCzX	UCIPk1	NA	rs4934934	0.112462166989681	0.0810714614833893	0.165381403565616	-0.0464378975177618	0.271362231497124	1.11902991984141	0.95462384323942	1.31175014155415	1.119 (0.955-1.312)	1.65e-01
HDL	Esophageal_cancer	DwUCzX	UCIPk1	NA	rs4946954	0.113499258387214	0.0810295565521902	0.161299525476497	-0.0453186724550783	0.272317189229507	1.12019105814406	0.955692880305152	1.31300340580673	1.120 (0.956-1.313)	1.61e-01
HDL	Esophageal_cancer	DwUCzX	UCIPk1	NA	rs4947249	0.104827784162306	0.0810234245344729	0.195735887927461	-0.053978127925261	0.263633696249873	1.11051934486745	0.947452829034263	1.30165130920754	1.111 (0.947-1.302)	1.96e-01
HDL	Esophageal_cancer	DwUCzX	UCIPk1	NA	rs4964188	0.109350130807781	0.081052679751711	0.177297080060587	-0.0495131215055722	0.268213383121135	1.11555287139872	0.951692670413856	1.30762613559349	1.116 (0.952-1.308)	1.77e-01
HDL	Esophageal_cancer	DwUCzX	UCIPk1	NA	rs4976033	0.110369942023994	0.0810640989056786	0.173351170259935	-0.0485156918311355	0.269255575879124	1.11669110502231	0.952642390485024	1.30898964447829	1.117 (0.953-1.309)	1.73e-01
HDL	Esophageal_cancer	DwUCzX	UCIPk1	NA	rs543458	0.110283229699428	0.0810179150102082	0.173444084245739	-0.0485118837205803	0.269078343119436	1.11659427833886	0.952646018259474	1.30875766918862	1.117 (0.953-1.309)	1.73e-01
HDL	Esophageal_cancer	DwUCzX	UCIPk1	NA	rs548339	0.11022608764654	0.0810197433060394	0.173676722166096	-0.0485726092332975	0.269024784526377	1.11653047567248	0.952588170098025	1.30868757584627	1.117 (0.953-1.309)	1.74e-01
HDL	Esophageal_cancer	DwUCzX	UCIPk1	NA	rs55664827	0.107553684072094	0.0809934880415953	0.184201226827655	-0.051193552489433	0.266300920633621	1.11355063907474	0.950094759528881	1.30512773946741	1.114 (0.950-1.305)	1.84e-01
HDL	Esophageal_cancer	DwUCzX	UCIPk1	NA	rs55707100	0.110963213059095	0.0811353808038416	0.171427796736369	-0.0480621333164344	0.269988559434625	1.11735380207012	0.95307456755408	1.30994946408504	1.117 (0.953-1.310)	1.71e-01
HDL	Esophageal_cancer	DwUCzX	UCIPk1	NA	rs55719615	0.114475162234211	0.0809742882982867	0.157443436449123	-0.0442344428304308	0.273184767298853	1.12128479050908	0.956729632775351	1.31414303305291	1.121 (0.957-1.314)	1.57e-01
HDL	Esophageal_cancer	DwUCzX	UCIPk1	NA	rs55747707	0.0934120178227622	0.080852669231552	0.247952766194608	-0.0650592138710796	0.251883249516604	1.09791400222744	0.937011977628213	1.2864458353438	1.098 (0.937-1.286)	2.48e-01
HDL	Esophageal_cancer	DwUCzX	UCIPk1	NA	rs55764662	0.105085571162193	0.0812451547743893	0.195859611688507	-0.0541549321956104	0.264326074519996	1.11080565922016	0.947285330135832	1.30255285635913	1.111 (0.947-1.303)	1.96e-01
HDL	Esophageal_cancer	DwUCzX	UCIPk1	NA	rs55801554	0.107161658839578	0.0810194442478945	0.185946497294737	-0.0516364518862956	0.265959769565451	1.11311418468269	0.949674056304402	1.30468256968438	1.113 (0.950-1.305)	1.86e-01
HDL	Esophageal_cancer	DwUCzX	UCIPk1	NA	rs55822577	0.109657190636625	0.0810343823239356	0.175985973380811	-0.0491701987182889	0.268484579991539	1.11589546546822	0.952019083481072	1.30798080779995	1.116 (0.952-1.308)	1.76e-01
HDL	Esophageal_cancer	DwUCzX	UCIPk1	NA	rs558971	0.113053730196503	0.0810322470384246	0.162964692601532	-0.0457694739988095	0.271876934391815	1.11969209260853	0.955262149573711	1.31242547693275	1.120 (0.955-1.312)	1.63e-01
HDL	Esophageal_cancer	DwUCzX	UCIPk1	NA	rs56059523	0.108627552984782	0.0810216215155821	0.180010398066059	-0.0501748251857587	0.267429931155323	1.11474708878884	0.951063140175644	1.30660207453072	1.115 (0.951-1.307)	1.80e-01
HDL	Esophageal_cancer	DwUCzX	UCIPk1	NA	rs56094641	0.106652349708202	0.0810842638219506	0.188399910751175	-0.052272807382821	0.265577506799225	1.11254740980823	0.949069918242441	1.30418393342736	1.113 (0.949-1.304)	1.88e-01
HDL	Esophageal_cancer	DwUCzX	UCIPk1	NA	rs56105022	0.110468393616383	0.0810132946531369	0.172698681267819	-0.0483176639037656	0.269254451136531	1.11680105045187	0.952831058963334	1.30898817220271	1.117 (0.953-1.309)	1.73e-01
HDL	Esophageal_cancer	DwUCzX	UCIPk1	NA	rs56144648	0.111442256735536	0.0810383830183908	0.169076055761987	-0.0473929739805101	0.270277487451582	1.11788919157058	0.953712539727503	1.31032799986817	1.118 (0.954-1.310)	1.69e-01
HDL	Esophageal_cancer	DwUCzX	UCIPk1	NA	rs56150151	0.107997009688549	0.0810050831232695	0.182461996176626	-0.050772953233059	0.266766972610157	1.11404441404172	0.950494452727662	1.30573613859181	1.114 (0.950-1.306)	1.82e-01
HDL	Esophageal_cancer	DwUCzX	UCIPk1	NA	rs56194804	0.107927961559245	0.0810190260615309	0.182817123503488	-0.0508693295213557	0.266725252639845	1.11396749401459	0.950402852014401	1.30568166445521	1.114 (0.950-1.306)	1.83e-01
HDL	Esophageal_cancer	DwUCzX	UCIPk1	NA	rs56196860	0.108607616267139	0.0810318205175902	0.180145155587173	-0.0502147519473382	0.267429984481615	1.11472486461243	0.951025168062456	1.30660214420697	1.115 (0.951-1.307)	1.80e-01
HDL	Esophageal_cancer	DwUCzX	UCIPk1	NA	rs56208677	0.114688968560152	0.0817517296930498	0.160648605442273	-0.0455444216382255	0.27492235875853	1.12152455392103	0.955477157768592	1.31642846175962	1.122 (0.955-1.316)	1.61e-01
HDL	Esophageal_cancer	DwUCzX	UCIPk1	NA	rs56211462	0.110181589343281	0.081002466988694	0.173758699718289	-0.0485832459545595	0.268946424641121	1.11648079306618	0.952578037737069	1.30858503125573	1.116 (0.953-1.309)	1.74e-01
HDL	Esophageal_cancer	DwUCzX	UCIPk1	NA	rs56254331	0.109872242885677	0.0810408825582495	0.175174536848212	-0.0489678869284923	0.268712372699846	1.1161354671033	0.952211707650184	1.30827879022839	1.116 (0.952-1.308)	1.75e-01
HDL	Esophageal_cancer	DwUCzX	UCIPk1	NA	rs56332871	0.105758143194795	0.0809600592956291	0.191450482649226	-0.0529235730246381	0.264439859414228	1.11155300733475	0.948452497068	1.30270107563052	1.112 (0.948-1.303)	1.91e-01
HDL	Esophageal_cancer	DwUCzX	UCIPk1	NA	rs56848735	0.108352515899579	0.0810868067581442	0.181466483788394	-0.0505776253463838	0.267282657145541	1.11444053415768	0.95068012893369	1.30640966017318	1.114 (0.951-1.306)	1.81e-01
HDL	Esophageal_cancer	DwUCzX	UCIPk1	NA	rs57256697	0.111432893314034	0.0810455981619501	0.169149822847366	-0.0474164790833883	0.270282265711456	1.1178787243519	0.953690122879597	1.31033426097084	1.118 (0.954-1.310)	1.69e-01
HDL	Esophageal_cancer	DwUCzX	UCIPk1	NA	rs5752792	0.109360319974884	0.0810384448456052	0.17718062422683	-0.0494750319225023	0.26819567187227	1.11556423801124	0.951728920681257	1.30760297610668	1.116 (0.952-1.308)	1.77e-01
HDL	Esophageal_cancer	DwUCzX	UCIPk1	NA	rs5753463	0.110393944954882	0.0810158524692217	0.173001819438708	-0.0483971258847921	0.269185015794557	1.11671790920341	0.952755348127911	1.30889728531675	1.117 (0.953-1.309)	1.73e-01
HDL	Esophageal_cancer	DwUCzX	UCIPk1	NA	rs5757610	0.109782899001519	0.0810377830297241	0.175509168403853	-0.0490511557367402	0.268616953739778	1.11603575167997	0.95213242141717	1.30815396158236	1.116 (0.952-1.308)	1.76e-01
HDL	Esophageal_cancer	DwUCzX	UCIPk1	NA	rs57786338	0.110828575806645	0.0810083290766992	0.171276601145977	-0.0479477491836857	0.269604900796975	1.11720337475098	0.953183590397057	1.30944698705425	1.117 (0.953-1.309)	1.71e-01
HDL	Esophageal_cancer	DwUCzX	UCIPk1	NA	rs5791099	0.111490610316374	0.0809998333438895	0.168688508262961	-0.0472690630376491	0.270250283670398	1.11794324682285	0.953830722469435	1.31029235447683	1.118 (0.954-1.310)	1.69e-01
HDL	Esophageal_cancer	DwUCzX	UCIPk1	NA	rs58113034	0.108252333949228	0.0810550788282986	0.181699535628953	-0.0506156205542371	0.267120288452693	1.11432889292373	0.950644008330799	1.30619755736423	1.114 (0.951-1.306)	1.82e-01
HDL	Esophageal_cancer	DwUCzX	UCIPk1	NA	rs59043430	0.108456592896266	0.0810337499384041	0.180761969937883	-0.0503695569830063	0.267282742775538	1.11455652781749	0.950877955972273	1.30640977204104	1.115 (0.951-1.306)	1.81e-01
HDL	Esophageal_cancer	DwUCzX	UCIPk1	NA	rs59329801	0.109876219103312	0.0810258835879006	0.175079059885589	-0.0489345127289729	0.268686950935598	1.11613990510965	0.952243487484011	1.30824553189616	1.116 (0.952-1.308)	1.75e-01
HDL	Esophageal_cancer	DwUCzX	UCIPk1	NA	rs59510635	0.111245863019112	0.0809658883209728	0.16944654263294	-0.047447278089995	0.269939004128218	1.11766966671506	0.953660750623522	1.30988455074638	1.118 (0.954-1.310)	1.69e-01
HDL	Esophageal_cancer	DwUCzX	UCIPk1	NA	rs59791349	0.110103022864942	0.0810286946549401	0.174205151854754	-0.0487132186587409	0.268919264388624	1.11639307854789	0.952454236639117	1.30854949023852	1.116 (0.952-1.309)	1.74e-01
HDL	Esophageal_cancer	DwUCzX	UCIPk1	NA	rs600626	0.113942972980506	0.0811718043810797	0.160400454477427	-0.0451537636064104	0.273039709567422	1.12068821355323	0.955850495513437	1.31395242027102	1.121 (0.956-1.314)	1.60e-01
HDL	Esophageal_cancer	DwUCzX	UCIPk1	NA	rs6015020	0.111589010961883	0.0809742750519963	0.168178658381496	-0.0471205681400298	0.270298590063796	1.1180532585725	0.953972371981769	1.31035565150359	1.118 (0.954-1.310)	1.68e-01
HDL	Esophageal_cancer	DwUCzX	UCIPk1	NA	rs6028719	0.107456136005654	0.0809884903449568	0.184572370498065	-0.0512813050704618	0.266193577081769	1.11344201966091	0.950011389919513	1.30498764993922	1.113 (0.950-1.305)	1.85e-01
HDL	Esophageal_cancer	DwUCzX	UCIPk1	NA	rs6029180	0.107826202213024	0.0810075302291844	0.183167973505561	-0.0509485570361776	0.266600961462225	1.11385414317804	0.950327556941116	1.3055193898284	1.114 (0.950-1.306)	1.83e-01
HDL	Esophageal_cancer	DwUCzX	UCIPk1	NA	rs60300015	0.109309009821091	0.081039020453473	0.177387025744118	-0.0495274702677159	0.268145489909898	1.11550699970709	0.951679014900064	1.30753735966973	1.116 (0.952-1.308)	1.77e-01
HDL	Esophageal_cancer	DwUCzX	UCIPk1	NA	rs6032614	0.109818656745288	0.0810476818952956	0.175421300321358	-0.0490347997694918	0.268672113260067	1.11607565931391	0.952147994591227	1.30822612071745	1.116 (0.952-1.308)	1.75e-01
HDL	Esophageal_cancer	DwUCzX	UCIPk1	NA	rs60561239	0.109325467006651	0.0810418607816145	0.17733697872519	-0.0495165801253139	0.268167514138615	1.11552535796384	0.95168937887649	1.30756615748872	1.116 (0.952-1.308)	1.77e-01
HDL	Esophageal_cancer	DwUCzX	UCIPk1	NA	rs60570301	0.108164249144694	0.0810469214644809	0.182011226365958	-0.0506877169256885	0.267016215215077	1.11423074180389	0.950575472817866	1.30606162422909	1.114 (0.951-1.306)	1.82e-01
HDL	Esophageal_cancer	DwUCzX	UCIPk1	NA	rs6065904	0.120705971886806	0.081539829179684	0.138784819578246	-0.0391120933053745	0.280524037078987	1.12829311369532	0.961642909372362	1.32382336312671	1.128 (0.962-1.324)	1.39e-01
HDL	Esophageal_cancer	DwUCzX	UCIPk1	NA	rs60695341	0.112781831563098	0.0809267102381133	0.163429587008535	-0.0458345205036045	0.2713981836298	1.11938769124375	0.955200015130554	1.31179730261704	1.119 (0.955-1.312)	1.63e-01
HDL	Esophageal_cancer	DwUCzX	UCIPk1	NA	rs6073655	0.10665934969313	0.0809387937629021	0.187578024569984	-0.0519806860821578	0.265299385468418	1.11255519765059	0.949347202279693	1.30382126249177	1.113 (0.949-1.304)	1.88e-01
HDL	Esophageal_cancer	DwUCzX	UCIPk1	NA	rs60776446	0.110162462401893	0.0810377362391081	0.174020794389043	-0.0486715006267588	0.268996425430545	1.11645943840772	0.952493971984257	1.30865046317613	1.116 (0.952-1.309)	1.74e-01
HDL	Esophageal_cancer	DwUCzX	UCIPk1	NA	rs6094818	0.109425180873006	0.0810490291433846	0.176980399884189	-0.0494309162480278	0.26828127799404	1.11563659685624	0.951770907770647	1.30771491971774	1.116 (0.952-1.308)	1.77e-01
HDL	Esophageal_cancer	DwUCzX	UCIPk1	NA	rs6104456	0.109475943879276	0.0810700239709498	0.176891730626707	-0.0494213031037853	0.268373190862338	1.11569323136126	0.951780057325647	1.30783512107086	1.116 (0.952-1.308)	1.77e-01
HDL	Esophageal_cancer	DwUCzX	UCIPk1	NA	rs6120750	0.106320374842315	0.0810214392232785	0.189435833011219	-0.0524816460353104	0.265122395719941	1.11217813332971	0.948871736454326	1.3035905199146	1.112 (0.949-1.304)	1.89e-01
HDL	Esophageal_cancer	DwUCzX	UCIPk1	NA	rs612320	0.106163340452519	0.0809980067140834	0.189962255521394	-0.0525927527070849	0.264919433612122	1.11200349682753	0.948766316330296	1.30332596728294	1.112 (0.949-1.303)	1.90e-01
HDL	Esophageal_cancer	DwUCzX	UCIPk1	NA	rs6123685	0.108142907181442	0.0810470508776945	0.182098172081227	-0.0507093125388393	0.266995126901723	1.11420696218609	0.950554944779343	1.30603408188271	1.114 (0.951-1.306)	1.82e-01
HDL	Esophageal_cancer	DwUCzX	UCIPk1	NA	rs614197	0.105463422734435	0.0809586250745876	0.19268301603705	-0.0532154824117562	0.264142327880627	1.1112254581908	0.948175675286274	1.30231353863676	1.111 (0.948-1.302)	1.93e-01
HDL	Esophageal_cancer	DwUCzX	UCIPk1	NA	rs61438591	0.109041883390443	0.0810386614804352	0.178446441826344	-0.0497938931112096	0.267877659892096	1.11520905809971	0.951425499643448	1.30718720880796	1.115 (0.951-1.307)	1.78e-01
HDL	Esophageal_cancer	DwUCzX	UCIPk1	NA	rs61772595	0.110062844056299	0.0810277572969284	0.174357388260874	-0.0487515602456806	0.268877248358279	1.11634822410512	0.952417718732279	1.30849451133844	1.116 (0.952-1.308)	1.74e-01
HDL	Esophageal_cancer	DwUCzX	UCIPk1	NA	rs61813324	0.10874930815303	0.0810256024847985	0.17954418085791	-0.0500608727171745	0.267559489023236	1.11488282327121	0.951171522343337	1.306771366076	1.115 (0.951-1.307)	1.80e-01
HDL	Esophageal_cancer	DwUCzX	UCIPk1	NA	rs61874750	0.11009003056311	0.081022442311949	0.174222742909267	-0.0487139563683103	0.26889401749453	1.11637857412627	0.952453534004771	1.30851645384516	1.116 (0.952-1.309)	1.74e-01
HDL	Esophageal_cancer	DwUCzX	UCIPk1	NA	rs619498	0.11209547815409	0.0808876534062036	0.165802816564281	-0.0464443225220692	0.270635278830249	1.11861965928669	0.954617709796819	1.31079690781036	1.119 (0.955-1.311)	1.66e-01
HDL	Esophageal_cancer	DwUCzX	UCIPk1	NA	rs62025680	0.111936038142377	0.0809876294662356	0.166929492093721	-0.0467997156114452	0.270671791896198	1.11844132077264	0.954278505538756	1.31084476989809	1.118 (0.954-1.311)	1.67e-01
HDL	Esophageal_cancer	DwUCzX	UCIPk1	NA	rs62036658	0.111683251962819	0.08094871242068	0.167685450687902	-0.0469762243817139	0.270342728307352	1.11815862999577	0.954110081877813	1.3104134895769	1.118 (0.954-1.310)	1.68e-01
HDL	Esophageal_cancer	DwUCzX	UCIPk1	NA	rs62070804	0.108650021402907	0.0810257099085943	0.179942314421084	-0.0501603700179374	0.267460412823752	1.11477213567392	0.951076888052308	1.30664190254894	1.115 (0.951-1.307)	1.80e-01
HDL	Esophageal_cancer	DwUCzX	UCIPk1	NA	rs62135193	0.106634050846713	0.0809019191669414	0.187481630037529	-0.0519337107204916	0.265201812413919	1.11252705164355	0.949391799255338	1.30369405087498	1.113 (0.949-1.304)	1.87e-01
HDL	Esophageal_cancer	DwUCzX	UCIPk1	NA	rs62194921	0.110851171266295	0.0809627104910048	0.170948237469083	-0.0478357412960747	0.269538083828664	1.11722861875995	0.953290360456956	1.30935949669936	1.117 (0.953-1.309)	1.71e-01
HDL	Esophageal_cancer	DwUCzX	UCIPk1	NA	rs62247166	0.110177541333541	0.0810154536822748	0.173843500412335	-0.0486127478837173	0.2689678305508	1.1164762735502	0.952549935261824	1.30861304300853	1.116 (0.953-1.309)	1.74e-01
HDL	Esophageal_cancer	DwUCzX	UCIPk1	NA	rs62250978	0.106418385384974	0.0809377010730325	0.18857091394766	-0.0522195087181701	0.265056279488117	1.1122871438541	0.949120503749801	1.30350433427075	1.112 (0.949-1.304)	1.89e-01
HDL	Esophageal_cancer	DwUCzX	UCIPk1	NA	rs62328321	0.110658068574902	0.0810228240480034	0.172013001462076	-0.0481466665591845	0.269462803708989	1.1170128997354	0.952994004475479	1.30926093166979	1.117 (0.953-1.309)	1.72e-01
HDL	Esophageal_cancer	DwUCzX	UCIPk1	NA	rs62329749	0.109196759025263	0.0810377345028788	0.177825561291187	-0.0496372006003795	0.268030718650906	1.11538179018619	0.951574592574423	1.30738730057218	1.115 (0.952-1.307)	1.78e-01
HDL	Esophageal_cancer	DwUCzX	UCIPk1	NA	rs62352642	0.109875650038693	0.0810412316230336	0.175163014731709	-0.0489651639424524	0.268716464019839	1.1161392699541	0.952214300512902	1.30828414282652	1.116 (0.952-1.308)	1.75e-01
HDL	Esophageal_cancer	DwUCzX	UCIPk1	NA	rs62489449	0.107760656735435	0.0809416426965084	0.183077933617256	-0.0508849629497212	0.266406276420592	1.11378113746888	0.950387994075636	1.30526524947111	1.114 (0.950-1.305)	1.83e-01
HDL	Esophageal_cancer	DwUCzX	UCIPk1	NA	rs62492368	0.106088321512726	0.0810443344880743	0.190528968792291	-0.0527585740838994	0.264935217109352	1.11192007863316	0.948609003636711	1.30334653848707	1.112 (0.949-1.303)	1.91e-01
HDL	Esophageal_cancer	DwUCzX	UCIPk1	NA	rs62543565	0.110432674305862	0.0810351688372664	0.172953540979223	-0.0483962566151806	0.269261605226904	1.11676115980079	0.952756176329543	1.30899753685589	1.117 (0.953-1.309)	1.73e-01
HDL	Esophageal_cancer	DwUCzX	UCIPk1	NA	rs62568199	0.133715652144578	0.0813305992529701	0.100155512641527	-0.0256923223912433	0.293123626680399	1.14306774456787	0.974634916821943	1.34060851516792	1.143 (0.975-1.341)	1.00e-01
HDL	Esophageal_cancer	DwUCzX	UCIPk1	NA	rs626778	0.113352816796132	0.0808145688768508	0.160727651245524	-0.0450437382024954	0.27174937179476	1.12002702759393	0.955955669136067	1.31225807120805	1.120 (0.956-1.312)	1.61e-01
HDL	Esophageal_cancer	DwUCzX	UCIPk1	NA	rs630372	0.106571322818638	0.0809942532809938	0.188244974746658	-0.05217741361211	0.265320059249386	1.11245726720416	0.949160457919002	1.30384821768561	1.112 (0.949-1.304)	1.88e-01
HDL	Esophageal_cancer	DwUCzX	UCIPk1	NA	rs6450176	0.110299950419656	0.0810705692639476	0.173658331118507	-0.0485983653376814	0.269198266176993	1.11661294875549	0.952563635453641	1.30891462882126	1.117 (0.953-1.309)	1.74e-01
HDL	Esophageal_cancer	DwUCzX	UCIPk1	NA	rs6478851	0.109002675775847	0.0810455816822149	0.178639705465198	-0.0498466643212942	0.267852015872988	1.11516533426992	0.951375293093269	1.30715368770401	1.115 (0.951-1.307)	1.79e-01
HDL	Esophageal_cancer	DwUCzX	UCIPk1	NA	rs6480771	0.108282766357736	0.0810156572977588	0.181364370271793	-0.0505079219458717	0.267073454661343	1.11436280515183	0.950746396881	1.30613638461285	1.114 (0.951-1.306)	1.81e-01
HDL	Esophageal_cancer	DwUCzX	UCIPk1	NA	rs6486121	0.109481442171953	0.0810433365853004	0.176727473060004	-0.0493634975352358	0.268326381879142	1.11569936578604	0.951835077103204	1.30777390407142	1.116 (0.952-1.308)	1.77e-01
HDL	Esophageal_cancer	DwUCzX	UCIPk1	NA	rs6503091	0.110083535873074	0.0810404350725328	0.174343803680259	-0.0487557168690898	0.268922788615239	1.11637132361702	0.952413759898721	1.30855410187159	1.116 (0.952-1.309)	1.74e-01
HDL	Esophageal_cancer	DwUCzX	UCIPk1	NA	rs6506032	0.110789470829222	0.0810136197934293	0.171455701647312	-0.0479972239658995	0.269576165624343	1.11715968739243	0.953136433013073	1.30940936040963	1.117 (0.953-1.309)	1.71e-01
HDL	Esophageal_cancer	DwUCzX	UCIPk1	NA	rs6509311	0.109324273267395	0.0810538241940816	0.177405673341724	-0.0495412221530048	0.268189768687795	1.11552402631823	0.951665927609407	1.30759525710787	1.116 (0.952-1.308)	1.77e-01
HDL	Esophageal_cancer	DwUCzX	UCIPk1	NA	rs6567160	0.107739466631484	0.0810904737773754	0.183969131389594	-0.051197861972172	0.266676795235139	1.11375753658085	0.950090665120737	1.30561839604331	1.114 (0.950-1.306)	1.84e-01
HDL	Esophageal_cancer	DwUCzX	UCIPk1	NA	rs656846	0.111107708926625	0.0809814810700503	0.170059144332979	-0.0476159939706731	0.269831411823924	1.11751526674229	0.953499866482349	1.30974362483061	1.118 (0.953-1.310)	1.70e-01
HDL	Esophageal_cancer	DwUCzX	UCIPk1	NA	rs657262	0.109532885665297	0.0810609674099408	0.176618311979621	-0.0493466104581872	0.268412381788781	1.11575676273528	0.951851150951209	1.30788637734528	1.116 (0.952-1.308)	1.77e-01
HDL	Esophageal_cancer	DwUCzX	UCIPk1	NA	rs6589940	0.11386916238824	0.0811401433487245	0.160508299412491	-0.0451655185752599	0.27290384335174	1.12060549794513	0.955839259586676	1.31377391065508	1.121 (0.956-1.314)	1.61e-01
HDL	Esophageal_cancer	DwUCzX	UCIPk1	NA	rs6596287	0.109980764125499	0.08103778897778	0.174732265095747	-0.0488533022709498	0.268814830521948	1.11625659808052	0.952320822753953	1.30841284049107	1.116 (0.952-1.308)	1.75e-01
HDL	Esophageal_cancer	DwUCzX	UCIPk1	NA	rs6601924	0.109411043440227	0.0810504322186292	0.177043846356928	-0.0494478037082867	0.26826989058874	1.11562082473033	0.951754834912982	1.30770002832272	1.116 (0.952-1.308)	1.77e-01
HDL	Esophageal_cancer	DwUCzX	UCIPk1	NA	rs662291	0.109324790836264	0.0810436684574658	0.177349323614476	-0.0495207993403695	0.268170381012897	1.11552460367888	0.951685363502805	1.30756990612188	1.116 (0.952-1.308)	1.77e-01
HDL	Esophageal_cancer	DwUCzX	UCIPk1	NA	rs66815886	0.108362045521733	0.0810249688727077	0.181095115661456	-0.0504468934687743	0.26717098451224	1.11445115440549	0.950804421256259	1.30626377811193	1.114 (0.951-1.306)	1.81e-01
HDL	Esophageal_cancer	DwUCzX	UCIPk1	NA	rs66851469	0.110626934353216	0.0810152456042702	0.172093563083411	-0.0481629470311533	0.269416815737586	1.11697812294953	0.952978489409599	1.30920072279996	1.117 (0.953-1.309)	1.72e-01
HDL	Esophageal_cancer	DwUCzX	UCIPk1	NA	rs6691831	0.110263992586006	0.0810235896177136	0.17354923549667	-0.0485422430647122	0.269070228236725	1.11657279849469	0.952617096990187	1.30874704881673	1.117 (0.953-1.309)	1.74e-01
HDL	Esophageal_cancer	DwUCzX	UCIPk1	NA	rs6715269	0.108704885989734	0.0810446109586242	0.179824073701787	-0.0501425514891694	0.267552323468637	1.11483329886438	0.951093834994182	1.30676200236798	1.115 (0.951-1.307)	1.80e-01
HDL	Esophageal_cancer	DwUCzX	UCIPk1	NA	rs67261871	0.108149609227086	0.0811453712045137	0.182601254431836	-0.0508953183337611	0.267194536787933	1.11421442967703	0.950378152493927	1.30629454395886	1.114 (0.950-1.306)	1.83e-01
HDL	Esophageal_cancer	DwUCzX	UCIPk1	NA	rs6728037	0.109111678401554	0.0810424034382451	0.178188719083778	-0.049731432337406	0.267954789140515	1.11528689684466	0.951484928272332	1.30728803506319	1.115 (0.951-1.307)	1.78e-01
HDL	Esophageal_cancer	DwUCzX	UCIPk1	NA	rs6733538	0.10891126532819	0.0810264727975464	0.178901754060501	-0.0499006213550015	0.267723152011381	1.11506340116645	0.951323961089385	1.30698525368486	1.115 (0.951-1.307)	1.79e-01
HDL	Esophageal_cancer	DwUCzX	UCIPk1	NA	rs6737082	0.110805988092469	0.0810091510031118	0.171368228033776	-0.0479719478736303	0.269583924058568	1.11717813996547	0.953160524881971	1.30941951941543	1.117 (0.953-1.309)	1.71e-01
HDL	Esophageal_cancer	DwUCzX	UCIPk1	NA	rs67395729	0.108820432597103	0.0810281725068482	0.179273584635613	-0.0499947855163196	0.267635650710525	1.11496212151221	0.951234384683957	1.30687089577827	1.115 (0.951-1.307)	1.79e-01
HDL	Esophageal_cancer	DwUCzX	UCIPk1	NA	rs6762415	0.111991566695704	0.0809395310435252	0.166467222797641	-0.0466499141496055	0.270633047541013	1.11850342792551	0.954421468561655	1.31079398304659	1.119 (0.954-1.311)	1.66e-01
HDL	Esophageal_cancer	DwUCzX	UCIPk1	NA	rs6770911	0.110213743612742	0.0810170786680002	0.173710757666284	-0.0485797305765381	0.269007217802023	1.11651669326762	0.952581386414853	1.30866458669428	1.117 (0.953-1.309)	1.74e-01
HDL	Esophageal_cancer	DwUCzX	UCIPk1	NA	rs6772271	0.109476264176403	0.0810466470445516	0.176765622910411	-0.0493751640309179	0.268327692383724	1.11569358871465	0.951823972588163	1.30777561791624	1.116 (0.952-1.308)	1.77e-01
HDL	Esophageal_cancer	DwUCzX	UCIPk1	NA	rs6792156	0.111918087738699	0.0808967507240564	0.166521330093958	-0.0466395436804517	0.27047571915785	1.11842124447963	0.954431366411377	1.31058777417026	1.118 (0.954-1.311)	1.67e-01
HDL	Esophageal_cancer	DwUCzX	UCIPk1	NA	rs6794532	0.107959460218307	0.0810145660610943	0.182665336350189	-0.0508290892614378	0.266748009698052	1.11400258304952	0.950441097241687	1.30571137826695	1.114 (0.950-1.306)	1.83e-01
HDL	Esophageal_cancer	DwUCzX	UCIPk1	NA	rs68160490	0.111047489482657	0.0809706420630062	0.170233556366165	-0.047654968960835	0.269749947926149	1.11744797262053	0.95346270455863	1.3096369323557	1.117 (0.953-1.310)	1.70e-01
HDL	Esophageal_cancer	DwUCzX	UCIPk1	NA	rs6829	0.109222763468043	0.0810379513462987	0.177723461732326	-0.0496116211707022	0.268057148106789	1.11541079544526	0.95159893362111	1.30742185456378	1.115 (0.952-1.307)	1.78e-01
HDL	Esophageal_cancer	DwUCzX	UCIPk1	NA	rs686030	0.106721586921222	0.0812035688303419	0.188762930055623	-0.0524374079862482	0.265880581828692	1.11262444215696	0.948913713617244	1.30457925891503	1.113 (0.949-1.305)	1.89e-01
HDL	Esophageal_cancer	DwUCzX	UCIPk1	NA	rs6866562	0.112298249504563	0.0809562129352139	0.165396635527498	-0.0463759278484559	0.270972426857582	1.11884650630393	0.954683002796327	1.31123891490879	1.119 (0.955-1.311)	1.65e-01
HDL	Esophageal_cancer	DwUCzX	UCIPk1	NA	rs6867299	0.109183365608079	0.0810409681110449	0.177896069320093	-0.0496569318895686	0.268023663105727	1.11536685151259	0.951555816966186	1.30737807627456	1.115 (0.952-1.307)	1.78e-01
HDL	Esophageal_cancer	DwUCzX	UCIPk1	NA	rs687339	0.107763251940767	0.0811312164691583	0.184092626558849	-0.0512539323387834	0.266780436220317	1.11378402796338	0.95003739468229	1.3057537186325	1.114 (0.950-1.306)	1.84e-01
HDL	Esophageal_cancer	DwUCzX	UCIPk1	NA	rs6910726	0.107617612953948	0.0810393267549322	0.184188758926987	-0.0512194674857196	0.266454693393615	1.11362182939752	0.950070138145749	1.30532844799341	1.114 (0.950-1.305)	1.84e-01
HDL	Esophageal_cancer	DwUCzX	UCIPk1	NA	rs6924387	0.114733548541808	0.0808909275418025	0.156081746310519	-0.0438126694401245	0.273279766523741	1.12157455257953	0.957133240985791	1.3142678815526	1.122 (0.957-1.314)	1.56e-01
HDL	Esophageal_cancer	DwUCzX	UCIPk1	NA	rs6966915	0.109412584658053	0.0810657055121908	0.17711935008777	-0.0494761981458406	0.268301367461947	1.11562254414636	0.951727810753425	1.30774119127854	1.116 (0.952-1.308)	1.77e-01
HDL	Esophageal_cancer	DwUCzX	UCIPk1	NA	rs6968554	0.114088170546665	0.0808818223370514	0.158376190606139	-0.0444402012339559	0.272616542327286	1.1208509465682	0.956532797864419	1.31339651628014	1.121 (0.957-1.313)	1.58e-01
HDL	Esophageal_cancer	DwUCzX	UCIPk1	NA	rs6968945	0.111046561823876	0.0809873498686257	0.170325287682402	-0.0476886439186303	0.269781767566382	1.11744693601059	0.953430597282904	1.30967860519473	1.117 (0.953-1.310)	1.70e-01
HDL	Esophageal_cancer	DwUCzX	UCIPk1	NA	rs6970946	0.109903443445568	0.0810348610823143	0.17501997930598	-0.048924884275768	0.268731771166904	1.11617029169806	0.95225265616001	1.30830416907756	1.116 (0.952-1.308)	1.75e-01
HDL	Esophageal_cancer	DwUCzX	UCIPk1	NA	rs6985444	0.109470590979675	0.0810410155806793	0.176757977455409	-0.0493697995584561	0.268310981517807	1.11568725918339	0.951829078635348	1.30775376403584	1.116 (0.952-1.308)	1.77e-01
HDL	Esophageal_cancer	DwUCzX	UCIPk1	NA	rs6985493	0.107680067278398	0.0812254991802927	0.18494144129991	-0.0515219111149756	0.266882045671772	1.11369138206847	0.949782838933218	1.30588640229243	1.114 (0.950-1.306)	1.85e-01
HDL	Esophageal_cancer	DwUCzX	UCIPk1	NA	rs6992709	0.110233477907459	0.0810067014223973	0.17357862432222	-0.0485396568804393	0.269006612695358	1.11653872715451	0.952619560636727	1.30866379481286	1.117 (0.953-1.309)	1.74e-01
HDL	Esophageal_cancer	DwUCzX	UCIPk1	NA	rs6994609	0.106277502950074	0.0809347161077718	0.189140398643908	-0.0523545406211583	0.264909546521307	1.11213045317071	0.948992350854574	1.30331308124444	1.112 (0.949-1.303)	1.89e-01
HDL	Esophageal_cancer	DwUCzX	UCIPk1	NA	rs7008403	0.10823441601929	0.0810217374044138	0.181592140641455	-0.0505681892933612	0.267037021331941	1.11430892663558	0.950689099644118	1.30608879858257	1.114 (0.951-1.306)	1.82e-01
HDL	Esophageal_cancer	DwUCzX	UCIPk1	NA	rs7037849	0.110906362678511	0.0810145080907196	0.171008916885167	-0.0478820731792994	0.269694798536321	1.11729028188681	0.953246193742467	1.30956470866955	1.117 (0.953-1.310)	1.71e-01
HDL	Esophageal_cancer	DwUCzX	UCIPk1	NA	rs703982	0.104445098025593	0.0808284094594454	0.196293771486611	-0.05397858451492	0.262868780566106	1.11009444581629	0.947452396437198	1.30065603640475	1.110 (0.947-1.301)	1.96e-01
HDL	Esophageal_cancer	DwUCzX	UCIPk1	NA	rs704364	0.111432666485728	0.0809568948989641	0.168684082696227	-0.0472428475162412	0.270108180487698	1.11787847078539	0.953855727966924	1.31010617099194	1.118 (0.954-1.310)	1.69e-01
HDL	Esophageal_cancer	DwUCzX	UCIPk1	NA	rs705379	0.11142240703835	0.0809980584482951	0.168939854939829	-0.0473337875203085	0.270178601597008	1.11786700202887	0.953768988267257	1.31019843337039	1.118 (0.954-1.310)	1.69e-01
HDL	Esophageal_cancer	DwUCzX	UCIPk1	NA	rs7082572	0.109460106377857	0.0810338251980939	0.176761029266989	-0.0493661910104069	0.268286403766121	1.11567556170804	0.95183251336251	1.30772162278354	1.116 (0.952-1.308)	1.77e-01
HDL	Esophageal_cancer	DwUCzX	UCIPk1	NA	rs7093153	0.111443138399863	0.0808862457193154	0.16827241873265	-0.0470939032099952	0.269980180009721	1.11789017717404	0.953997809927472	1.30993848750786	1.118 (0.954-1.310)	1.68e-01
HDL	Esophageal_cancer	DwUCzX	UCIPk1	NA	rs7098444	0.109315296101236	0.0810406299374474	0.177370711974703	-0.0495243385761607	0.268154930778633	1.11551401211864	0.951681995269865	1.30754970401658	1.116 (0.952-1.308)	1.77e-01
HDL	Esophageal_cancer	DwUCzX	UCIPk1	NA	rs7132908	0.109995615050007	0.0810629686048809	0.174807996665628	-0.0488878034155601	0.268879033515573	1.11627317564609	0.952287967162312	1.30849684720904	1.116 (0.952-1.308)	1.75e-01
HDL	Esophageal_cancer	DwUCzX	UCIPk1	NA	rs71387147	0.106430260658983	0.0811699264034764	0.189789148938413	-0.0526627950918307	0.265523316409797	1.11230035264714	0.948699864802172	1.30411326110701	1.112 (0.949-1.304)	1.90e-01
HDL	Esophageal_cancer	DwUCzX	UCIPk1	NA	rs71395153	0.10820164403256	0.0809886315266448	0.181545914270218	-0.0505360737596638	0.266939361824784	1.1142724091166	0.950719632022213	1.30596125282233	1.114 (0.951-1.306)	1.82e-01
HDL	Esophageal_cancer	DwUCzX	UCIPk1	NA	rs7141800	0.109162443245633	0.0810605850552999	0.178084212401674	-0.0497163034627551	0.26804118995402	1.11534351564719	0.951499323277434	1.30740099069257	1.115 (0.951-1.307)	1.78e-01
HDL	Esophageal_cancer	DwUCzX	UCIPk1	NA	rs71558326	0.108269094876029	0.0810292147657147	0.181492548877313	-0.0505481660647719	0.26708635581683	1.11434757026526	0.950708135699859	1.30615323539014	1.114 (0.951-1.306)	1.81e-01
HDL	Esophageal_cancer	DwUCzX	UCIPk1	NA	rs7159513	0.109027090109411	0.0810396630083894	0.17851072240137	-0.0498106493870323	0.267864829605854	1.11519256062073	0.951409557428918	1.30717043732949	1.115 (0.951-1.307)	1.79e-01
HDL	Esophageal_cancer	DwUCzX	UCIPk1	NA	rs71637410	0.112362461112607	0.0807268213190092	0.163957189466033	-0.0458621086726511	0.270587030897865	1.11891835154388	0.955173663274565	1.31073366609544	1.119 (0.955-1.311)	1.64e-01
HDL	Esophageal_cancer	DwUCzX	UCIPk1	NA	rs7166273	0.114187867887746	0.0810461108005297	0.158857433057672	-0.0446625092812922	0.273038245056784	1.12096269799789	0.956320176560502	1.31395049597513	1.121 (0.956-1.314)	1.59e-01
HDL	Esophageal_cancer	DwUCzX	UCIPk1	NA	rs7170463	0.108322669286621	0.0810377002184942	0.181322292894795	-0.0505112231416281	0.267156561714869	1.11440727237877	0.95074325828621	1.30624493827001	1.114 (0.951-1.306)	1.81e-01
HDL	Esophageal_cancer	DwUCzX	UCIPk1	NA	rs717685	0.109510027907522	0.0810456735050552	0.176626973257462	-0.0493394921623866	0.26835954797743	1.11573125932894	0.951857926533375	1.30781727854854	1.116 (0.952-1.308)	1.77e-01
HDL	Esophageal_cancer	DwUCzX	UCIPk1	NA	rs7178050	0.107076021867817	0.0809845251877288	0.186108620682786	-0.0516536475001313	0.265805691235765	1.11301886503619	0.949657726216464	1.30448156185915	1.113 (0.950-1.304)	1.86e-01
HDL	Esophageal_cancer	DwUCzX	UCIPk1	NA	rs7205824	0.108911349745095	0.0810355856132627	0.178950291635276	-0.0499183980568994	0.26774109754709	1.11506349529666	0.951307049837234	1.30700870844585	1.115 (0.951-1.307)	1.79e-01
HDL	Esophageal_cancer	DwUCzX	UCIPk1	NA	rs721129	0.106846811870494	0.0809299995653239	0.186755770090461	-0.0517759872775412	0.265469611018528	1.11276377922034	0.949541552408107	1.30404322507474	1.113 (0.950-1.304)	1.87e-01
HDL	Esophageal_cancer	DwUCzX	UCIPk1	NA	rs7255018	0.108774573787419	0.0810332982359878	0.179484434677137	-0.0500506907551167	0.267599838329956	1.11491099184886	0.951181207184993	1.30682409445843	1.115 (0.951-1.307)	1.79e-01
HDL	Esophageal_cancer	DwUCzX	UCIPk1	NA	rs72647336	0.112476863487422	0.0810337620855307	0.165129523263801	-0.0463493102002184	0.271303037175062	1.11904636578295	0.954708414550873	1.31167249569193	1.119 (0.955-1.312)	1.65e-01
HDL	Esophageal_cancer	DwUCzX	UCIPk1	NA	rs72698383	0.111891570878847	0.0808579719425291	0.16641853143791	-0.0465900541285099	0.270373195886204	1.11839158785344	0.954478601960884	1.31045341531144	1.118 (0.954-1.310)	1.66e-01
HDL	Esophageal_cancer	DwUCzX	UCIPk1	NA	rs72704731	0.113075791676111	0.0809929209864598	0.162678529996386	-0.0456703334573501	0.271821916809572	1.11971679494529	0.955356859475173	1.31235327244241	1.120 (0.955-1.312)	1.63e-01
HDL	Esophageal_cancer	DwUCzX	UCIPk1	NA	rs72705097	0.108291935945973	0.081020807616724	0.181355155833188	-0.0505088469828056	0.267092718874753	1.11437302344675	0.950745517405875	1.30616154654527	1.114 (0.951-1.306)	1.81e-01
HDL	Esophageal_cancer	DwUCzX	UCIPk1	NA	rs72729582	0.110901900070161	0.0810431889758736	0.171177638871272	-0.0479427503225514	0.269746550462873	1.117285295869	0.95318835524137	1.30963248291988	1.117 (0.953-1.310)	1.71e-01
HDL	Esophageal_cancer	DwUCzX	UCIPk1	NA	rs72729623	0.11128190459953	0.081007551664501	0.169527817517222	-0.0474928966628922	0.270056705861952	1.11770995002216	0.953617246973345	1.31003873550272	1.118 (0.954-1.310)	1.70e-01
HDL	Esophageal_cancer	DwUCzX	UCIPk1	NA	rs72766660	0.109574691217199	0.0810379309472064	0.176330283666779	-0.0492596534393253	0.268409035873724	1.11580340853755	0.951933924688522	1.30788200127588	1.116 (0.952-1.308)	1.76e-01
HDL	Esophageal_cancer	DwUCzX	UCIPk1	NA	rs72789622	0.109729098229054	0.0810359495103899	0.175711093479159	-0.04910136281131	0.268559559269418	1.1159757097096	0.952084618833711	1.30807888293315	1.116 (0.952-1.308)	1.76e-01
HDL	Esophageal_cancer	DwUCzX	UCIPk1	NA	rs72801474	0.108679074420317	0.081050188234667	0.179957421379804	-0.0501792945196298	0.267537443360265	1.11480452363867	0.951058889566437	1.30674255775243	1.115 (0.951-1.307)	1.80e-01
HDL	Esophageal_cancer	DwUCzX	UCIPk1	NA	rs72801582	0.107526522076241	0.080958431197512	0.184122105609341	-0.051152003070883	0.266205047223364	1.11352039322767	0.950134236233818	1.30500261841819	1.114 (0.950-1.305)	1.84e-01
HDL	Esophageal_cancer	DwUCzX	UCIPk1	NA	rs72801781	0.107607633935472	0.080988677536526	0.183955204858271	-0.0511301740361189	0.266345441907063	1.11361071660015	0.950154976973466	1.30518584670987	1.114 (0.950-1.305)	1.84e-01
HDL	Esophageal_cancer	DwUCzX	UCIPk1	NA	rs72811853	0.108594426606407	0.0810197318135183	0.18013307081877	-0.0502042477480891	0.267393100960903	1.11471016186662	0.95103515787278	1.30655395300846	1.115 (0.951-1.307)	1.80e-01
HDL	Esophageal_cancer	DwUCzX	UCIPk1	NA	rs72816171	0.108968714500934	0.081035153261269	0.178719168897084	-0.049860185891153	0.267797614893022	1.11512746247652	0.951362429092752	1.30708257919663	1.115 (0.951-1.307)	1.79e-01
HDL	Esophageal_cancer	DwUCzX	UCIPk1	NA	rs72823013	0.105934001675027	0.0810241332898107	0.191064120631148	-0.0528732995730025	0.264741302923056	1.11174850054638	0.948500180247328	1.3030938256067	1.112 (0.949-1.303)	1.91e-01
HDL	Esophageal_cancer	DwUCzX	UCIPk1	NA	rs7284873	0.109740369825982	0.0810566881924992	0.17577726018643	-0.0491307390313161	0.268611478683281	1.11598828860887	0.952056650597287	1.30814679938512	1.116 (0.952-1.308)	1.76e-01
HDL	Esophageal_cancer	DwUCzX	UCIPk1	NA	rs72913068	0.108392411751726	0.0810093065966732	0.180888551775483	-0.0503858291777532	0.267170652681206	1.11448499659939	0.950862483226881	1.30626334465314	1.114 (0.951-1.306)	1.81e-01
HDL	Esophageal_cancer	DwUCzX	UCIPk1	NA	rs7297175	0.111071184836506	0.0810159674899748	0.170381522727972	-0.0477201114438441	0.269862481116857	1.11747445125936	0.953400595653585	1.30978431827112	1.117 (0.953-1.310)	1.70e-01
HDL	Esophageal_cancer	DwUCzX	UCIPk1	NA	rs73080631	0.11050358798396	0.0809922140847511	0.172450209394614	-0.0482411516221523	0.269248327590072	1.11684035625021	0.952903965030716	1.30898015657737	1.117 (0.953-1.309)	1.72e-01
HDL	Esophageal_cancer	DwUCzX	UCIPk1	NA	rs7308602	0.108457770836632	0.08105259839831	0.180858657675987	-0.0504053220240561	0.267320863697319	1.11455784069939	0.950843948391289	1.30645957453503	1.115 (0.951-1.306)	1.81e-01
HDL	Esophageal_cancer	DwUCzX	UCIPk1	NA	rs73087295	0.110681328767372	0.0809890162992569	0.171743983012638	-0.0480571431791714	0.269419800713916	1.11703888197262	0.95307932353886	1.30920463073896	1.117 (0.953-1.309)	1.72e-01
HDL	Esophageal_cancer	DwUCzX	UCIPk1	NA	rs73185282	0.10986368258906	0.0810301455927228	0.175150984648703	-0.0489554027726767	0.268682767950797	1.11612591269353	0.952223595283716	1.30824005953643	1.116 (0.952-1.308)	1.75e-01
HDL	Esophageal_cancer	DwUCzX	UCIPk1	NA	rs7320982	0.10908205215717	0.0810442914214879	0.178316699669146	-0.0497647590289465	0.267928863343286	1.11525385557194	0.951453218956009	1.30725414301802	1.115 (0.951-1.307)	1.78e-01
HDL	Esophageal_cancer	DwUCzX	UCIPk1	NA	rs73216700	0.106685219647924	0.0808810306700285	0.187156133073161	-0.0518416004653317	0.26521203976118	1.11258397977555	0.9494792520038	1.30370738427495	1.113 (0.949-1.304)	1.87e-01
HDL	Esophageal_cancer	DwUCzX	UCIPk1	NA	rs73216951	0.109004856846332	0.0810372532019704	0.178586378623703	-0.0498281594295294	0.267837873122194	1.11516776652677	0.951392898352986	1.30713520108588	1.115 (0.951-1.307)	1.79e-01
HDL	Esophageal_cancer	DwUCzX	UCIPk1	NA	rs73221948	0.107483337407071	0.0810315755293667	0.184694755204406	-0.051338550630488	0.266305225444629	1.11347230725617	0.949957007542055	1.30513335780776	1.113 (0.950-1.305)	1.85e-01
HDL	Esophageal_cancer	DwUCzX	UCIPk1	NA	rs73243877	0.107505933923923	0.0810269869501159	0.18457759616361	-0.051306960498304	0.26631882834615	1.1134974681362	0.949987017283496	1.30515111152905	1.113 (0.950-1.305)	1.85e-01
HDL	Esophageal_cancer	DwUCzX	UCIPk1	NA	rs73258761	0.109670960480621	0.0810272363015797	0.175893601189671	-0.0491424226704751	0.268484343631717	1.11591083128049	0.952045527175903	1.30798049864587	1.116 (0.952-1.308)	1.76e-01
HDL	Esophageal_cancer	DwUCzX	UCIPk1	NA	rs73457437	0.108863461366928	0.0810340029665446	0.179132974820932	-0.0499631844474993	0.267690107181356	1.11501009799288	0.951264445182181	1.30694206529289	1.115 (0.951-1.307)	1.79e-01
HDL	Esophageal_cancer	DwUCzX	UCIPk1	NA	rs734854	0.109453671881641	0.0810415532953908	0.176827753440155	-0.0493877725773249	0.268295116340607	1.11566838292096	0.951811971547091	1.30773301645522	1.116 (0.952-1.308)	1.77e-01
HDL	Esophageal_cancer	DwUCzX	UCIPk1	NA	rs7350481	0.135974104753915	0.0824701463053765	0.09919525614039	-0.0256673820046224	0.297615591512453	1.14565222626442	0.974659224896708	1.34664402697641	1.146 (0.975-1.347)	9.92e-02
HDL	Esophageal_cancer	DwUCzX	UCIPk1	NA	rs7356886	0.110440975373643	0.0810357513117979	0.17292433693976	-0.0483890971974807	0.269271047944767	1.11677043014935	0.952762997533393	1.30900989740868	1.117 (0.953-1.309)	1.73e-01
HDL	Esophageal_cancer	DwUCzX	UCIPk1	NA	rs73591955	0.116891535221376	0.0813574958600553	0.150785013736404	-0.0425691566643327	0.276352227107084	1.12399750893762	0.958324188724991	1.31831212752632	1.124 (0.958-1.318)	1.51e-01
HDL	Esophageal_cancer	DwUCzX	UCIPk1	NA	rs73602128	0.109594889105881	0.0810575598262959	0.1763553139296	-0.049277928153659	0.268467706365421	1.11582594563819	0.95191652852694	1.30795873760703	1.116 (0.952-1.308)	1.76e-01
HDL	Esophageal_cancer	DwUCzX	UCIPk1	NA	rs73728888	0.11220136197845	0.0811436601069331	0.166741663582027	-0.0468402118311386	0.271242935788039	1.11873810928508	0.954239861649218	1.31159366472456	1.119 (0.954-1.312)	1.67e-01
HDL	Esophageal_cancer	DwUCzX	UCIPk1	NA	rs73909006	0.10979145143643	0.0810352796707081	0.175462195731012	-0.049037696718158	0.268620599591018	1.11604529654391	0.95214523627136	1.30815873092579	1.116 (0.952-1.308)	1.75e-01
HDL	Esophageal_cancer	DwUCzX	UCIPk1	NA	rs7404696	0.10731255546425	0.0810286844020451	0.185377748417238	-0.0515036659637585	0.266128776892258	1.11328216252936	0.949800168022823	1.304903089232	1.113 (0.950-1.305)	1.85e-01
HDL	Esophageal_cancer	DwUCzX	UCIPk1	NA	rs74332078	0.109755559063405	0.0810447356138199	0.175653775663997	-0.0490921227396821	0.268603240866492	1.11600523974868	0.952093416204429	1.30813602315584	1.116 (0.952-1.308)	1.76e-01
HDL	Esophageal_cancer	DwUCzX	UCIPk1	NA	rs74922336	0.111045234783337	0.0810941818190647	0.170894068543263	-0.0478993615820299	0.269989831148704	1.11744545311419	0.953229713780825	1.30995112996727	1.117 (0.953-1.310)	1.71e-01
HDL	Esophageal_cancer	DwUCzX	UCIPk1	NA	rs74963256	0.108236582925489	0.0810484415319721	0.181727326949098	-0.0506183624771763	0.267091528328154	1.11431134124112	0.950641401741759	1.30615999150001	1.114 (0.951-1.306)	1.82e-01
HDL	Esophageal_cancer	DwUCzX	UCIPk1	NA	rs74976859	0.113153062517063	0.0809110747536359	0.161966961629934	-0.0454326440000633	0.271738769034189	1.11980331974654	0.955583964717809	1.31224415772368	1.120 (0.956-1.312)	1.62e-01
HDL	Esophageal_cancer	DwUCzX	UCIPk1	NA	rs75080886	0.112633846805127	0.080906654297017	0.163878297100306	-0.0459431956170266	0.27121088922728	1.11922205118359	0.955096214300955	1.31155163333198	1.119 (0.955-1.312)	1.64e-01
HDL	Esophageal_cancer	DwUCzX	UCIPk1	NA	rs7520981	0.107966069528415	0.0810037116357127	0.182579929534352	-0.0508012052775822	0.266733344334412	1.11400994586238	0.950467599695393	1.30569222967519	1.114 (0.950-1.306)	1.83e-01
HDL	Esophageal_cancer	DwUCzX	UCIPk1	NA	rs75231191	0.109527031993818	0.0810363399654349	0.176509966180517	-0.0493041943384342	0.268358258326071	1.11575023148086	0.951891525639877	1.3078155919213	1.116 (0.952-1.308)	1.77e-01
HDL	Esophageal_cancer	DwUCzX	UCIPk1	NA	rs7542410	0.110239326558641	0.0810387227196003	0.173725827777519	-0.0485965699717752	0.269075223089058	1.11654525741915	0.95256534565545	1.3087535858313	1.117 (0.953-1.309)	1.74e-01
HDL	Esophageal_cancer	DwUCzX	UCIPk1	NA	rs7549174	0.10680458666213	0.0810415882033906	0.187537631507931	-0.0520369262165155	0.265646099540776	1.11271679352991	0.949293812366827	1.30427339404698	1.113 (0.949-1.304)	1.88e-01
HDL	Esophageal_cancer	DwUCzX	UCIPk1	NA	rs75717289	0.106853671335395	0.08101459794868	0.187188026867792	-0.0519349406440174	0.265642283314808	1.11277141221061	0.949390631576747	1.30426841665448	1.113 (0.949-1.304)	1.87e-01
HDL	Esophageal_cancer	DwUCzX	UCIPk1	NA	rs7571808	0.107193222741589	0.0809324426012822	0.185344414419491	-0.0514343647569244	0.265820810240102	1.11314931946424	0.949865992601554	1.30450128447063	1.113 (0.950-1.305)	1.85e-01
HDL	Esophageal_cancer	DwUCzX	UCIPk1	NA	rs7581601	0.10720747686933	0.0810350211255866	0.185842994962334	-0.0516211645368198	0.26603611827548	1.11316518654992	0.949688574414561	1.30478218431825	1.113 (0.950-1.305)	1.86e-01
HDL	Esophageal_cancer	DwUCzX	UCIPk1	NA	rs7596408	0.109124861823575	0.0810431153266469	0.17814009940066	-0.0497196442166531	0.267969367863803	1.11530160023941	0.951496144557671	1.30730709379264	1.115 (0.951-1.307)	1.78e-01
HDL	Esophageal_cancer	DwUCzX	UCIPk1	NA	rs76020313	0.108252340083919	0.0810436551038728	0.181637948899928	-0.0505932239196714	0.26709790408751	1.1143288997598	0.950665299795683	1.30616831928834	1.114 (0.951-1.306)	1.82e-01
HDL	Esophageal_cancer	DwUCzX	UCIPk1	NA	rs7605145	0.109144920144705	0.0810351648808821	0.178017781678817	-0.0496840030218239	0.267973843311234	1.11532397154143	0.951530057621486	1.30731294458991	1.115 (0.952-1.307)	1.78e-01
HDL	Esophageal_cancer	DwUCzX	UCIPk1	NA	rs76130710	0.10860825918767	0.0810176919898619	0.180066631567124	-0.0501864171124593	0.267402935487799	1.11472558129216	0.951052115585334	1.30656680241163	1.115 (0.951-1.307)	1.80e-01
HDL	Esophageal_cancer	DwUCzX	UCIPk1	NA	rs76154345	0.105950789575876	0.0808037264891651	0.189786258950298	-0.052424514342888	0.264326093494639	1.11176716462665	0.948925948651124	1.3025528810746	1.112 (0.949-1.303)	1.90e-01
HDL	Esophageal_cancer	DwUCzX	UCIPk1	NA	rs7622114	0.109604815096621	0.0810706761820981	0.17638612389742	-0.0492937102202912	0.268503340413533	1.11583702137116	0.951901505435406	1.30800534630204	1.116 (0.952-1.308)	1.76e-01
HDL	Esophageal_cancer	DwUCzX	UCIPk1	NA	rs76226649	0.109939639447204	0.0810333022501764	0.17486965532832	-0.048885632963142	0.26876491185755	1.11621069333094	0.952290034060276	1.30834752789977	1.116 (0.952-1.308)	1.75e-01
HDL	Esophageal_cancer	DwUCzX	UCIPk1	NA	rs7640424	0.109614752118506	0.0810340402271838	0.17615146717084	-0.0492119667267742	0.268441470963786	1.11584810952316	0.951979320370334	1.30792442323436	1.116 (0.952-1.308)	1.76e-01
HDL	Esophageal_cancer	DwUCzX	UCIPk1	NA	rs7643617	0.108250717304096	0.0810862741014491	0.181874161273242	-0.0506783799347438	0.267179814542937	1.11432709145081	0.950584348373884	1.30627531251211	1.114 (0.951-1.306)	1.82e-01
HDL	Esophageal_cancer	DwUCzX	UCIPk1	NA	rs76546478	0.11118876795977	0.0809301465159381	0.169477181405135	-0.0474343192114687	0.269811855131009	1.11760585512079	0.95367310907742	1.30971801082721	1.118 (0.954-1.310)	1.69e-01
HDL	Esophageal_cancer	DwUCzX	UCIPk1	NA	rs7661844	0.108789336614112	0.0810573978427291	0.179554763101076	-0.0500831631576371	0.267661836385861	1.1149274512081	0.951150320547448	1.30690511752331	1.115 (0.951-1.307)	1.80e-01
HDL	Esophageal_cancer	DwUCzX	UCIPk1	NA	rs7676961	0.110749678117441	0.0810226914627899	0.171657576126193	-0.0480547971496272	0.269554153384509	1.11711523346346	0.953081559493734	1.30938053769397	1.117 (0.953-1.309)	1.72e-01
HDL	Esophageal_cancer	DwUCzX	UCIPk1	NA	rs76781147	0.107838807019278	0.0809604695693451	0.182862373982717	-0.0508437133366387	0.266521327375194	1.11386818318219	0.950427198021238	1.30541543012312	1.114 (0.950-1.305)	1.83e-01
HDL	Esophageal_cancer	DwUCzX	UCIPk1	NA	rs76824303	0.109118820447003	0.0810349858651196	0.178120592743691	-0.0497097518486317	0.267947392742637	1.11529486230281	0.95150555715426	1.3072783658765	1.115 (0.952-1.307)	1.78e-01
HDL	Esophageal_cancer	DwUCzX	UCIPk1	NA	rs76840964	0.111834379292547	0.0808222949214738	0.166448173937565	-0.0465773187535422	0.270246077338635	1.11832762709345	0.954490757681182	1.31028684296407	1.118 (0.954-1.310)	1.66e-01
HDL	Esophageal_cancer	DwUCzX	UCIPk1	NA	rs77018082	0.112746076434121	0.0809722554524582	0.163800153488696	-0.0459595442526975	0.271451697120939	1.119347668108	0.955080599908554	1.3118675033487	1.119 (0.955-1.312)	1.64e-01
HDL	Esophageal_cancer	DwUCzX	UCIPk1	NA	rs77044968	0.109264139304101	0.0810367066676135	0.177552598092774	-0.0495678057644213	0.268096084372624	1.11545694745425	0.951640629228452	1.30747276167973	1.115 (0.952-1.307)	1.78e-01
HDL	Esophageal_cancer	DwUCzX	UCIPk1	NA	rs7725218	0.114100350197562	0.0807455190083363	0.157630483813373	-0.0441608670587771	0.272361567453901	1.12086459822457	0.956800027485987	1.31306167585946	1.121 (0.957-1.313)	1.58e-01
HDL	Esophageal_cancer	DwUCzX	UCIPk1	NA	rs7732198	0.111618128289197	0.0809828571612136	0.168112755354555	-0.0471082717467818	0.270344528325176	1.11808581376915	0.953984102473324	1.31041584834667	1.118 (0.954-1.310)	1.68e-01
HDL	Esophageal_cancer	DwUCzX	UCIPk1	NA	rs77403571	0.113013372122314	0.0809458937169219	0.16266649331272	-0.0456405795628535	0.27166732380748	1.11964690490384	0.955385285485267	1.31215040749137	1.120 (0.955-1.312)	1.63e-01
HDL	Esophageal_cancer	DwUCzX	UCIPk1	NA	rs77544657	0.109065874550731	0.0810354253233806	0.178333592240625	-0.049763559083095	0.267895308184557	1.11523581357992	0.951454360649037	1.30721027863369	1.115 (0.951-1.307)	1.78e-01
HDL	Esophageal_cancer	DwUCzX	UCIPk1	NA	rs7758845	0.106729154137962	0.0810080448278355	0.187666718254588	-0.0520466137245957	0.26550492200052	1.11263286165912	0.949284616119893	1.30408927293457	1.113 (0.949-1.304)	1.88e-01
HDL	Esophageal_cancer	DwUCzX	UCIPk1	NA	rs7759381	0.106768452661082	0.0808063715153568	0.18640550355606	-0.0516120355090169	0.265148940831182	1.11267658734653	0.949697244187534	1.30362512432925	1.113 (0.950-1.304)	1.86e-01
HDL	Esophageal_cancer	DwUCzX	UCIPk1	NA	rs7761309	0.109557542929435	0.0810568418319232	0.176498905492201	-0.0493138670611344	0.268428952920005	1.11578427458367	0.951882318301639	1.30790805068164	1.116 (0.952-1.308)	1.76e-01
HDL	Esophageal_cancer	DwUCzX	UCIPk1	NA	rs7772800	0.108729983532155	0.0810540784225098	0.179774433014868	-0.0501360101759645	0.267595977240274	1.1148612787915	0.951100056417192	1.30681904870315	1.115 (0.951-1.307)	1.80e-01
HDL	Esophageal_cancer	DwUCzX	UCIPk1	NA	rs77768155	0.108247256163539	0.0810360869249175	0.181617673863458	-0.0505834742092994	0.267077986536377	1.11432323461479	0.9506745685522	1.30614230387314	1.114 (0.951-1.306)	1.82e-01
HDL	Esophageal_cancer	DwUCzX	UCIPk1	NA	rs7786102	0.110880906285951	0.0810033128409742	0.171048014679341	-0.0478855868823587	0.26964739945426	1.11726184006881	0.953242844324284	1.30950263797552	1.117 (0.953-1.310)	1.71e-01
HDL	Esophageal_cancer	DwUCzX	UCIPk1	NA	rs7787925	0.109625778119369	0.0810417676105296	0.176149206818292	-0.0492160863972693	0.268467642636007	1.1158604129332	0.951975398537294	1.30795865425159	1.116 (0.952-1.308)	1.76e-01
HDL	Esophageal_cancer	DwUCzX	UCIPk1	NA	rs7789129	0.110420016651234	0.080994609463645	0.172787727003335	-0.0483294178975106	0.269169451199978	1.11674702431319	0.952819859458846	1.30887691301971	1.117 (0.953-1.309)	1.73e-01
HDL	Esophageal_cancer	DwUCzX	UCIPk1	NA	rs77925438	0.108127756101581	0.0810278225698744	0.182055702289962	-0.0506867761353724	0.266942288338535	1.11419008087531	0.950576367110487	1.30596507474149	1.114 (0.951-1.306)	1.82e-01
HDL	Esophageal_cancer	DwUCzX	UCIPk1	NA	rs78058190	0.110459321630385	0.0810378390251551	0.172864049907454	-0.048374842858919	0.269293486119689	1.11679091889433	0.952776578636524	1.30903926953126	1.117 (0.953-1.309)	1.73e-01
HDL	Esophageal_cancer	DwUCzX	UCIPk1	NA	rs781658	0.111714191087778	0.0809613890582005	0.167634285644084	-0.0469701314662949	0.270398513641851	1.11819322538052	0.954115895207553	1.3104865934708	1.118 (0.954-1.310)	1.68e-01
HDL	Esophageal_cancer	DwUCzX	UCIPk1	NA	rs783183	0.111872632880319	0.0808716192744207	0.166561824435739	-0.0466357408975461	0.270381006658183	1.11837040795575	0.954434995913563	1.31046365100423	1.118 (0.954-1.310)	1.67e-01
HDL	Esophageal_cancer	DwUCzX	UCIPk1	NA	rs78325822	0.109278813343724	0.081075596689158	0.17770238550271	-0.0496293561670261	0.268186982854473	1.11547331583379	0.951582057167173	1.30759161437051	1.115 (0.952-1.308)	1.78e-01
HDL	Esophageal_cancer	DwUCzX	UCIPk1	NA	rs78523677	0.113823188310134	0.0809927143503208	0.159916943747357	-0.0449225318164951	0.272568908436763	1.12055398032468	0.95607154409015	1.31333395558429	1.121 (0.956-1.313)	1.60e-01
HDL	Esophageal_cancer	DwUCzX	UCIPk1	NA	rs7860896	0.111162604900651	0.0809232641456519	0.169541296471022	-0.0474469928248272	0.269772202626128	1.11757661551523	0.953661022669754	1.30966607825703	1.118 (0.954-1.310)	1.70e-01
HDL	Esophageal_cancer	DwUCzX	UCIPk1	NA	rs78812745	0.110097006164527	0.0810164404376526	0.174163550271302	-0.0486952170932716	0.268889229422326	1.1163863615654	0.95247138246074	1.3085101885889	1.116 (0.952-1.309)	1.74e-01
HDL	Esophageal_cancer	DwUCzX	UCIPk1	NA	rs78823812	0.110388170759865	0.0809913652529177	0.172894418530877	-0.0483549051358532	0.269131246655584	1.11671146107504	0.952795575021464	1.30882690892878	1.117 (0.953-1.309)	1.73e-01
HDL	Esophageal_cancer	DwUCzX	UCIPk1	NA	rs78980904	0.114837897316562	0.0815453852646899	0.159051216688255	-0.0449910578022305	0.274666852435354	1.12169159361632	0.956006030589872	1.31609214893049	1.122 (0.956-1.316)	1.59e-01
HDL	Esophageal_cancer	DwUCzX	UCIPk1	NA	rs79013325	0.109476194727209	0.0810389301543371	0.176724685147479	-0.0493601083752914	0.26831249782971	1.11569351123063	0.951838303029988	1.30775574699994	1.116 (0.952-1.308)	1.77e-01
HDL	Esophageal_cancer	DwUCzX	UCIPk1	NA	rs7906567	0.109755556783139	0.0811597247144146	0.17626651613312	-0.0493175036571134	0.268828617223392	1.1160052372039	0.951878856696522	1.30843087931262	1.116 (0.952-1.308)	1.76e-01
HDL	Esophageal_cancer	DwUCzX	UCIPk1	NA	rs791517	0.110598793335753	0.0810117964862624	0.17218442404502	-0.0481843277773214	0.269381914448827	1.11694669049094	0.952958114236232	1.30915503080485	1.117 (0.953-1.309)	1.72e-01
HDL	Esophageal_cancer	DwUCzX	UCIPk1	NA	rs79235834	0.108208442507412	0.081040289146391	0.181796974026102	-0.050630524219514	0.267047409234339	1.1142799844953	0.950629840356279	1.30610236617601	1.114 (0.951-1.306)	1.82e-01
HDL	Esophageal_cancer	DwUCzX	UCIPk1	NA	rs7924036	0.1087993906078	0.0810573376456323	0.179514233029251	-0.0500729911776391	0.26767177239324	1.11493866073801	0.951159995678691	1.30691810300671	1.115 (0.951-1.307)	1.80e-01
HDL	Esophageal_cancer	DwUCzX	UCIPk1	NA	rs79311290	0.108136934416428	0.0810048246086713	0.181894554913297	-0.050632521816568	0.266906390649424	1.11420030730961	0.950627941382807	1.3059181944547	1.114 (0.951-1.306)	1.82e-01
HDL	Esophageal_cancer	DwUCzX	UCIPk1	NA	rs7952521	0.109594201524793	0.0810382563913848	0.176255029501483	-0.049240781002321	0.268429184051908	1.11582517841764	0.951951890171074	1.30790835298095	1.116 (0.952-1.308)	1.76e-01
HDL	Esophageal_cancer	DwUCzX	UCIPk1	NA	rs7954905	0.1130097399355	0.080953160477972	0.162717739230531	-0.0456584546013248	0.271677934472325	1.1196428381445	0.955368208089164	1.31216433035344	1.120 (0.955-1.312)	1.63e-01
HDL	Esophageal_cancer	DwUCzX	UCIPk1	NA	rs7956788	0.094765084608949	0.08097469085512	0.241878255310361	-0.0639453094670862	0.253475478684984	1.09940055867622	0.938056300926867	1.2884957834869	1.099 (0.938-1.288)	2.42e-01
HDL	Esophageal_cancer	DwUCzX	UCIPk1	NA	rs7964492	0.101449548445933	0.0809602578643326	0.210177184776525	-0.0572325569681584	0.260131653860025	1.10677407851108	0.94437442297475	1.29710084375803	1.107 (0.944-1.297)	2.10e-01
HDL	Esophageal_cancer	DwUCzX	UCIPk1	NA	rs797482	0.110711022273962	0.0810348395181484	0.171871455918102	-0.0481172631816092	0.269539307729533	1.11707205126647	0.953022026129983	1.30936109922657	1.117 (0.953-1.309)	1.72e-01
HDL	Esophageal_cancer	DwUCzX	UCIPk1	NA	rs7983678	0.109344818799043	0.0810489686715118	0.17729828977794	-0.0495111597971202	0.268200797395206	1.11554694558786	0.951694537359242	1.3076096782729	1.116 (0.952-1.308)	1.77e-01
HDL	Esophageal_cancer	DwUCzX	UCIPk1	NA	rs79869125	0.109575611324257	0.0810318124545718	0.176294000136666	-0.0492467410867037	0.268397963735218	1.11580443519662	0.951946216474388	1.30786752030538	1.116 (0.952-1.308)	1.76e-01
HDL	Esophageal_cancer	DwUCzX	UCIPk1	NA	rs79949326	0.101104955808206	0.0810533307168516	0.212255247644979	-0.0577595723968231	0.259969484013235	1.10639275801589	0.943876854208131	1.29689051016827	1.106 (0.944-1.297)	2.12e-01
HDL	Esophageal_cancer	DwUCzX	UCIPk1	NA	rs80092223	0.108444019260874	0.0810109593729277	0.180689873321838	-0.0503374611100643	0.267225499631812	1.11454251387819	0.950908475720108	1.30633499117906	1.115 (0.951-1.306)	1.81e-01
HDL	Esophageal_cancer	DwUCzX	UCIPk1	NA	rs8010219	0.107865309673744	0.0810487759688067	0.183232093732455	-0.0509902912251171	0.266720910572605	1.11389770403696	0.950287896618902	1.30567599510994	1.114 (0.950-1.306)	1.83e-01
HDL	Esophageal_cancer	DwUCzX	UCIPk1	NA	rs80162955	0.108582043109203	0.0810256519370123	0.180214573460518	-0.0502282346873414	0.267392320905747	1.11469635794192	0.951012345723819	1.30655293382471	1.115 (0.951-1.307)	1.80e-01
HDL	Esophageal_cancer	DwUCzX	UCIPk1	NA	rs8021180	0.110510227321911	0.0810436072494519	0.172696738638164	-0.0483352428870151	0.269355697530837	1.11684777135539	0.95281430930933	1.30912070924467	1.117 (0.953-1.309)	1.73e-01
HDL	Esophageal_cancer	DwUCzX	UCIPk1	NA	rs80235628	0.106853478397808	0.080885212075575	0.186484408735137	-0.0516815372703188	0.265388494065935	1.1127711975152	0.94963124085006	1.30393744935243	1.113 (0.950-1.304)	1.86e-01
HDL	Esophageal_cancer	DwUCzX	UCIPk1	NA	rs80253084	0.109452369357568	0.0810441119149668	0.176846571722504	-0.0493940899957666	0.268298828710903	1.11566692973698	0.951805958571582	1.30773787125344	1.116 (0.952-1.308)	1.77e-01
HDL	Esophageal_cancer	DwUCzX	UCIPk1	NA	rs8050947	0.109649163983354	0.0810457135643151	0.176078046559978	-0.0492004346027034	0.268498762569412	1.11588650859818	0.951990298777271	1.30799935847116	1.116 (0.952-1.308)	1.76e-01
HDL	Esophageal_cancer	DwUCzX	UCIPk1	NA	rs806794	0.108615062350249	0.0810396661164911	0.180157464601577	-0.0502226832380739	0.267452807938571	1.11473316497732	0.951017625235263	1.30663196572508	1.115 (0.951-1.307)	1.80e-01
HDL	Esophageal_cancer	DwUCzX	UCIPk1	NA	rs8069105	0.107821783905534	0.0810044518822164	0.183169276618025	-0.0509469417836101	0.266590509594678	1.11384922183881	0.950329091961382	1.30550574478397	1.114 (0.950-1.306)	1.83e-01
HDL	Esophageal_cancer	DwUCzX	UCIPk1	NA	rs8071463	0.111295553599724	0.0810453870578991	0.169674733334686	-0.047553405033758	0.270144512233207	1.1177252057496	0.953559546892988	1.31015377030061	1.118 (0.954-1.310)	1.70e-01
HDL	Esophageal_cancer	DwUCzX	UCIPk1	NA	rs8073599	0.111493211271446	0.0809734793866076	0.168540007235753	-0.047214808326305	0.270201230869197	1.11794615454679	0.953882473683815	1.31022808254282	1.118 (0.954-1.310)	1.69e-01
HDL	Esophageal_cancer	DwUCzX	UCIPk1	NA	rs8075420	0.109191347013754	0.0810474947514727	0.177899293683686	-0.0496617426991323	0.268044436726641	1.11537575374344	0.951551239223373	1.3074052355332	1.115 (0.952-1.307)	1.78e-01
HDL	Esophageal_cancer	DwUCzX	UCIPk1	NA	rs8107967	0.110709191638052	0.0810533839470969	0.171976648290556	-0.0481554408982581	0.269573824174362	1.11707000631613	0.952985642619633	1.30940629449669	1.117 (0.953-1.309)	1.72e-01
HDL	Esophageal_cancer	DwUCzX	UCIPk1	NA	rs8126001	0.107450109206135	0.081043171892278	0.184893394695458	-0.0513945077027294	0.266294726115	1.1134353091893	0.94990385221638	1.30511965485436	1.113 (0.950-1.305)	1.85e-01
HDL	Esophageal_cancer	DwUCzX	UCIPk1	NA	rs819435	0.111152957594838	0.0810308734807231	0.170145670439175	-0.0476675544273794	0.269973469617055	1.11756583396386	0.953450704861172	1.30992969733574	1.118 (0.953-1.310)	1.70e-01
HDL	Esophageal_cancer	DwUCzX	UCIPk1	NA	rs838777	0.10982114369726	0.0810339321123869	0.175338284057152	-0.0490053632430182	0.268647650637538	1.11607843494393	0.952176022933403	1.30819411846711	1.116 (0.952-1.308)	1.75e-01
HDL	Esophageal_cancer	DwUCzX	UCIPk1	NA	rs838886	0.112060547205571	0.081306072917471	0.168124398119637	-0.0472993557126725	0.271420450123814	1.11858058552341	0.953801828822967	1.31182651206902	1.119 (0.954-1.312)	1.68e-01
HDL	Esophageal_cancer	DwUCzX	UCIPk1	NA	rs840873	0.108652398410611	0.0810226208844427	0.179916189749146	-0.0501519385228971	0.267456735344118	1.11477478549902	0.951084907086178	1.30663709740879	1.115 (0.951-1.307)	1.80e-01
HDL	Esophageal_cancer	DwUCzX	UCIPk1	NA	rs845080	0.108870686901923	0.0810399580664294	0.179136068542369	-0.0499676309082785	0.267709004712125	1.11501815456647	0.951260215431538	1.30696676350414	1.115 (0.951-1.307)	1.79e-01
HDL	Esophageal_cancer	DwUCzX	UCIPk1	NA	rs854796	0.110698457643188	0.0810218740576196	0.171851515921424	-0.0481044155097461	0.269501330796123	1.11705801575678	0.953034270322908	1.30931137465149	1.117 (0.953-1.309)	1.72e-01
HDL	Esophageal_cancer	DwUCzX	UCIPk1	NA	rs868784	0.111791354779452	0.08093049061899	0.167178884518523	-0.0468324068337683	0.270415116392672	1.11827951262687	0.954247309517894	1.31050835133378	1.118 (0.954-1.311)	1.67e-01
HDL	Esophageal_cancer	DwUCzX	UCIPk1	NA	rs8848	0.10832745175012	0.0810256218268331	0.181237964584065	-0.0504827670304733	0.267137670530712	1.11441260200362	0.950770313126983	1.30622026198941	1.114 (0.951-1.306)	1.81e-01
HDL	Esophageal_cancer	DwUCzX	UCIPk1	NA	rs910369	0.110703279912538	0.0810222870207386	0.171835027546354	-0.0481004026481098	0.269506962473186	1.1170634025244	0.953038094725242	1.30931874829109	1.117 (0.953-1.309)	1.72e-01
HDL	Esophageal_cancer	DwUCzX	UCIPk1	NA	rs920803	0.107595245683784	0.080977686047322	0.183946173285174	-0.0511210189689669	0.266311510336535	1.11359692099577	0.950163675745904	1.30514156045561	1.114 (0.950-1.305)	1.84e-01
HDL	Esophageal_cancer	DwUCzX	UCIPk1	NA	rs9242	0.109369821396177	0.0810440199209575	0.177172790421002	-0.0494764576488999	0.268216100441254	1.1155748375074	0.951727563777178	1.30762968883713	1.116 (0.952-1.308)	1.77e-01
HDL	Esophageal_cancer	DwUCzX	UCIPk1	NA	rs9257800	0.111579130131972	0.0809456281557961	0.168065809311347	-0.0470743010533886	0.270232561317332	1.118042211333	0.95401651052523	1.31026913321888	1.118 (0.954-1.310)	1.68e-01
HDL	Esophageal_cancer	DwUCzX	UCIPk1	NA	rs9293683	0.110100474049362	0.0810273284884339	0.174207860561649	-0.0487130897879682	0.268914037886693	1.11639023307145	0.952454359382638	1.30854265111996	1.116 (0.952-1.309)	1.74e-01
HDL	Esophageal_cancer	DwUCzX	UCIPk1	NA	rs9296406	0.110205295456122	0.0810808007201192	0.174082162009828	-0.048713073955312	0.269123664867555	1.11650726079957	0.952454374462521	1.3088169857182	1.117 (0.952-1.309)	1.74e-01
HDL	Esophageal_cancer	DwUCzX	UCIPk1	NA	rs930457	0.108989521903889	0.0810436684122889	0.178681872316917	-0.0498560681841968	0.267835111991976	1.11515066562438	0.95136634653251	1.30713159192036	1.115 (0.951-1.307)	1.79e-01
HDL	Esophageal_cancer	DwUCzX	UCIPk1	NA	rs9329342	0.110973281742307	0.080982526487401	0.170582000443722	-0.047752470172999	0.269699033657613	1.11736505240822	0.953369745321076	1.30957025484668	1.117 (0.953-1.310)	1.71e-01
HDL	Esophageal_cancer	DwUCzX	UCIPk1	NA	rs9357149	0.110399604439266	0.0809792453666697	0.172785650881502	-0.0483197164794064	0.269118925357939	1.11672422926887	0.95282910320752	1.30881078258221	1.117 (0.953-1.309)	1.73e-01
HDL	Esophageal_cancer	DwUCzX	UCIPk1	NA	rs9401593	0.107716379238651	0.0810249869964067	0.183708869176707	-0.0510925952743065	0.266525353751608	1.11373182311992	0.950190683291926	1.30542068622759	1.114 (0.950-1.305)	1.84e-01
HDL	Esophageal_cancer	DwUCzX	UCIPk1	NA	rs9403020	0.105682849122287	0.080973237700846	0.191839135833643	-0.0530246967713713	0.264390395015945	1.11146931713275	0.948356590847177	1.30263663989932	1.111 (0.948-1.303)	1.92e-01
HDL	Esophageal_cancer	DwUCzX	UCIPk1	NA	rs9420286	0.111017051168005	0.0810107325182534	0.170562290364007	-0.0477639845677716	0.269798086903782	1.11741395990518	0.953358767908663	1.30969997845617	1.117 (0.953-1.310)	1.71e-01
HDL	Esophageal_cancer	DwUCzX	UCIPk1	NA	rs9425300	0.107652608167615	0.0810176419231563	0.183928766557662	-0.0511419700017717	0.266447186337001	1.1136608015133	0.950143769044097	1.30531864885563	1.114 (0.950-1.305)	1.84e-01
HDL	Esophageal_cancer	DwUCzX	UCIPk1	NA	rs9426785	0.109282130246902	0.0810478205199034	0.17754067529437	-0.0495715979721086	0.268135858465913	1.11547701575691	0.951637020416385	1.30752476625754	1.115 (0.952-1.308)	1.78e-01
HDL	Esophageal_cancer	DwUCzX	UCIPk1	NA	rs9542757	0.11044792079413	0.0810170665577042	0.172798271276526	-0.0483455296589699	0.269241371247231	1.11677818661651	0.952804507976227	1.3089710508943	1.117 (0.953-1.309)	1.73e-01
HDL	Esophageal_cancer	DwUCzX	UCIPk1	NA	rs9554477	0.108701228084464	0.0810421632809619	0.17982557481987	-0.0501414119462214	0.267543868115149	1.11482922091724	0.951094918807072	1.30675095328003	1.115 (0.951-1.307)	1.80e-01
HDL	Esophageal_cancer	DwUCzX	UCIPk1	NA	rs9593484	0.110475071708762	0.0810273492100606	0.17274721445729	-0.0483385327429566	0.269288676160481	1.11680850857735	0.95281117469267	1.30903297312091	1.117 (0.953-1.309)	1.73e-01
HDL	Esophageal_cancer	DwUCzX	UCIPk1	NA	rs9604045	0.113611330927257	0.0809345709956205	0.160395417074749	-0.0450204282241589	0.272243090078673	1.12031660783649	0.955977952701719	1.31290611697388	1.120 (0.956-1.313)	1.60e-01
HDL	Esophageal_cancer	DwUCzX	UCIPk1	NA	rs9609389	0.110707950149562	0.0810046010662788	0.171723376541991	-0.0480610679403442	0.269476968239469	1.11706861948744	0.953075582937477	1.30927947686751	1.117 (0.953-1.309)	1.72e-01
HDL	Esophageal_cancer	DwUCzX	UCIPk1	NA	rs960987	0.107789173353969	0.0810225140310312	0.183399436772195	-0.0510149541468522	0.26659330085479	1.11381289919358	0.950264460031891	1.30550938879516	1.114 (0.950-1.306)	1.83e-01
HDL	Esophageal_cancer	DwUCzX	UCIPk1	NA	rs9610329	0.102541422546831	0.0805904870372028	0.203239464561615	-0.0554159320460868	0.260498777139748	1.10798319644511	0.946091556308668	1.29757712709593	1.108 (0.946-1.298)	2.03e-01
HDL	Esophageal_cancer	DwUCzX	UCIPk1	NA	rs9611525	0.10932687333453	0.0810406258044405	0.177324802105288	-0.0495127532421731	0.268166499911234	1.11552692675936	0.951693020887498	1.30756483131999	1.116 (0.952-1.308)	1.77e-01
HDL	Esophageal_cancer	DwUCzX	UCIPk1	NA	rs9634212	0.106997893190351	0.0809605687347983	0.18629971448037	-0.0516848215298537	0.265680607910555	1.11293190974117	0.949628122019724	1.30431840317214	1.113 (0.950-1.304)	1.86e-01
HDL	Esophageal_cancer	DwUCzX	UCIPk1	NA	rs9657541	0.109523122614611	0.0810556602432256	0.176628551682213	-0.0493459714621114	0.268392216691333	1.11574586959863	0.951851759180553	1.30786000395494	1.116 (0.952-1.308)	1.77e-01
HDL	Esophageal_cancer	DwUCzX	UCIPk1	NA	rs9674537	0.111314503062963	0.0809755926275957	0.169234598980732	-0.0473976584871243	0.270026664613051	1.11774638624298	0.953708072065267	1.30999938089413	1.118 (0.954-1.310)	1.69e-01
HDL	Esophageal_cancer	DwUCzX	UCIPk1	NA	rs9680376	0.11087887234671	0.0809926662077019	0.170999613351611	-0.0478667534203856	0.269624498113806	1.11725956762842	0.953260797356203	1.30947264895318	1.117 (0.953-1.309)	1.71e-01
HDL	Esophageal_cancer	DwUCzX	UCIPk1	NA	rs9707	0.106486939364078	0.0809390974625164	0.188293967090217	-0.0521536916624546	0.26512757039061	1.11236339817745	0.949182974122663	1.30359726558368	1.112 (0.949-1.304)	1.88e-01
HDL	Esophageal_cancer	DwUCzX	UCIPk1	NA	rs9820091	0.11005511081442	0.0810142943458963	0.174316073758627	-0.0487329061035363	0.268843127732377	1.11633959114767	0.952435485433495	1.3084498654484	1.116 (0.952-1.308)	1.74e-01
HDL	Esophageal_cancer	DwUCzX	UCIPk1	NA	rs9828193	0.108801869196866	0.0810476062871876	0.179452090584436	-0.0500514391260212	0.267655177519754	1.11494142421621	0.951180495348919	1.30689641504609	1.115 (0.951-1.307)	1.79e-01
HDL	Esophageal_cancer	DwUCzX	UCIPk1	NA	rs985891	0.109823289676915	0.0810440335029445	0.175383655224936	-0.0490230159888558	0.268669595342686	1.11608083002811	0.952159214560435	1.30822282671631	1.116 (0.952-1.308)	1.75e-01
HDL	Esophageal_cancer	DwUCzX	UCIPk1	NA	rs9884482	0.115757307645739	0.0807111820924474	0.151510494986023	-0.0424366092554581	0.273951224546936	1.12272336269054	0.95845122053175	1.31515065360532	1.123 (0.958-1.315)	1.52e-01
HDL	Esophageal_cancer	DwUCzX	UCIPk1	NA	rs9904730	0.108551296081465	0.081044566349078	0.18043967076601	-0.0502960539627278	0.267398646125658	1.11466208486898	0.950947850942668	1.30656119808547	1.115 (0.951-1.307)	1.80e-01
HDL	Esophageal_cancer	DwUCzX	UCIPk1	NA	rs9907942	0.108900419651726	0.0810405924016486	0.179020766511792	-0.0499391414555057	0.267739980758957	1.11505130761515	0.951287316700569	1.30700724879485	1.115 (0.951-1.307)	1.79e-01
HDL	Esophageal_cancer	DwUCzX	UCIPk1	NA	rs9909417	0.109507251347693	0.0810426282792901	0.176621685432775	-0.0493363000797153	0.268350802775102	1.11572816143864	0.951860964947417	1.30780584147184	1.116 (0.952-1.308)	1.77e-01
HDL	Esophageal_cancer	DwUCzX	UCIPk1	NA	rs9921698	0.10956981668114	0.0810425964420892	0.176374422040124	-0.0492736723453547	0.268413305707635	1.11579796952686	0.951920579709827	1.30788758572672	1.116 (0.952-1.308)	1.76e-01
HDL	Esophageal_cancer	DwUCzX	UCIPk1	NA	rs9995789	0.10860131345561	0.0810417977826157	0.180224066437574	-0.0502406101983168	0.267443237109537	1.11471783873384	0.951000576532922	1.30661946023377	1.115 (0.951-1.307)	1.80e-01
HDL	Esophageal_cancer	DwUCzX	UCIPk1	NA	rs9996465	0.107251228079018	0.0810183803506293	0.185573182166382	-0.0515447974082156	0.266047253566251	1.11321388993882	0.94976110217339	1.30479671352816	1.113 (0.950-1.305)	1.86e-01
HDL	Esophageal_cancer	DwUCzX	UCIPk1	NA	All	0.109303214894674	0.0809818859876654	0.177104452462492	-0.04942128164115	0.268027711430498	1.11550053544484	0.951780077753356	1.30738336897632	1.116 (0.952-1.307)	1.77e-01
