# Supplementary material for: The relationship between lipoproteins and the risk of esophageal cancer: a Mendelian randomization study
Source: Front Nutr. 2024 Aug 23;11:1432289. doi: 10.3389/fnut.2024.1432289 (PMC11377315; doi:10.3389/fnut.2024.1432289)
Supplement: Supplementary file 1 [file Data_Sheet_1.ZIP › SupMaterial/UVMR for DATA from GLGC-2023/GLGC-2023 RESULT/Esophageal_cancer/HDL/HDL_Esophageal_cancer-ple.csv]

id.exposure	id.outcome	outcome	exposure	egger_intercept	se	pval
DwUCzX	UCIPk1	Esophageal_cancer	HDL	0.00036092339752096	0.00224035129944245	0.872050927693246
