# Supplementary material for: The relationship between lipoproteins and the risk of esophageal cancer: a Mendelian randomization study
Source: Front Nutr. 2024 Aug 23;11:1432289. doi: 10.3389/fnut.2024.1432289 (PMC11377315; doi:10.3389/fnut.2024.1432289)
Supplement: Supplementary file 1 [file Data_Sheet_1.ZIP › SupMaterial/UVMR for DATA from GLGC-2023/GLGC-2023 RESULT/Esophageal_cancer/HDL/Qtest_HDL_Esophageal_cancer.csv]

id.exposure	id.outcome	outcome	exposure	method	Q	Q_df	Q_pval
DwUCzX	UCIPk1	Esophageal_cancer	HDL	MR Egger	921.765313827729	873	0.122641604931717
DwUCzX	UCIPk1	Esophageal_cancer	HDL	Inverse variance weighted	921.792717195846	874	0.127393938402318
