# Supplementary material for: The relationship between lipoproteins and the risk of esophageal cancer: a Mendelian randomization study
Source: Front Nutr. 2024 Aug 23;11:1432289. doi: 10.3389/fnut.2024.1432289 (PMC11377315; doi:10.3389/fnut.2024.1432289)
Supplement: Supplementary file 1 [file Data_Sheet_1.ZIP › SupMaterial/UVMR for DATA from GLGC-2023/GLGC-2023 RESULT/Esophageal_cancer/LDL/LDL_Esophageal_cancer.csv]

id.exposure	id.outcome	outcome	exposure	method	nsnp	b	se	pval	lo_ci	up_ci	or	or_lci95	or_uci95	estimate	pvalue
4U4oRK	NVqDg9	Esophageal_cancer	LDL	Inverse variance weighted (multiplicative random effects)	630	-0.212667803713073	0.0878148974830562	0.0154449679825973	-0.384785002779863	-0.0405506046462827	0.808424648281249	0.680596946927448	0.960260569635395	0.808 (0.681-0.960)	1.5e-02
4U4oRK	NVqDg9	Esophageal_cancer	LDL	MR Egger	630	-0.313386567743265	0.147731454655498	0.0342854732212311	-0.602940218868041	-0.0238329166184901	0.730967289570404	0.547200379650641	0.976448844503788	0.731 (0.547-0.976)	3.4e-02
4U4oRK	NVqDg9	Esophageal_cancer	LDL	Weighted median	630	-0.340153908991105	0.144225592432615	0.0183496970317208	-0.622836070159031	-0.0574717478231784	0.711660783340102	0.536420950806858	0.944148564261806	0.712 (0.536-0.944)	1.8e-02
4U4oRK	NVqDg9	Esophageal_cancer	LDL	Inverse variance weighted (fixed effects)	630	-0.212667803713073	0.0861796554435399	0.0135974236437962	-0.381579928382411	-0.0437556790437345	0.808424648281249	0.682781810231414	0.957187789942962	0.808 (0.683-0.957)	1.4e-02
