# Supplementary material for: The relationship between lipoproteins and the risk of esophageal cancer: a Mendelian randomization study
Source: Front Nutr. 2024 Aug 23;11:1432289. doi: 10.3389/fnut.2024.1432289 (PMC11377315; doi:10.3389/fnut.2024.1432289)
Supplement: Supplementary file 1 [file Data_Sheet_1.ZIP › SupMaterial/UVMR for DATA from GLGC-2023/GLGC-2023 RESULT/Esophageal_cancer/LDL/LDL_Esophageal_cancer-LOO.csv]

exposure	outcome	id.exposure	id.outcome	samplesize	SNP	b	se	p	lo_ci	up_ci	or	or_lci95	or_uci95	estimate	pvalue
LDL	Esophageal_cancer	4U4oRK	NVqDg9	NA	rs1007938	-0.213566156229318	0.0878919533798898	0.0151041751090834	-0.385834384853902	-0.0412979276047344	0.807698724081007	0.67988311529826	0.959543212947558	0.808 (0.680-0.960)	1.51e-02
LDL	Esophageal_cancer	4U4oRK	NVqDg9	NA	rs1014283	-0.216234271404989	0.0878370353013975	0.0138254640667841	-0.388394860595729	-0.0440736822142502	0.805546563241156	0.678144517842426	0.956883449584145	0.806 (0.678-0.957)	1.38e-02
LDL	Esophageal_cancer	4U4oRK	NVqDg9	NA	rs1015538	-0.213780298375808	0.0879104494946629	0.0150241576654219	-0.386084779385348	-0.041475817366269	0.807525780260457	0.679712897595848	0.959372535215585	0.808 (0.680-0.959)	1.50e-02
LDL	Esophageal_cancer	4U4oRK	NVqDg9	NA	rs10159261	-0.21255325262016	0.0879169364586495	0.0156206687699591	-0.384870448079113	-0.0402360571612075	0.808517259512505	0.680538795602063	0.960562664691719	0.809 (0.681-0.961)	1.56e-02
LDL	Esophageal_cancer	4U4oRK	NVqDg9	NA	rs10184004	-0.210699723555818	0.0878353340304222	0.016448730343794	-0.382856978255446	-0.0385424688561909	0.810017259469345	0.681910420329955	0.962190840727657	0.810 (0.682-0.962)	1.64e-02
LDL	Esophageal_cancer	4U4oRK	NVqDg9	NA	rs10204476	-0.21083088468332	0.0878470929865061	0.0163961621926216	-0.383011186936872	-0.0386505824297681	0.809911023659454	0.681805271930791	0.962086820460505	0.810 (0.682-0.962)	1.64e-02
LDL	Esophageal_cancer	4U4oRK	NVqDg9	NA	rs10248717	-0.210822876484595	0.0879218356940634	0.0164918717400253	-0.38314967444496	-0.0384960785242311	0.809917509613851	0.681710856955479	0.96223547811553	0.810 (0.682-0.962)	1.65e-02
LDL	Esophageal_cancer	4U4oRK	NVqDg9	NA	rs10264718	-0.211853432027085	0.0878657384776302	0.015904313320066	-0.38407027944324	-0.0396365846109294	0.809083274571966	0.681083559324155	0.961138668273943	0.809 (0.681-0.961)	1.59e-02
LDL	Esophageal_cancer	4U4oRK	NVqDg9	NA	rs1029709	-0.215045574454219	0.0878945594116882	0.014419829060157	-0.387318910901128	-0.0427722380073103	0.806504683328979	0.678874559903131	0.958129590722017	0.807 (0.679-0.958)	1.44e-02
LDL	Esophageal_cancer	4U4oRK	NVqDg9	NA	rs1031101	-0.211146430615336	0.0878868228143476	0.0162842760952875	-0.383404603331457	-0.0388882578992149	0.809655499847513	0.681537091315683	0.961858183195614	0.810 (0.682-0.962)	1.63e-02
LDL	Esophageal_cancer	4U4oRK	NVqDg9	NA	rs1037117	-0.211836222422767	0.0879120867309932	0.0159683968118692	-0.384143912415513	-0.0395285324300201	0.809097198694795	0.681033410963624	0.961242527014187	0.809 (0.681-0.961)	1.60e-02
LDL	Esophageal_cancer	4U4oRK	NVqDg9	NA	rs1039764	-0.210635835688446	0.0878227832468583	0.0164660159355749	-0.382768490852289	-0.0385031805246042	0.81006901139773	0.681970763482	0.962228644343073	0.810 (0.682-0.962)	1.65e-02
LDL	Esophageal_cancer	4U4oRK	NVqDg9	NA	rs10409772	-0.21127729681096	0.0879327060845222	0.0162738321715729	-0.383625400736624	-0.0389291928852966	0.809549550245244	0.681386626306149	0.961818810350142	0.810 (0.681-0.962)	1.63e-02
LDL	Esophageal_cancer	4U4oRK	NVqDg9	NA	rs10417111	-0.212117987604784	0.0878936633064609	0.0158067238048011	-0.384389567685448	-0.039846407524121	0.808869255390086	0.680866132064532	0.960937020514484	0.809 (0.681-0.961)	1.58e-02
LDL	Esophageal_cancer	4U4oRK	NVqDg9	NA	rs10421262	-0.213255735938185	0.087918065815112	0.0152823021912364	-0.385575144935805	-0.0409363269405656	0.807949489073342	0.680059390989247	0.959890247150776	0.808 (0.680-0.960)	1.53e-02
LDL	Esophageal_cancer	4U4oRK	NVqDg9	NA	rs1045873	-0.211474820422548	0.0878694729547045	0.016097708261736	-0.383698987413769	-0.0392506534313276	0.809389660885802	0.681336487173277	0.961509673240538	0.809 (0.681-0.962)	1.61e-02
LDL	Esophageal_cancer	4U4oRK	NVqDg9	NA	rs10746784	-0.213852808517788	0.0878699001044632	0.014943575608216	-0.386077812722536	-0.0416278043130401	0.807467228574299	0.679717632942909	0.959226734193348	0.807 (0.680-0.959)	1.49e-02
LDL	Esophageal_cancer	4U4oRK	NVqDg9	NA	rs10751001	-0.214082015178676	0.0878884812824527	0.0148573775637381	-0.386343438492283	-0.0418205918650687	0.807282172915866	0.67953710640076	0.959041825044087	0.807 (0.680-0.959)	1.49e-02
LDL	Esophageal_cancer	4U4oRK	NVqDg9	NA	rs10757272	-0.216737810211406	0.0878003774919623	0.0135669519680031	-0.388826550095652	-0.0446490703271598	0.80514104139275	0.677851833153641	0.956333028589849	0.805 (0.678-0.956)	1.36e-02
LDL	Esophageal_cancer	4U4oRK	NVqDg9	NA	rs10761750	-0.214718382352069	0.0879452910924562	0.0146264094518075	-0.387091152893283	-0.0423456118108547	0.806768608466467	0.679029196629679	0.958538441111961	0.807 (0.679-0.959)	1.46e-02
LDL	Esophageal_cancer	4U4oRK	NVqDg9	NA	rs10765762	-0.213939203165877	0.087816187735673	0.0148418182284194	-0.386058931127796	-0.0418194752039577	0.807397470740638	0.679730467216957	0.959042895969394	0.807 (0.680-0.959)	1.48e-02
LDL	Esophageal_cancer	4U4oRK	NVqDg9	NA	rs10817718	-0.212759554817152	0.0878968024119326	0.0154965873713091	-0.38503728754454	-0.040481822089764	0.808350477829867	0.680425264344213	0.960326621083866	0.808 (0.680-0.960)	1.55e-02
LDL	Esophageal_cancer	4U4oRK	NVqDg9	NA	rs10832956	-0.205941738208209	0.0878745200262874	0.019099216711409	-0.378175797459732	-0.0337076789566859	0.813880493037443	0.685110049472339	0.966854095129741	0.814 (0.685-0.967)	1.91e-02
LDL	Esophageal_cancer	4U4oRK	NVqDg9	NA	rs10858093	-0.215570587586699	0.0878369580213123	0.0141193395510469	-0.387731025308471	-0.0434101498649266	0.806081368911362	0.678594843557743	0.95751858340009	0.806 (0.679-0.958)	1.41e-02
LDL	Esophageal_cancer	4U4oRK	NVqDg9	NA	rs10891239	-0.213597084552534	0.0878762769647706	0.0150714763119084	-0.385834587403484	-0.0413595817015832	0.807673743700111	0.679882977588233	0.959484055001059	0.808 (0.680-0.959)	1.51e-02
LDL	Esophageal_cancer	4U4oRK	NVqDg9	NA	rs10903129	-0.208611775946428	0.0880831389973319	0.0178675836225232	-0.381254728381199	-0.0359688235116576	0.811710299944655	0.683003886984652	0.964670368048795	0.812 (0.683-0.965)	1.79e-02
LDL	Esophageal_cancer	4U4oRK	NVqDg9	NA	rs10910476	-0.210877971241151	0.0879226775763644	0.0164647135257816	-0.383206419290825	-0.0385495231914764	0.809872888635031	0.681672174475502	0.962184053134798	0.810 (0.682-0.962)	1.65e-02
LDL	Esophageal_cancer	4U4oRK	NVqDg9	NA	rs10910522	-0.211363964412364	0.0879110392303952	0.0162037457777078	-0.383669601303938	-0.0390583275207892	0.809479391567793	0.681356509296305	0.961694614247839	0.809 (0.681-0.962)	1.62e-02
LDL	Esophageal_cancer	4U4oRK	NVqDg9	NA	rs10975286	-0.214687208025471	0.0878371324623543	0.0145193514344992	-0.386847987651685	-0.0425264283992561	0.806793759326585	0.679194333005229	0.958365137129777	0.807 (0.679-0.958)	1.45e-02
LDL	Esophageal_cancer	4U4oRK	NVqDg9	NA	rs11000443	-0.217031709067362	0.0879833503190613	0.013635079465723	-0.389479075692722	-0.0445843424420019	0.804904446131043	0.677409661761253	0.956394932007713	0.805 (0.677-0.956)	1.36e-02
LDL	Esophageal_cancer	4U4oRK	NVqDg9	NA	rs11022130	-0.211035908876967	0.0878504898358682	0.0162960541409799	-0.383222868955269	-0.0388489487986655	0.809744989326012	0.681660961289198	0.961895993718796	0.810 (0.682-0.962)	1.63e-02
LDL	Esophageal_cancer	4U4oRK	NVqDg9	NA	rs11057600	-0.21192356798816	0.0878933684255705	0.0159025682947075	-0.384194570102278	-0.0396525658740417	0.809026530728829	0.680998912260235	0.961123308186735	0.809 (0.681-0.961)	1.59e-02
LDL	Esophageal_cancer	4U4oRK	NVqDg9	NA	rs11066188	-0.21539588442509	0.0879162399341042	0.014285126612179	-0.387711714695934	-0.0430800541542455	0.806222206177025	0.678607947766361	0.957834708350243	0.806 (0.679-0.958)	1.43e-02
LDL	Esophageal_cancer	4U4oRK	NVqDg9	NA	rs11075253	-0.211945467871677	0.0878705500583986	0.0158644391297234	-0.384171745986139	-0.0397191897572161	0.809008813336048	0.68101445563588	0.961059276552776	0.809 (0.681-0.961)	1.59e-02
LDL	Esophageal_cancer	4U4oRK	NVqDg9	NA	rs11079848	-0.208300012271333	0.0875576367175123	0.0173594637705794	-0.379912980237657	-0.0366870443050084	0.811963401182714	0.683920921258986	0.963977770480493	0.812 (0.684-0.964)	1.74e-02
LDL	Esophageal_cancer	4U4oRK	NVqDg9	NA	rs11114051	-0.20797710698069	0.0877855163161544	0.0178289929433355	-0.380036718960353	-0.0359174950010276	0.812225630796151	0.683836298993397	0.964719884412825	0.812 (0.684-0.965)	1.78e-02
LDL	Esophageal_cancer	4U4oRK	NVqDg9	NA	rs11126331	-0.214395465185017	0.0878419499517245	0.0146590030382572	-0.386565687090397	-0.0422252432796375	0.807029169967606	0.67938609701293	0.958653825920443	0.807 (0.679-0.959)	1.47e-02
LDL	Esophageal_cancer	4U4oRK	NVqDg9	NA	rs111313096	-0.20761601331724	0.0875508150045041	0.0177219309129524	-0.379215610726068	-0.0360164159084123	0.812518973283592	0.684398033200134	0.96462445816639	0.813 (0.684-0.965)	1.77e-02
LDL	Esophageal_cancer	4U4oRK	NVqDg9	NA	rs11133477	-0.213279453765084	0.0878886703827181	0.0152368411901801	-0.385541247715211	-0.041017659814956	0.807930326494466	0.680082443503146	0.959812179692644	0.808 (0.680-0.960)	1.52e-02
LDL	Esophageal_cancer	4U4oRK	NVqDg9	NA	rs11153143	-0.210805883289801	0.0878517993322236	0.016414677325761	-0.382995409980959	-0.0386163565986428	0.8099312728168	0.681816028827363	0.962119749245054	0.810 (0.682-0.962)	1.64e-02
LDL	Esophageal_cancer	4U4oRK	NVqDg9	NA	rs11206497	-0.21290224123252	0.0879064528958278	0.0154388238823293	-0.385198888908343	-0.040605593556698	0.808235145426203	0.680315315577704	0.960207767404737	0.808 (0.680-0.960)	1.54e-02
LDL	Esophageal_cancer	4U4oRK	NVqDg9	NA	rs11218319	-0.213366317309782	0.0878907478168683	0.0151977908345717	-0.385632183030844	-0.0411004515887204	0.807860149850377	0.680020602803284	0.959732718429222	0.808 (0.680-0.960)	1.52e-02
LDL	Esophageal_cancer	4U4oRK	NVqDg9	NA	rs1121985	-0.210779834254691	0.0878637998273818	0.0164426851922804	-0.38299288191636	-0.0385667865930227	0.809952371019754	0.681817752504508	0.962167442708504	0.810 (0.682-0.962)	1.64e-02
LDL	Esophageal_cancer	4U4oRK	NVqDg9	NA	rs1123571	-0.210610355701351	0.0878766989587028	0.0165453779722054	-0.382848685660409	-0.0383720257422937	0.810089652208649	0.681916075160369	0.962354853507741	0.810 (0.682-0.962)	1.65e-02
LDL	Esophageal_cancer	4U4oRK	NVqDg9	NA	rs11237490	-0.205981515607112	0.0873987937259056	0.0184331497689127	-0.377283151309887	-0.0346798799043369	0.813848119632281	0.685721883355174	0.965914575437185	0.814 (0.686-0.966)	1.84e-02
LDL	Esophageal_cancer	4U4oRK	NVqDg9	NA	rs11246279	-0.209884644597484	0.0877902422312966	0.0168139334399746	-0.381953519370825	-0.0378157698241428	0.810677756635531	0.682526776742131	0.962890318004207	0.811 (0.683-0.963)	1.68e-02
LDL	Esophageal_cancer	4U4oRK	NVqDg9	NA	rs11249878	-0.21411133168222	0.0878963072785229	0.0148525870047781	-0.386388093948125	-0.0418345694163156	0.807258506572091	0.679506762039038	0.959028420081513	0.807 (0.680-0.959)	1.49e-02
LDL	Esophageal_cancer	4U4oRK	NVqDg9	NA	rs112515514	-0.212169815248392	0.0878941471592672	0.0157817420280479	-0.384442343680556	-0.0398972868162281	0.808827334688928	0.680830199625071	0.96088812996289	0.809 (0.681-0.961)	1.58e-02
LDL	Esophageal_cancer	4U4oRK	NVqDg9	NA	rs112595563	-0.211175404239997	0.0878135395286918	0.016180610688484	-0.383289941716233	-0.0390608667637614	0.809632041532794	0.681615241939761	0.961692172274649	0.810 (0.682-0.962)	1.62e-02
LDL	Esophageal_cancer	4U4oRK	NVqDg9	NA	rs11267575	-0.21092439001639	0.0878700888721985	0.0163766409910352	-0.383149764205899	-0.0386990158268804	0.809835296199946	0.681710795764475	0.962040224455884	0.810 (0.682-0.962)	1.64e-02
LDL	Esophageal_cancer	4U4oRK	NVqDg9	NA	rs112758337	-0.208618990979722	0.0879128125768318	0.0176432387340626	-0.380928103630312	-0.0363098783291313	0.811704443448943	0.68322700939576	0.964341418670571	0.812 (0.683-0.964)	1.76e-02
LDL	Esophageal_cancer	4U4oRK	NVqDg9	NA	rs112811239	-0.212846515864672	0.0879159113353206	0.0154768629200764	-0.385161702081901	-0.040531329647444	0.808280185881926	0.680340614815666	0.960279078835141	0.808 (0.680-0.960)	1.55e-02
LDL	Esophageal_cancer	4U4oRK	NVqDg9	NA	rs1134030	-0.20844547230825	0.0879681216277653	0.0178094130153193	-0.380862990698671	-0.0360279539178304	0.811845301545999	0.683271497757687	0.964613328384515	0.812 (0.683-0.965)	1.78e-02
LDL	Esophageal_cancer	4U4oRK	NVqDg9	NA	rs1135908	-0.212658472229074	0.0879043932517045	0.0155546054955889	-0.384951083002415	-0.0403658614557331	0.808432192118116	0.680483922620845	0.960437987624666	0.808 (0.680-0.960)	1.56e-02
LDL	Esophageal_cancer	4U4oRK	NVqDg9	NA	rs113760175	-0.213215931854232	0.0878968859142079	0.0152767606848704	-0.38549382824608	-0.0409380354623849	0.807981649402686	0.680114693416213	0.959888607158746	0.808 (0.680-0.960)	1.53e-02
LDL	Esophageal_cancer	4U4oRK	NVqDg9	NA	rs11380614	-0.212753672966644	0.0879221823514	0.0155292513281198	-0.385081150375388	-0.0404261955579	0.808355232440519	0.68039541962048	0.960380042209056	0.808 (0.680-0.960)	1.55e-02
LDL	Esophageal_cancer	4U4oRK	NVqDg9	NA	rs113921455	-0.211302894538404	0.0878681726389932	0.0161825719823652	-0.383524512910831	-0.0390812761659777	0.809528827881728	0.681455373389215	0.961672544912589	0.810 (0.681-0.962)	1.62e-02
LDL	Esophageal_cancer	4U4oRK	NVqDg9	NA	rs114027014	-0.211383799059438	0.0878791899986223	0.0161551773734576	-0.383627011456738	-0.0391405866621384	0.809463335988976	0.681385528783888	0.961615509328227	0.809 (0.681-0.962)	1.62e-02
LDL	Esophageal_cancer	4U4oRK	NVqDg9	NA	rs11406672	-0.212034989360032	0.0879158830275585	0.0158742525893828	-0.384350120094047	-0.0397198586260175	0.808936392904627	0.680892991123268	0.961058633730424	0.809 (0.681-0.961)	1.59e-02
LDL	Esophageal_cancer	4U4oRK	NVqDg9	NA	rs115304044	-0.212400417257412	0.0878810380695435	0.0156529565563507	-0.384647251873717	-0.0401535826411065	0.808640838984567	0.680690706231174	0.960641889903503	0.809 (0.681-0.961)	1.57e-02
LDL	Esophageal_cancer	4U4oRK	NVqDg9	NA	rs115383270	-0.213794978728552	0.0878643138911501	0.0149643709936766	-0.386009033955206	-0.0415809235018976	0.807513925584169	0.679764384691581	0.959271704574832	0.808 (0.680-0.959)	1.50e-02
LDL	Esophageal_cancer	4U4oRK	NVqDg9	NA	rs11588151	-0.224369922829244	0.0882818472109875	0.0110372194712425	-0.397402343362779	-0.0513375022957085	0.799019504136959	0.672063570911353	0.949958003415547	0.799 (0.672-0.950)	1.10e-02
LDL	Esophageal_cancer	4U4oRK	NVqDg9	NA	rs11601507	-0.213954029853514	0.0880313661814817	0.0150809394241158	-0.386495507569218	-0.0414125521378099	0.807385499799286	0.679433777676997	0.959433232058182	0.807 (0.679-0.959)	1.51e-02
LDL	Esophageal_cancer	4U4oRK	NVqDg9	NA	rs11621792	-0.216476239503746	0.0879270018604382	0.0138164837957593	-0.388813163150205	-0.0441393158572877	0.805351670250682	0.677860907579892	0.956820647898361	0.805 (0.678-0.957)	1.38e-02
LDL	Esophageal_cancer	4U4oRK	NVqDg9	NA	rs11632720	-0.212348206075189	0.0878915389906535	0.015690959171057	-0.38461562249687	-0.0400807896535084	0.808683060180963	0.680712236394528	0.960711820441876	0.809 (0.681-0.961)	1.57e-02
LDL	Esophageal_cancer	4U4oRK	NVqDg9	NA	rs11636087	-0.215844565922959	0.0877487019947138	0.0139013097107598	-0.387832021832598	-0.0438571100133199	0.805860550330153	0.678526311298071	0.957090706381076	0.806 (0.679-0.957)	1.39e-02
LDL	Esophageal_cancer	4U4oRK	NVqDg9	NA	rs11648003	-0.210519713094938	0.08861239128011	0.017513953662713	-0.384200000003953	-0.0368394261859223	0.810163084174136	0.680995214513139	0.963830888925996	0.810 (0.681-0.964)	1.75e-02
LDL	Esophageal_cancer	4U4oRK	NVqDg9	NA	rs11657987	-0.206151863225708	0.0878303749025339	0.0189171753965488	-0.378299398034674	-0.0340043284167412	0.813709494350782	0.685025374709359	0.966567320922279	0.814 (0.685-0.967)	1.89e-02
LDL	Esophageal_cancer	4U4oRK	NVqDg9	NA	rs11669345	-0.213496545716816	0.0879157824272764	0.0151647221013126	-0.385811479274278	-0.0411816121593546	0.807754950360085	0.67989868859345	0.95965482913495	0.808 (0.680-0.960)	1.52e-02
LDL	Esophageal_cancer	4U4oRK	NVqDg9	NA	rs116734477	-0.222178537176918	0.0874145011403925	0.0110325284486047	-0.393510959412087	-0.050846114941749	0.800772383930599	0.674683923397209	0.950424915473164	0.801 (0.675-0.950)	1.10e-02
LDL	Esophageal_cancer	4U4oRK	NVqDg9	NA	rs11679703	-0.208544680736029	0.0877314521680712	0.0174503027898649	-0.380498326985449	-0.0365910344866094	0.811764763645119	0.683520707515314	0.964070326254238	0.812 (0.684-0.964)	1.75e-02
LDL	Esophageal_cancer	4U4oRK	NVqDg9	NA	rs1169288	-0.21533107450016	0.0883046790016245	0.0147483056656753	-0.388408245343344	-0.0422539036569761	0.806274459070919	0.678135441109953	0.958626350933779	0.806 (0.678-0.959)	1.47e-02
LDL	Esophageal_cancer	4U4oRK	NVqDg9	NA	rs11700304	-0.213478607133757	0.0878945456815828	0.0151487273603503	-0.385751916669659	-0.0412052975978542	0.80776944046932	0.679939186336283	0.959632099558695	0.808 (0.680-0.960)	1.51e-02
LDL	Esophageal_cancer	4U4oRK	NVqDg9	NA	rs11703382	-0.208455987383701	0.0876064643445154	0.0173380730941796	-0.380164657498951	-0.0367473172684512	0.811836764976281	0.683748815573034	0.963919670434521	0.812 (0.684-0.964)	1.73e-02
LDL	Esophageal_cancer	4U4oRK	NVqDg9	NA	rs117073213	-0.213380196784035	0.0878741142661421	0.0151719387141297	-0.385613460745674	-0.0411469328223968	0.80784893725404	0.680033334462113	0.959688109905207	0.808 (0.680-0.960)	1.52e-02
LDL	Esophageal_cancer	4U4oRK	NVqDg9	NA	rs117139027	-0.211597985780813	0.0879423194729649	0.0161238650591345	-0.383964931947824	-0.0392310396138017	0.809289978257092	0.681155313550796	0.961528532300767	0.809 (0.681-0.962)	1.61e-02
LDL	Esophageal_cancer	4U4oRK	NVqDg9	NA	rs117147052	-0.213182452203206	0.0878870591313085	0.0152813792013181	-0.38544108810057	-0.040923816305841	0.808008700799178	0.680150563710001	0.959902256062153	0.808 (0.680-0.960)	1.53e-02
LDL	Esophageal_cancer	4U4oRK	NVqDg9	NA	rs11717195	-0.213324509977852	0.0878829723442	0.0152087270866445	-0.385575135772484	-0.0410738841832199	0.807893925033835	0.680059397220849	0.95975821637623	0.808 (0.680-0.960)	1.52e-02
LDL	Esophageal_cancer	4U4oRK	NVqDg9	NA	rs117494024	-0.213433299947139	0.0878924040000179	0.0151678022590769	-0.385702411787174	-0.0411641881071042	0.807806039059186	0.679972847478988	0.959671550356511	0.808 (0.680-0.960)	1.52e-02
LDL	Esophageal_cancer	4U4oRK	NVqDg9	NA	rs11753995	-0.201354049591194	0.0876331415669198	0.0215792723797574	-0.373115007062357	-0.0295930921200315	0.817622901248902	0.688586036032762	0.970840495834373	0.818 (0.689-0.971)	2.16e-02
LDL	Esophageal_cancer	4U4oRK	NVqDg9	NA	rs11755266	-0.217381532049568	0.0878082954456436	0.0132998440577839	-0.38948579112303	-0.0452772729761065	0.804622921302105	0.677405112679154	0.955732446311454	0.805 (0.677-0.956)	1.33e-02
LDL	Esophageal_cancer	4U4oRK	NVqDg9	NA	rs11759627	-0.213637025822143	0.0878666374764711	0.0150415051458556	-0.385855635276027	-0.0414184163682597	0.807641484829592	0.679868667648575	0.959427605737105	0.808 (0.680-0.959)	1.50e-02
LDL	Esophageal_cancer	4U4oRK	NVqDg9	NA	rs11782823	-0.212147925050394	0.0878879052746973	0.0157851047289954	-0.384408219388801	-0.0398876307119873	0.808845040273219	0.680853432869845	0.960897408443633	0.809 (0.681-0.961)	1.58e-02
LDL	Esophageal_cancer	4U4oRK	NVqDg9	NA	rs11789603	-0.212291826969562	0.0879395398412389	0.0157756173729748	-0.38465332505839	-0.0399303288807338	0.808728654293898	0.680686572283362	0.960856380759849	0.809 (0.681-0.961)	1.58e-02
LDL	Esophageal_cancer	4U4oRK	NVqDg9	NA	rs11794565	-0.213916796769917	0.0878717979518846	0.0149157073744547	-0.38614552075561	-0.0416880727842228	0.807415561810742	0.679671612156942	0.95916892480662	0.807 (0.680-0.959)	1.49e-02
LDL	Esophageal_cancer	4U4oRK	NVqDg9	NA	rs117977752	-0.21471230229114	0.0878182447613674	0.0144867263149075	-0.38683606202342	-0.0425885425588598	0.806773513683674	0.679202432872662	0.958305610933419	0.807 (0.679-0.958)	1.45e-02
LDL	Esophageal_cancer	4U4oRK	NVqDg9	NA	rs1180010	-0.214347882862114	0.0878383774507546	0.0146769702533033	-0.386511102665593	-0.0421846630586347	0.807067571203766	0.679423181924375	0.958692729093909	0.807 (0.679-0.959)	1.47e-02
LDL	Esophageal_cancer	4U4oRK	NVqDg9	NA	rs118024629	-0.213657597037629	0.0878718559580091	0.0150377807737973	-0.385886434715327	-0.0414287593599315	0.807624870833457	0.679847728397273	0.959417682436688	0.808 (0.680-0.959)	1.50e-02
LDL	Esophageal_cancer	4U4oRK	NVqDg9	NA	rs11846704	-0.212766826005305	0.0879136225546972	0.015512809146118	-0.385077526212512	-0.0404561257980985	0.808344600182818	0.68039788548877	0.96035129823387	0.808 (0.680-0.960)	1.55e-02
LDL	Esophageal_cancer	4U4oRK	NVqDg9	NA	rs11870935	-0.219984154984789	0.0880522443493697	0.0124777611067931	-0.392566553909554	-0.0474017560600248	0.802531513985781	0.675321399577562	0.953704164184922	0.803 (0.675-0.954)	1.25e-02
LDL	Esophageal_cancer	4U4oRK	NVqDg9	NA	rs11881404	-0.213563975950579	0.0879007683513789	0.015115366786241	-0.385849481919282	-0.0412784699818763	0.807700485091283	0.679872851135898	0.959561883559153	0.808 (0.680-0.960)	1.51e-02
LDL	Esophageal_cancer	4U4oRK	NVqDg9	NA	rs1190441	-0.212765547032483	0.0879036727087084	0.0155017462592231	-0.385056745541552	-0.0404743485234147	0.808345634034253	0.680412024760261	0.960333798175405	0.808 (0.680-0.960)	1.55e-02
LDL	Esophageal_cancer	4U4oRK	NVqDg9	NA	rs11912350	-0.20950801452387	0.0874327116049589	0.0165651431764507	-0.38087612926959	-0.0381398997781506	0.810983139763314	0.68326252060563	0.962578266984991	0.811 (0.683-0.963)	1.66e-02
LDL	Esophageal_cancer	4U4oRK	NVqDg9	NA	rs12016920	-0.215840804019209	0.0877498280933513	0.0139041930367635	-0.387830467082177	-0.0438511409562401	0.805863581905682	0.678527366237959	0.957096419327183	0.806 (0.679-0.957)	1.39e-02
LDL	Esophageal_cancer	4U4oRK	NVqDg9	NA	rs12028827	-0.20912684743841	0.0877717219211655	0.0171898287479278	-0.381159422403894	-0.0370942724729256	0.811292318763741	0.683068984439643	0.963585291498779	0.811 (0.683-0.964)	1.72e-02
LDL	Esophageal_cancer	4U4oRK	NVqDg9	NA	rs1203376	-0.214180896156064	0.0878495745147327	0.0147670842937399	-0.38636606220494	-0.0419957301071882	0.80720235201203	0.679521732922428	0.958873874852409	0.807 (0.680-0.959)	1.48e-02
LDL	Esophageal_cancer	4U4oRK	NVqDg9	NA	rs12034835	-0.21767017742983	0.0874511280384924	0.0128085168524309	-0.389074388385275	-0.0462659664743847	0.804390704128838	0.677683856331099	0.954787986823105	0.804 (0.678-0.955)	1.28e-02
LDL	Esophageal_cancer	4U4oRK	NVqDg9	NA	rs12045893	-0.214378321313885	0.0878919238783664	0.0147233694016444	-0.386646492115484	-0.0421101505122872	0.807043005690294	0.679331201420267	0.958764166391773	0.807 (0.679-0.959)	1.47e-02
LDL	Esophageal_cancer	4U4oRK	NVqDg9	NA	rs12150176	-0.213048509066162	0.0878895541369111	0.0153485712910867	-0.385312035174508	-0.0407849829578162	0.808116935267792	0.680238344794492	0.96003553175748	0.808 (0.680-0.960)	1.53e-02
LDL	Esophageal_cancer	4U4oRK	NVqDg9	NA	rs12179053	-0.212905825917495	0.0879369082452157	0.0154727596177923	-0.385262166078117	-0.0405494857568717	0.808232248163015	0.680272268511942	0.960261644061379	0.808 (0.680-0.960)	1.55e-02
LDL	Esophageal_cancer	4U4oRK	NVqDg9	NA	rs12208357	-0.218780189066391	0.0879636009456068	0.0128764841131868	-0.391188846919781	-0.0463715312130019	0.80349831645889	0.676252435790388	0.954687200198692	0.803 (0.676-0.955)	1.29e-02
LDL	Esophageal_cancer	4U4oRK	NVqDg9	NA	rs12271333	-0.212742240136198	0.0879040338671023	0.0155134786842791	-0.385034146515719	-0.0404503337566778	0.808364474281661	0.680427401582935	0.960356860644476	0.808 (0.680-0.960)	1.55e-02
LDL	Esophageal_cancer	4U4oRK	NVqDg9	NA	rs1229492	-0.214239034852865	0.0878554656246679	0.0147467415406665	-0.386435747477214	-0.0420423222285163	0.807155423683418	0.679474381915306	0.958829199925252	0.807 (0.679-0.959)	1.47e-02
LDL	Esophageal_cancer	4U4oRK	NVqDg9	NA	rs12311848	-0.211338659850921	0.0878784323199461	0.0161769834339723	-0.383580387198015	-0.0390969325038266	0.809499875347959	0.681417298619689	0.961657488760188	0.809 (0.681-0.962)	1.62e-02
LDL	Esophageal_cancer	4U4oRK	NVqDg9	NA	rs12318241	-0.214974411167919	0.0878071359580384	0.0143549332489871	-0.387076397645674	-0.0428724246901636	0.806562078894865	0.679039215947527	0.95803360370497	0.807 (0.679-0.958)	1.44e-02
LDL	Esophageal_cancer	4U4oRK	NVqDg9	NA	rs12328774	-0.212064809974591	0.0878951796547122	0.0158347927730845	-0.384339362097827	-0.0397902578513554	0.808912270283929	0.680900316206894	0.960990978328577	0.809 (0.681-0.961)	1.58e-02
LDL	Esophageal_cancer	4U4oRK	NVqDg9	NA	rs12414592	-0.214624321679757	0.0879671238732825	0.0146944090213906	-0.38703988447139	-0.0422087588881229	0.806844497233198	0.679064010277422	0.958669628875687	0.807 (0.679-0.959)	1.47e-02
LDL	Esophageal_cancer	4U4oRK	NVqDg9	NA	rs12429813	-0.213143390095186	0.0879087784871626	0.0153253744261497	-0.385444595930025	-0.0408421842603471	0.808040263938787	0.680148177862005	0.959980618045171	0.808 (0.680-0.960)	1.53e-02
LDL	Esophageal_cancer	4U4oRK	NVqDg9	NA	rs12445804	-0.203745460768603	0.0879513810266871	0.0205272105466753	-0.37613016758091	-0.0313607539562964	0.815669964771723	0.686512965494067	0.969125894005353	0.816 (0.687-0.969)	2.05e-02
LDL	Esophageal_cancer	4U4oRK	NVqDg9	NA	rs12450155	-0.209817992917604	0.0878546346082009	0.0169292611274953	-0.382013076749678	-0.0376229090855307	0.810731791470588	0.682486128446776	0.963076039650771	0.811 (0.682-0.963)	1.69e-02
LDL	Esophageal_cancer	4U4oRK	NVqDg9	NA	rs12452857	-0.212207293896964	0.0878890115894403	0.0157571795635825	-0.384469756612267	-0.0399448311816607	0.808797021501548	0.680811536329111	0.96084244623251	0.809 (0.681-0.961)	1.58e-02
LDL	Esophageal_cancer	4U4oRK	NVqDg9	NA	rs12454507	-0.213587272060718	0.0878936155165154	0.0150960804984852	-0.385858758473089	-0.0413157856483483	0.807681669030994	0.679866544288065	0.959526077536014	0.808 (0.680-0.960)	1.51e-02
LDL	Esophageal_cancer	4U4oRK	NVqDg9	NA	rs12461923	-0.211042776739067	0.0878179245043522	0.0162529334904302	-0.383165908767597	-0.0389196447105363	0.809739428128186	0.681699789931315	0.961827994008074	0.810 (0.682-0.962)	1.63e-02
LDL	Esophageal_cancer	4U4oRK	NVqDg9	NA	rs12478744	-0.216917698887037	0.0874236012670475	0.0130931386409681	-0.38826795737045	-0.0455674404036239	0.804996218663493	0.678230582029741	0.955455164117189	0.805 (0.678-0.955)	1.31e-02
LDL	Esophageal_cancer	4U4oRK	NVqDg9	NA	rs12533280	-0.215755399330384	0.0879125335006916	0.0141196372818302	-0.38806396499174	-0.0434468336690288	0.805932409373181	0.67836895001201	0.957483458620212	0.806 (0.678-0.957)	1.41e-02
LDL	Esophageal_cancer	4U4oRK	NVqDg9	NA	rs12537520	-0.212231213909507	0.087914667769106	0.0157758982206526	-0.384543962736955	-0.0399184650820593	0.80877767529803	0.680761017817771	0.960867780234126	0.809 (0.681-0.961)	1.58e-02
LDL	Esophageal_cancer	4U4oRK	NVqDg9	NA	rs12588332	-0.220205369984481	0.0877408964843197	0.0120825805282662	-0.392177527093748	-0.0482332128752143	0.802354001612086	0.675584168820113	0.952911529924179	0.802 (0.676-0.953)	1.21e-02
LDL	Esophageal_cancer	4U4oRK	NVqDg9	NA	rs12597021	-0.212713222246973	0.0879377387381621	0.01556721456111	-0.38507119017377	-0.040355254320175	0.80838793165277	0.680402196529789	0.960448175174626	0.808 (0.680-0.960)	1.56e-02
LDL	Esophageal_cancer	4U4oRK	NVqDg9	NA	rs1260326	-0.185028165667868	0.0873380560998386	0.0341303293278835	-0.356210755623552	-0.0138455757121843	0.831080875574559	0.700325007247074	0.986249833432122	0.831 (0.700-0.986)	3.41e-02
LDL	Esophageal_cancer	4U4oRK	NVqDg9	NA	rs12614487	-0.20301126495249	0.087805056129873	0.0207739334908745	-0.375109174967041	-0.0309133549379386	0.816269046141794	0.687214248102424	0.969559576986432	0.816 (0.687-0.970)	2.08e-02
LDL	Esophageal_cancer	4U4oRK	NVqDg9	NA	rs12621984	-0.215824539386701	0.0877176767763679	0.0138764750339439	-0.387751185868382	-0.0438978929050196	0.805876689087284	0.67858116284365	0.957051674250378	0.806 (0.679-0.957)	1.39e-02
LDL	Esophageal_cancer	4U4oRK	NVqDg9	NA	rs1265097	-0.210908982000222	0.0879232295468336	0.0164495404281616	-0.383238511912016	-0.0385794520884286	0.809847774251413	0.681650298179666	0.962155256458352	0.810 (0.682-0.962)	1.64e-02
LDL	Esophageal_cancer	4U4oRK	NVqDg9	NA	rs12712955	-0.210447014856902	0.087870982979195	0.0166224233492438	-0.382674141496124	-0.0382198882176801	0.810221983743799	0.682035110019937	0.962501274930768	0.810 (0.682-0.963)	1.66e-02
LDL	Esophageal_cancer	4U4oRK	NVqDg9	NA	rs12743200	-0.212056637831842	0.0878888113009388	0.0158312379386419	-0.384318707981682	-0.0397945676820019	0.808918880857485	0.680914379746342	0.960986836629133	0.809 (0.681-0.961)	1.58e-02
LDL	Esophageal_cancer	4U4oRK	NVqDg9	NA	rs12811045	-0.212836386699592	0.0879019231072177	0.0154653696893218	-0.385124155989739	-0.0405486174094456	0.808288373126825	0.680366159426639	0.960262477902468	0.808 (0.680-0.960)	1.55e-02
LDL	Esophageal_cancer	4U4oRK	NVqDg9	NA	rs12897637	-0.214453687463798	0.0878770179268893	0.0146716482877363	-0.386692642600501	-0.0422147323270948	0.806982184258109	0.679299850679266	0.958663902338269	0.807 (0.679-0.959)	1.47e-02
LDL	Esophageal_cancer	4U4oRK	NVqDg9	NA	rs12917376	-0.214399080770512	0.0878930434884411	0.0147150139283	-0.386669446007856	-0.0421287155331672	0.80702625208992	0.679315608303946	0.958746367080227	0.807 (0.679-0.959)	1.47e-02
LDL	Esophageal_cancer	4U4oRK	NVqDg9	NA	rs1292071	-0.213818599349571	0.0879151057911407	0.0150114345885119	-0.386132206700207	-0.0415049919989352	0.807494851829033	0.679680661402684	0.959344546282565	0.807 (0.680-0.959)	1.50e-02
LDL	Esophageal_cancer	4U4oRK	NVqDg9	NA	rs12931204	-0.212765053599822	0.0878987037147388	0.0154961526181273	-0.38504651288071	-0.0404835943189336	0.808346032898489	0.680418987221365	0.960324919166524	0.808 (0.680-0.960)	1.55e-02
LDL	Esophageal_cancer	4U4oRK	NVqDg9	NA	rs12943633	-0.213404886497427	0.0878735441627461	0.0151595293619422	-0.385637033056409	-0.0411727399384442	0.807828991941538	0.680017304693973	0.959663343442362	0.808 (0.680-0.960)	1.52e-02
LDL	Esophageal_cancer	4U4oRK	NVqDg9	NA	rs12968116	-0.210828060182853	0.0877972735978142	0.0163366992852379	-0.382910716434569	-0.0387454039311374	0.809913311256749	0.681873776690231	0.961995598268722	0.810 (0.682-0.962)	1.63e-02
LDL	Esophageal_cancer	4U4oRK	NVqDg9	NA	rs13014455	-0.217753679960162	0.0874507243074696	0.0127737438260797	-0.389157099602803	-0.0463502603175219	0.804323538273966	0.677627806592246	0.954707507466319	0.804 (0.678-0.955)	1.28e-02
LDL	Esophageal_cancer	4U4oRK	NVqDg9	NA	rs13023873	-0.210323566316937	0.0878620358756911	0.0166751361314164	-0.382533156633292	-0.0381139760005828	0.810322010638699	0.682131273425003	0.962603220973325	0.810 (0.682-0.963)	1.67e-02
LDL	Esophageal_cancer	4U4oRK	NVqDg9	NA	rs13076933	-0.214301981870344	0.08795081743316	0.0148255939575966	-0.386685584039337	-0.0419183797013502	0.807104617255929	0.679304645575733	0.958948047004362	0.807 (0.679-0.959)	1.48e-02
LDL	Esophageal_cancer	4U4oRK	NVqDg9	NA	rs13107325	-0.208714666869567	0.0876744430088422	0.0172861343850707	-0.380556575166898	-0.0368727585722365	0.811626786619027	0.683480894836638	0.96379876267789	0.812 (0.683-0.964)	1.73e-02
LDL	Esophageal_cancer	4U4oRK	NVqDg9	NA	rs13108218	-0.205022182415855	0.0877973939083244	0.0195343382131652	-0.377105074476171	-0.0329392903555391	0.814629245766293	0.685844005410204	0.967597300294032	0.815 (0.686-0.968)	1.95e-02
LDL	Esophageal_cancer	4U4oRK	NVqDg9	NA	rs13112099	-0.209564565624256	0.0878664293347379	0.0170774667610936	-0.381782767120342	-0.0373463641281698	0.810937279071115	0.682643329675829	0.963342410303124	0.811 (0.683-0.963)	1.71e-02
LDL	Esophageal_cancer	4U4oRK	NVqDg9	NA	rs13173241	-0.211393762697926	0.0879092711037502	0.016186583897938	-0.383695934061277	-0.0390915913345758	0.809455270829106	0.681338567536914	0.961662625149314	0.809 (0.681-0.962)	1.62e-02
LDL	Esophageal_cancer	4U4oRK	NVqDg9	NA	rs13194984	-0.216786048958823	0.0876598690636363	0.013397048857644	-0.38859939232355	-0.0449727055940954	0.805102203334177	0.678005829955999	0.956023575572518	0.805 (0.678-0.956)	1.34e-02
LDL	Esophageal_cancer	4U4oRK	NVqDg9	NA	rs13214703	-0.215404674837865	0.0878548147502985	0.0142133571697039	-0.38760011174845	-0.0432092379272805	0.806215119182192	0.67868368663978	0.957710979640717	0.806 (0.679-0.958)	1.42e-02
LDL	Esophageal_cancer	4U4oRK	NVqDg9	NA	rs1321940	-0.215087507672133	0.0879141927572315	0.0144226060219467	-0.387399325476306	-0.0427756898679589	0.806470864701411	0.67881997068871	0.958126283397895	0.806 (0.679-0.958)	1.44e-02
LDL	Esophageal_cancer	4U4oRK	NVqDg9	NA	rs132646	-0.21242678751788	0.0879012029280738	0.0156639016654541	-0.384713145256905	-0.0401404297788554	0.808619515196176	0.680645854695362	0.960654525177048	0.809 (0.681-0.961)	1.57e-02
LDL	Esophageal_cancer	4U4oRK	NVqDg9	NA	rs13268	-0.211962686578469	0.0878998052315423	0.0158908655996475	-0.384246304832292	-0.0396790683246465	0.808994883370428	0.680963681876694	0.961097836401268	0.809 (0.681-0.961)	1.59e-02
LDL	Esophageal_cancer	4U4oRK	NVqDg9	NA	rs13319523	-0.213167946863215	0.087907083923332	0.0153116161157863	-0.385465831352946	-0.0408700623734842	0.808020421325103	0.680133734781152	0.959953855969931	0.808 (0.680-0.960)	1.53e-02
LDL	Esophageal_cancer	4U4oRK	NVqDg9	NA	rs13359253	-0.211558706379688	0.0878562523326519	0.0160397555704999	-0.383756960951686	-0.0393604518076902	0.809321767307098	0.681296988831544	0.961404106835175	0.809 (0.681-0.961)	1.60e-02
LDL	Esophageal_cancer	4U4oRK	NVqDg9	NA	rs13379043	-0.212437590613212	0.0879642410124678	0.0157332705972804	-0.384847502997649	-0.0400276782287753	0.808610779649651	0.680554410799313	0.960762846570441	0.809 (0.681-0.961)	1.57e-02
LDL	Esophageal_cancer	4U4oRK	NVqDg9	NA	rs13420469	-0.207698120123469	0.0887873824929063	0.0193211964064318	-0.381721389809565	-0.0336748504373723	0.81245226268443	0.682685229773469	0.966885836039077	0.812 (0.683-0.967)	1.93e-02
LDL	Esophageal_cancer	4U4oRK	NVqDg9	NA	rs13423029	-0.212304672048488	0.0878895644214357	0.0157099755908251	-0.384568218314502	-0.0400411257824743	0.808718266177222	0.680744505766368	0.96074992674734	0.809 (0.681-0.961)	1.57e-02
LDL	Esophageal_cancer	4U4oRK	NVqDg9	NA	rs1358756	-0.211479512196355	0.0879267056885387	0.0161645227680484	-0.38381585534589	-0.0391431690468188	0.8093858634215	0.681256865439646	0.961613026070273	0.809 (0.681-0.962)	1.62e-02
LDL	Esophageal_cancer	4U4oRK	NVqDg9	NA	rs13621	-0.215844186542585	0.0878348971037403	0.0139952487135299	-0.388000584865916	-0.0436877882192543	0.805860856057887	0.678411946483963	0.957252776417171	0.806 (0.678-0.957)	1.40e-02
LDL	Esophageal_cancer	4U4oRK	NVqDg9	NA	rs1375131	-0.213185097558295	0.0879273381045754	0.0153269548593172	-0.385522680243263	-0.0408475148733277	0.808006563332076	0.680095071032068	0.959975500773666	0.808 (0.680-0.960)	1.53e-02
LDL	Esophageal_cancer	4U4oRK	NVqDg9	NA	rs138529836	-0.214473642774174	0.0879014948561611	0.0146900394593653	-0.386760572692249	-0.0421867128560981	0.806966080838829	0.679253707345363	0.958690763969998	0.807 (0.679-0.959)	1.47e-02
LDL	Esophageal_cancer	4U4oRK	NVqDg9	NA	rs139262716	-0.213878066914222	0.0880551447788982	0.015144269718644	-0.386466150680863	-0.0412899831475815	0.807446833504507	0.679453724031334	0.95955083602778	0.807 (0.679-0.960)	1.51e-02
LDL	Esophageal_cancer	4U4oRK	NVqDg9	NA	rs1392969	-0.212106402978139	0.0879323221355955	0.0158585318839791	-0.384453754363906	-0.0397590515923714	0.808878625892692	0.680822430931571	0.961020967729854	0.809 (0.681-0.961)	1.59e-02
LDL	Esophageal_cancer	4U4oRK	NVqDg9	NA	rs140201293	-0.215445667683486	0.0878797512872383	0.0142224148796921	-0.387689980206473	-0.0432013551604986	0.806182070807653	0.678622697123934	0.957718529082769	0.806 (0.679-0.958)	1.42e-02
LDL	Esophageal_cancer	4U4oRK	NVqDg9	NA	rs140285439	-0.211220500891751	0.0877733134670589	0.0161092074329284	-0.383256195287186	-0.0391848064963157	0.809595530661833	0.681638244408284	0.961572987790017	0.810 (0.682-0.962)	1.61e-02
LDL	Esophageal_cancer	4U4oRK	NVqDg9	NA	rs142325547	-0.211503999511256	0.087838311501336	0.0160455111245328	-0.383667090053875	-0.0393409089686373	0.809366043977649	0.681358220355031	0.961422895584492	0.809 (0.681-0.961)	1.60e-02
LDL	Esophageal_cancer	4U4oRK	NVqDg9	NA	rs142385484	-0.21350658530001	0.0879457007751984	0.0151945217122784	-0.385880158819399	-0.0411330117806211	0.807746840877769	0.679851995064253	0.959701469856469	0.808 (0.680-0.960)	1.52e-02
LDL	Esophageal_cancer	4U4oRK	NVqDg9	NA	rs142550943	-0.212753939628104	0.0879189534458007	0.0155253272993849	-0.385075088381874	-0.0404327908743351	0.808355016883361	0.680399544185603	0.960373708219667	0.808 (0.680-0.960)	1.55e-02
LDL	Esophageal_cancer	4U4oRK	NVqDg9	NA	rs142787485	-0.212788092694993	0.087901053259862	0.0154877408590693	-0.385074157084323	-0.0405020283056636	0.808327409551839	0.680400177840327	0.960307216712871	0.808 (0.680-0.960)	1.55e-02
LDL	Esophageal_cancer	4U4oRK	NVqDg9	NA	rs1434282	-0.211820166617573	0.0878997460537793	0.0159615868011335	-0.384103668882981	-0.0395366643521658	0.809110189506089	0.681060818705343	0.961234710296576	0.809 (0.681-0.961)	1.60e-02
LDL	Esophageal_cancer	4U4oRK	NVqDg9	NA	rs143524414	-0.214117651074488	0.0878351290740022	0.0147801242606173	-0.386274504059532	-0.0419607980894433	0.807253405205046	0.679583951520325	0.958907370836658	0.807 (0.680-0.959)	1.48e-02
LDL	Esophageal_cancer	4U4oRK	NVqDg9	NA	rs143729015	-0.200880299014962	0.0876646310539466	0.0219366227482842	-0.372702975880698	-0.0290576221492269	0.818010342337483	0.688869813409413	0.9713604909748	0.818 (0.689-0.971)	2.19e-02
LDL	Esophageal_cancer	4U4oRK	NVqDg9	NA	rs144216243	-0.212959256398836	0.0879128048422086	0.0154187171910483	-0.385268353889565	-0.0406501589081074	0.808189065078616	0.680268059128435	0.960164976361663	0.808 (0.680-0.960)	1.54e-02
LDL	Esophageal_cancer	4U4oRK	NVqDg9	NA	rs144646355	-0.215256172154027	0.0877339412937196	0.0141469292728595	-0.387214697089717	-0.0432976472183363	0.806334853181332	0.678945311695081	0.957626312834692	0.806 (0.679-0.958)	1.41e-02
LDL	Esophageal_cancer	4U4oRK	NVqDg9	NA	rs144893550	-0.217563885682638	0.0881294855255426	0.0135610763522923	-0.390297677312701	-0.0448300940525739	0.804476208766344	0.67685536002185	0.956159925290652	0.804 (0.677-0.956)	1.36e-02
LDL	Esophageal_cancer	4U4oRK	NVqDg9	NA	rs146824639	-0.208866924186401	0.0876371663804126	0.0171575319457583	-0.380635770292009	-0.0370980780807919	0.811503219909433	0.683426768624954	0.963581624477992	0.812 (0.683-0.964)	1.72e-02
LDL	Esophageal_cancer	4U4oRK	NVqDg9	NA	rs146837427	-0.215341742013629	0.0877319553003261	0.0141064305675297	-0.387296374402268	-0.0433871096249898	0.806265858173142	0.678889859531275	0.957540645112148	0.806 (0.679-0.958)	1.41e-02
LDL	Esophageal_cancer	4U4oRK	NVqDg9	NA	rs146932505	-0.212497905135939	0.087892852292937	0.0156192624166576	-0.384767895630096	-0.0402279146417829	0.808562010147174	0.68060859010094	0.960570486123718	0.809 (0.681-0.961)	1.56e-02
LDL	Esophageal_cancer	4U4oRK	NVqDg9	NA	rs147654565	-0.214347414508744	0.0877909798326511	0.0146237412882585	-0.386417734980741	-0.0422770940367483	0.807067949196671	0.679486621055443	0.958604120282411	0.807 (0.679-0.959)	1.46e-02
LDL	Esophageal_cancer	4U4oRK	NVqDg9	NA	rs1477034	-0.208791912908748	0.0876867462908934	0.0172604903961715	-0.380657935638899	-0.0369258901785967	0.811564094085874	0.683411620401437	0.963747555861783	0.812 (0.683-0.964)	1.73e-02
LDL	Esophageal_cancer	4U4oRK	NVqDg9	NA	rs147791730	-0.211642347094837	0.0878994185324826	0.0160499069246988	-0.383925207418503	-0.0393594867711714	0.80925407788653	0.681182372662473	0.961405034625695	0.809 (0.681-0.961)	1.60e-02
LDL	Esophageal_cancer	4U4oRK	NVqDg9	NA	rs147871592	-0.216757460701147	0.0877451985947478	0.0134997648180471	-0.388738049946852	-0.044776871455441	0.805125220132425	0.677911825796379	0.956210815959405	0.805 (0.678-0.956)	1.35e-02
LDL	Esophageal_cancer	4U4oRK	NVqDg9	NA	rs148739338	-0.213814941005026	0.0878323872928263	0.014918482478731	-0.385966420098965	-0.0416634619110861	0.807497805928823	0.679793352690562	0.959192531081829	0.807 (0.680-0.959)	1.49e-02
LDL	Esophageal_cancer	4U4oRK	NVqDg9	NA	rs1495741	-0.212798612703338	0.0879874668293922	0.0155841956341304	-0.385254047688947	-0.0403431777177292	0.808318905985474	0.680277791249378	0.960459774195446	0.808 (0.680-0.960)	1.56e-02
LDL	Esophageal_cancer	4U4oRK	NVqDg9	NA	rs149936105	-0.206764323958965	0.0875277661159665	0.0181633477953515	-0.378318745546259	-0.0352099023716705	0.813211281820593	0.685012121301196	0.965402754660915	0.813 (0.685-0.965)	1.82e-02
LDL	Esophageal_cancer	4U4oRK	NVqDg9	NA	rs150688657	-0.210121039871185	0.0878233164691524	0.0167320783388234	-0.382254740150723	-0.037987339591646	0.810486138895024	0.682321216455209	0.962725129307314	0.810 (0.682-0.963)	1.67e-02
LDL	Esophageal_cancer	4U4oRK	NVqDg9	NA	rs1511754	-0.207185625674955	0.0875436609396267	0.0179496658759033	-0.378771201116623	-0.0356000502332865	0.812868746672489	0.684702253857058	0.965026178305593	0.813 (0.685-0.965)	1.79e-02
LDL	Esophageal_cancer	4U4oRK	NVqDg9	NA	rs151191319	-0.211636915581107	0.0878849333293137	0.0160351843905004	-0.383891384906562	-0.0393824462556521	0.809258473373102	0.681205412351034	0.961382961515118	0.809 (0.681-0.961)	1.60e-02
LDL	Esophageal_cancer	4U4oRK	NVqDg9	NA	rs1536464	-0.213229558985216	0.0878977050450892	0.015271187568048	-0.385509060873591	-0.040950057096841	0.807970639005938	0.680104333561327	0.959877067798153	0.808 (0.680-0.960)	1.53e-02
LDL	Esophageal_cancer	4U4oRK	NVqDg9	NA	rs1571791	-0.215830780114344	0.0878612237153845	0.0140299206260356	-0.388038778596497	-0.0436227816321902	0.805871659846047	0.67838603589567	0.957315006175774	0.806 (0.678-0.957)	1.40e-02
LDL	Esophageal_cancer	4U4oRK	NVqDg9	NA	rs1601934	-0.213272692039983	0.0878874767573866	0.0152386881198772	-0.385532146484461	-0.0410132375955057	0.807935789515703	0.68008863311856	0.959816424202119	0.808 (0.680-0.960)	1.52e-02
LDL	Esophageal_cancer	4U4oRK	NVqDg9	NA	rs1631174	-0.210055559041898	0.087805353003425	0.0167437672738526	-0.382154050928611	-0.0379570671551847	0.810539211937139	0.682389922306636	0.962754273783755	0.811 (0.682-0.963)	1.67e-02
LDL	Esophageal_cancer	4U4oRK	NVqDg9	NA	rs1640266	-0.208811824465973	0.0879018648188483	0.0175246821103491	-0.381099479510915	-0.0365241694210298	0.811547934741853	0.683109930797883	0.964134791035023	0.812 (0.683-0.964)	1.75e-02
LDL	Esophageal_cancer	4U4oRK	NVqDg9	NA	rs165722	-0.212314538683645	0.0879091120267425	0.0157283148251231	-0.38461639825606	-0.0400126791112294	0.80871028688851	0.68071170832596	0.960777257273384	0.809 (0.681-0.961)	1.57e-02
LDL	Esophageal_cancer	4U4oRK	NVqDg9	NA	rs1661052	-0.214070269231263	0.0878701606809996	0.0148420160833082	-0.386295784166023	-0.041844754296504	0.807291655265506	0.679569490055339	0.959018652541698	0.807 (0.680-0.959)	1.48e-02
LDL	Esophageal_cancer	4U4oRK	NVqDg9	NA	rs16828576	-0.214978358355158	0.087889268476411	0.0144445495358813	-0.387241324568924	-0.0427153921413927	0.806558895249603	0.678927233333603	0.958184057976368	0.807 (0.679-0.958)	1.44e-02
LDL	Esophageal_cancer	4U4oRK	NVqDg9	NA	rs16896059	-0.213370124277082	0.0879039708945161	0.0152112822746663	-0.385661907230334	-0.0410783413238307	0.807857074359058	0.680000390035634	0.95975393860844	0.808 (0.680-0.960)	1.52e-02
LDL	Esophageal_cancer	4U4oRK	NVqDg9	NA	rs16900659	-0.213498460460571	0.0878705042518425	0.0151115640314839	-0.385724648794182	-0.0412722721269595	0.80775340371782	0.67995772708613	0.959567830802922	0.808 (0.680-0.960)	1.51e-02
LDL	Esophageal_cancer	4U4oRK	NVqDg9	NA	rs16949940	-0.214656698174533	0.0878368270183374	0.0145329945686248	-0.386816879130474	-0.0424965172185914	0.806818374859426	0.679215462065189	0.958393803391255	0.807 (0.679-0.958)	1.45e-02
LDL	Esophageal_cancer	4U4oRK	NVqDg9	NA	rs17036094	-0.213118263754669	0.0879405632164755	0.0153744923543623	-0.385481767658961	-0.0407547598503767	0.808060567288683	0.680122896048188	0.960064547452972	0.808 (0.680-0.960)	1.54e-02
LDL	Esophageal_cancer	4U4oRK	NVqDg9	NA	rs17050272	-0.208493578091544	0.0880267066573854	0.017859106059802	-0.38102592314002	-0.035961233043069	0.811806248031213	0.683160179733358	0.964677690376712	0.812 (0.683-0.965)	1.79e-02
LDL	Esophageal_cancer	4U4oRK	NVqDg9	NA	rs17083112	-0.213519302712849	0.0879124226364223	0.0151500219987043	-0.385827651080237	-0.0412109543454615	0.807736568493043	0.679887693492692	0.959626671177465	0.808 (0.680-0.960)	1.52e-02
LDL	Esophageal_cancer	4U4oRK	NVqDg9	NA	rs17118785	-0.211819855753336	0.0879115764918866	0.0159759337676677	-0.384126545677433	-0.039513165829238	0.80911044102955	0.681045238395198	0.961257298157845	0.809 (0.681-0.961)	1.60e-02
LDL	Esophageal_cancer	4U4oRK	NVqDg9	NA	rs17122278	-0.212444344136843	0.0879852496405985	0.0157548769312911	-0.384895433432416	-0.0399932548412701	0.808605318696083	0.680521792312236	0.960795919851453	0.809 (0.681-0.961)	1.58e-02
LDL	Esophageal_cancer	4U4oRK	NVqDg9	NA	rs17122585	-0.214927597836315	0.0876751581393986	0.0142298495283642	-0.386770907789536	-0.0430842878830938	0.806599837636723	0.679246687228492	0.95783065314639	0.807 (0.679-0.958)	1.42e-02
LDL	Esophageal_cancer	4U4oRK	NVqDg9	NA	rs17127001	-0.216581007546886	0.0876776087246054	0.0135038484710409	-0.388429120647113	-0.0447328944466597	0.805267299551904	0.67812128497438	0.956252868175514	0.805 (0.678-0.956)	1.35e-02
LDL	Esophageal_cancer	4U4oRK	NVqDg9	NA	rs17131683	-0.210930982260009	0.0877476166406023	0.0162239980678233	-0.382916310875589	-0.0389456536444281	0.809829957585979	0.681869961998275	0.961802978212681	0.810 (0.682-0.962)	1.62e-02
LDL	Esophageal_cancer	4U4oRK	NVqDg9	NA	rs17185536	-0.213090149012	0.0879269220246837	0.0153721125808744	-0.38542691618038	-0.0407533818436197	0.808083286022958	0.680160202817809	0.960065870429317	0.808 (0.680-0.960)	1.54e-02
LDL	Esophageal_cancer	4U4oRK	NVqDg9	NA	rs174533	-0.239731984197297	0.0880537106056044	0.00647772143006753	-0.412317256984282	-0.0671467114103127	0.786838718019401	0.66211418237829	0.935058007594061	0.787 (0.662-0.935)	6.48e-03
LDL	Esophageal_cancer	4U4oRK	NVqDg9	NA	rs17476364	-0.210259419439212	0.0878717690664168	0.0167204301899379	-0.382488086809389	-0.0380307520690354	0.810373991932835	0.682162017654188	0.962683335931589	0.810 (0.682-0.963)	1.67e-02
LDL	Esophageal_cancer	4U4oRK	NVqDg9	NA	rs17533945	-0.216019359853758	0.0877421863666867	0.013817302185857	-0.387994045132464	-0.0440446745750519	0.805719703106863	0.678416383131772	0.956911206916591	0.806 (0.678-0.957)	1.38e-02
LDL	Esophageal_cancer	4U4oRK	NVqDg9	NA	rs17617028	-0.219674787772838	0.0874870028349161	0.0120409486696494	-0.391149313329273	-0.0482002622164021	0.802779829331099	0.67627917100573	0.952942929504195	0.803 (0.676-0.953)	1.20e-02
LDL	Esophageal_cancer	4U4oRK	NVqDg9	NA	rs17681684	-0.212818641122774	0.087898080677509	0.0154694565644813	-0.385098879250692	-0.0405384029948568	0.808302716797509	0.680383357081856	0.960272286471625	0.808 (0.680-0.960)	1.55e-02
LDL	Esophageal_cancer	4U4oRK	NVqDg9	NA	rs17703146	-0.211505434512363	0.0878724440749793	0.0160859433895582	-0.383735424899322	-0.0392754441254032	0.809364882537314	0.681311661437165	0.961485837043837	0.809 (0.681-0.961)	1.61e-02
LDL	Esophageal_cancer	4U4oRK	NVqDg9	NA	rs17710008	-0.215523292125931	0.0877630516877771	0.0140594589309178	-0.387538873433975	-0.0435077108178882	0.806119493802681	0.678725249357414	0.957425171531365	0.806 (0.679-0.957)	1.41e-02
LDL	Esophageal_cancer	4U4oRK	NVqDg9	NA	rs17725246	-0.208442449125157	0.0883140023622871	0.0182629993352355	-0.38153789375524	-0.0353470044950747	0.811847755906699	0.682810511313461	0.96527040496623	0.812 (0.683-0.965)	1.83e-02
LDL	Esophageal_cancer	4U4oRK	NVqDg9	NA	rs17853159	-0.211229135997304	0.0878713138570245	0.0162235911291817	-0.383456911157072	-0.0390013608375355	0.809588539749155	0.681501442524725	0.961749400360792	0.810 (0.682-0.962)	1.62e-02
LDL	Esophageal_cancer	4U4oRK	NVqDg9	NA	rs1800961	-0.217383083579171	0.087858757648232	0.0133522387830545	-0.389586248569705	-0.0451799185886359	0.804621672906793	0.677337065709139	0.955825495587654	0.805 (0.677-0.956)	1.34e-02
LDL	Esophageal_cancer	4U4oRK	NVqDg9	NA	rs1801689	-0.211192298225118	0.0880183013425449	0.0164213602816709	-0.383708168856506	-0.0386764275937297	0.809618363736668	0.681330231550053	0.962061955490206	0.810 (0.681-0.962)	1.64e-02
LDL	Esophageal_cancer	4U4oRK	NVqDg9	NA	rs181058325	-0.214803065457976	0.0878541440294353	0.0144853589746498	-0.38699718775567	-0.0426089431602833	0.806700291687633	0.679093004699404	0.958286061122024	0.807 (0.679-0.958)	1.45e-02
LDL	Esophageal_cancer	4U4oRK	NVqDg9	NA	rs181501802	-0.214198279252681	0.0878555515723652	0.014765777376467	-0.386395160334517	-0.0420013981708453	0.807188320457511	0.679501960398667	0.95886843990965	0.807 (0.680-0.959)	1.48e-02
LDL	Esophageal_cancer	4U4oRK	NVqDg9	NA	rs1819138	-0.218333236321137	0.0877899055040064	0.0128826465982713	-0.39040145110899	-0.0462650215332849	0.803857522505323	0.676785123816004	0.954788889041942	0.804 (0.677-0.955)	1.29e-02
LDL	Esophageal_cancer	4U4oRK	NVqDg9	NA	rs1838931	-0.209823023273909	0.0878256162339227	0.0168903098451834	-0.381961231092397	-0.0376848154554204	0.810727713211067	0.682521513305958	0.963016420954636	0.811 (0.683-0.963)	1.69e-02
LDL	Esophageal_cancer	4U4oRK	NVqDg9	NA	rs1862719	-0.209826748880569	0.0878385818389924	0.0169045780281882	-0.381990369284995	-0.0376631284761442	0.810724692764125	0.682501626152391	0.963037306098267	0.811 (0.683-0.963)	1.69e-02
LDL	Esophageal_cancer	4U4oRK	NVqDg9	NA	rs1870140	-0.211100299128149	0.0878353517069993	0.0162450200047753	-0.383257588473868	-0.0389430097824303	0.809692851321363	0.681637294759622	0.961805521090386	0.810 (0.682-0.962)	1.62e-02
LDL	Esophageal_cancer	4U4oRK	NVqDg9	NA	rs1871859	-0.213763110512453	0.0879595993735028	0.015088745389477	-0.386163925284518	-0.0413622957403871	0.807539660022506	0.679659103236219	0.959481450927636	0.808 (0.680-0.959)	1.51e-02
LDL	Esophageal_cancer	4U4oRK	NVqDg9	NA	rs187429064	-0.218588253627965	0.08808697995061	0.0130828989698472	-0.391238734331161	-0.0459377729247695	0.803652551061604	0.676218700148426	0.955101393507844	0.804 (0.676-0.955)	1.31e-02
LDL	Esophageal_cancer	4U4oRK	NVqDg9	NA	rs1998848	-0.201043044106211	0.0877025968556938	0.0218867721510476	-0.372940133943371	-0.0291459542690513	0.817877226001985	0.688706461749877	0.971274692432958	0.818 (0.689-0.971)	2.19e-02
LDL	Esophageal_cancer	4U4oRK	NVqDg9	NA	rs2004283	-0.213193664025268	0.0879097549407944	0.0153023879510706	-0.385496783709225	-0.0408905443413115	0.807999641600184	0.680112683365272	0.959934194427292	0.808 (0.680-0.960)	1.53e-02
LDL	Esophageal_cancer	4U4oRK	NVqDg9	NA	rs2008998	-0.22451187858567	0.0874676094808346	0.010264173192525	-0.395948393168106	-0.0530753640032342	0.798906086769165	0.67304142857702	0.948308541461175	0.799 (0.673-0.948)	1.03e-02
LDL	Esophageal_cancer	4U4oRK	NVqDg9	NA	rs2011442	-0.210901355774239	0.0878981222373305	0.0164226784105719	-0.383181675359407	-0.0386210361890714	0.809853950357102	0.681689041933719	0.962115246929219	0.810 (0.682-0.962)	1.64e-02
LDL	Esophageal_cancer	4U4oRK	NVqDg9	NA	rs201796	-0.214856116328743	0.087790374638633	0.0143900356688575	-0.386925250620464	-0.0427869820370224	0.806657496669877	0.679141858461879	0.958115464135005	0.807 (0.679-0.958)	1.44e-02
LDL	Esophageal_cancer	4U4oRK	NVqDg9	NA	rs2027075	-0.212840771115505	0.0879320152654635	0.0154985354045912	-0.385187521035813	-0.0404940211951963	0.808284829262189	0.680323049359449	0.960314906029622	0.808 (0.680-0.960)	1.55e-02
LDL	Esophageal_cancer	4U4oRK	NVqDg9	NA	rs203273	-0.212395874600918	0.0879073680358318	0.0156863394126925	-0.384694315951148	-0.0400974332506874	0.808644512370469	0.680658670904931	0.960695830874394	0.809 (0.681-0.961)	1.57e-02
LDL	Esophageal_cancer	4U4oRK	NVqDg9	NA	rs2038077	-0.212350298752454	0.0879089315534837	0.0157105430014406	-0.384651804597282	-0.0400487929076261	0.80868136787008	0.680687607241609	0.960742560585651	0.809 (0.681-0.961)	1.57e-02
LDL	Esophageal_cancer	4U4oRK	NVqDg9	NA	rs2055163	-0.214118428320812	0.0878831503245818	0.0148343074016077	-0.386369402956992	-0.0418674536846311	0.807252777770548	0.679519462812597	0.958996883652154	0.807 (0.680-0.959)	1.48e-02
LDL	Esophageal_cancer	4U4oRK	NVqDg9	NA	rs2057251	-0.214346351437161	0.0878668682145085	0.0147098606175222	-0.386565413137598	-0.0421272897367243	0.80706880716813	0.679386283132679	0.958747734058362	0.807 (0.679-0.959)	1.47e-02
LDL	Esophageal_cancer	4U4oRK	NVqDg9	NA	rs2057655	-0.218565477067094	0.0878517599979519	0.0128503629024798	-0.39075492666308	-0.0463760274711085	0.80367085571131	0.67654593909483	0.954682907688279	0.804 (0.677-0.955)	1.29e-02
LDL	Esophageal_cancer	4U4oRK	NVqDg9	NA	rs2059237	-0.21169595458459	0.0878266532828468	0.0159357406082633	-0.38383619501897	-0.0395557141502107	0.809210696969623	0.681243009038638	0.961216399143884	0.809 (0.681-0.961)	1.59e-02
LDL	Esophageal_cancer	4U4oRK	NVqDg9	NA	rs2062059	-0.214576164948069	0.0878073532779985	0.014536896516791	-0.386678577372946	-0.0424737525231915	0.806883353162745	0.679309405253437	0.958415621182599	0.807 (0.679-0.958)	1.45e-02
LDL	Esophageal_cancer	4U4oRK	NVqDg9	NA	rs2068888	-0.219830108902398	0.087793380769517	0.0122815890675935	-0.391905135210652	-0.047755082594145	0.80265515034411	0.675768217529596	0.953367254721046	0.803 (0.676-0.953)	1.23e-02
LDL	Esophageal_cancer	4U4oRK	NVqDg9	NA	rs2072860	-0.215295948181746	0.0878191405569348	0.0142229218114093	-0.387421463673339	-0.043170432690154	0.806302781021717	0.678804943004793	0.957748144563473	0.806 (0.679-0.958)	1.42e-02
LDL	Esophageal_cancer	4U4oRK	NVqDg9	NA	rs2075710	-0.212846384986736	0.087912550105052	0.0154729857067034	-0.385154983192638	-0.0405377867808343	0.808280291667976	0.680345185964275	0.960272878205056	0.808 (0.680-0.960)	1.55e-02
LDL	Esophageal_cancer	4U4oRK	NVqDg9	NA	rs208432	-0.214522378418162	0.0879071218310446	0.0146738543855928	-0.38682033720701	-0.0422244196293149	0.806926753785525	0.679213113290198	0.958654615516301	0.807 (0.679-0.959)	1.47e-02
LDL	Esophageal_cancer	4U4oRK	NVqDg9	NA	rs214097	-0.213344296434442	0.0878932426027139	0.0152111806383427	-0.385615051935762	-0.0410735409331232	0.807877939833904	0.680032252400673	0.959758545813387	0.808 (0.680-0.960)	1.52e-02
LDL	Esophageal_cancer	4U4oRK	NVqDg9	NA	rs2147324	-0.213613790406378	0.0879151211459647	0.0151082806952361	-0.385927427852468	-0.0413001529602868	0.8076602509333	0.679819859877321	0.959541077625117	0.808 (0.680-0.960)	1.51e-02
LDL	Esophageal_cancer	4U4oRK	NVqDg9	NA	rs2158694	-0.213619175233601	0.0878865826573946	0.0150728766815474	-0.385876877242094	-0.0413614732251072	0.807655901834103	0.679854226054791	0.959482240116115	0.808 (0.680-0.959)	1.51e-02
LDL	Esophageal_cancer	4U4oRK	NVqDg9	NA	rs221793	-0.215720081773976	0.0878590519519956	0.0140768165751473	-0.387923823599888	-0.043516339948065	0.805960873439148	0.678464024242616	0.957416909820571	0.806 (0.678-0.957)	1.41e-02
LDL	Esophageal_cancer	4U4oRK	NVqDg9	NA	rs2227189	-0.213890340807565	0.0878739936211839	0.0149306288903372	-0.386123368305085	-0.041657313310044	0.807436923049013	0.679686668715473	0.959198428792157	0.807 (0.680-0.959)	1.49e-02
LDL	Esophageal_cancer	4U4oRK	NVqDg9	NA	rs2232036	-0.212540598914795	0.0878953860693773	0.0156014148854223	-0.384815555610775	-0.0402656422188159	0.808527490316418	0.680576153081666	0.960534246810323	0.809 (0.681-0.961)	1.56e-02
LDL	Esophageal_cancer	4U4oRK	NVqDg9	NA	rs2243393	-0.211709343321402	0.0878909626794478	0.0160062673845926	-0.383975630173119	-0.0394430564696839	0.809199862733105	0.68114802643677	0.961324693653885	0.809 (0.681-0.961)	1.60e-02
LDL	Esophageal_cancer	4U4oRK	NVqDg9	NA	rs2246949	-0.213986913346936	0.0878806536978812	0.0148929504000045	-0.386232994594784	-0.0417408320990892	0.807358950580031	0.679612161271886	0.959118321046228	0.807 (0.680-0.959)	1.49e-02
LDL	Esophageal_cancer	4U4oRK	NVqDg9	NA	rs2247139	-0.212092733375097	0.0879057572105559	0.0158336053494644	-0.384388017507787	-0.0397974492424076	0.80888968301799	0.680867187528818	0.960984067491504	0.809 (0.681-0.961)	1.58e-02
LDL	Esophageal_cancer	4U4oRK	NVqDg9	NA	rs2247688	-0.212742066664151	0.0879228054104561	0.0155356217104276	-0.385070765268645	-0.0404133680596575	0.808364614510313	0.680402485636231	0.960392361561372	0.808 (0.680-0.960)	1.55e-02
LDL	Esophageal_cancer	4U4oRK	NVqDg9	NA	rs2251024	-0.214853647304546	0.0878759009751732	0.014486553655293	-0.387090413215885	-0.0426168813932061	0.806659488329214	0.679029698892414	0.958278454054257	0.807 (0.679-0.958)	1.45e-02
LDL	Esophageal_cancer	4U4oRK	NVqDg9	NA	rs226381	-0.212171732906445	0.0878956151945106	0.0157825433326552	-0.384447138687686	-0.0398963271252041	0.808825783636163	0.680826935047236	0.960889052119046	0.809 (0.681-0.961)	1.58e-02
LDL	Esophageal_cancer	4U4oRK	NVqDg9	NA	rs2274976	-0.212784875301228	0.0879144718796348	0.0155050494556695	-0.385097240185313	-0.0404725104171444	0.80833001026359	0.680384472275576	0.960335563372603	0.808 (0.680-0.960)	1.55e-02
LDL	Esophageal_cancer	4U4oRK	NVqDg9	NA	rs2284277	-0.214994424395152	0.0878416489490362	0.0143842088579774	-0.387164056335263	-0.0428247924550411	0.806545937146227	0.678979694868486	0.958079238073662	0.807 (0.679-0.958)	1.44e-02
LDL	Esophageal_cancer	4U4oRK	NVqDg9	NA	rs2291609	-0.211818574415593	0.087871238718183	0.0159282096037047	-0.384046202303232	-0.0395909465279548	0.80911147777396	0.681099958065786	0.961182533801197	0.809 (0.681-0.961)	1.59e-02
LDL	Esophageal_cancer	4U4oRK	NVqDg9	NA	rs2295027	-0.210627096887598	0.0878802585016329	0.01654116036493	-0.382872403550799	-0.0383817902243978	0.810076090460425	0.681899901741443	0.962345456656874	0.810 (0.682-0.962)	1.65e-02
LDL	Esophageal_cancer	4U4oRK	NVqDg9	NA	rs2301179	-0.208387172652039	0.0878836440697041	0.0177318118701421	-0.380639115028659	-0.0361352302754193	0.811892633227673	0.683424482746216	0.964509853730455	0.812 (0.683-0.965)	1.77e-02
LDL	Esophageal_cancer	4U4oRK	NVqDg9	NA	rs2304128	-0.202103602082641	0.0879662795611125	0.021589566875191	-0.374517510022421	-0.0296896941428601	0.817010279590935	0.68762096899185	0.970746715208403	0.817 (0.688-0.971)	2.16e-02
LDL	Esophageal_cancer	4U4oRK	NVqDg9	NA	rs2305398	-0.21439236586563	0.0878606093935989	0.0146814883908523	-0.386599160277084	-0.0421855714541767	0.807031671212634	0.679363356175878	0.958691858222103	0.807 (0.679-0.959)	1.47e-02
LDL	Esophageal_cancer	4U4oRK	NVqDg9	NA	rs2336447	-0.213280864035226	0.0878739278367183	0.0152190795158499	-0.385513762595193	-0.0410479654752577	0.807929187095253	0.680101135907608	0.95978309239153	0.808 (0.680-0.960)	1.52e-02
LDL	Esophageal_cancer	4U4oRK	NVqDg9	NA	rs2342307	-0.211978665238611	0.0878737566707667	0.0158518350662866	-0.384211228313314	-0.0397461021639084	0.808981956819405	0.680987568131126	0.961033412482703	0.809 (0.681-0.961)	1.59e-02
LDL	Esophageal_cancer	4U4oRK	NVqDg9	NA	rs2362529	-0.208260222958793	0.0879381416248526	0.0178720595397857	-0.380618980543504	-0.0359014653740823	0.811995709291009	0.683438243284849	0.964735348636622	0.812 (0.683-0.965)	1.79e-02
LDL	Esophageal_cancer	4U4oRK	NVqDg9	NA	rs2384007	-0.21498738494098	0.0878066905643738	0.0143485525158025	-0.387088498447153	-0.0428862714348072	0.806551614809374	0.679030999078495	0.958020338150142	0.807 (0.679-0.958)	1.43e-02
LDL	Esophageal_cancer	4U4oRK	NVqDg9	NA	rs2385094	-0.215284790508318	0.0878453491274985	0.0142568840720204	-0.387461674798215	-0.0431079062184207	0.806311777535022	0.678777648043248	0.957808031047987	0.806 (0.679-0.958)	1.43e-02
LDL	Esophageal_cancer	4U4oRK	NVqDg9	NA	rs2391159	-0.213615284649256	0.0879452694426502	0.0151423248793953	-0.385988012756851	-0.0412425565416621	0.807659044093623	0.679778674303738	0.959596345346308	0.808 (0.680-0.960)	1.51e-02
LDL	Esophageal_cancer	4U4oRK	NVqDg9	NA	rs2395943	-0.213470661707545	0.0879460322441144	0.0152120253587111	-0.385844884906009	-0.0410964385090803	0.807775858567303	0.679875976527602	0.959736569920782	0.808 (0.680-0.960)	1.52e-02
LDL	Esophageal_cancer	4U4oRK	NVqDg9	NA	rs2401637	-0.212585879553309	0.0878973802842279	0.0155816898810632	-0.384864744910396	-0.0403070141962222	0.808490880504265	0.680542676840701	0.960494508431199	0.808 (0.681-0.960)	1.56e-02
LDL	Esophageal_cancer	4U4oRK	NVqDg9	NA	rs2460382	-0.214157793990827	0.0878980871930281	0.0148329199576861	-0.386438044889162	-0.0418775430924916	0.807221000349553	0.679472820884536	0.958987207990269	0.807 (0.679-0.959)	1.48e-02
LDL	Esophageal_cancer	4U4oRK	NVqDg9	NA	rs247617	-0.215841484150257	0.0881595775625414	0.0143530326698114	-0.388634256172838	-0.0430487121276757	0.805863033813025	0.677982192474976	0.957864729301578	0.806 (0.678-0.958)	1.44e-02
LDL	Esophageal_cancer	4U4oRK	NVqDg9	NA	rs2490287	-0.211064004467861	0.0878383721795489	0.0162670627430779	-0.383227213939777	-0.038900794995945	0.809722239381652	0.681657999489316	0.961846124362123	0.810 (0.682-0.962)	1.63e-02
LDL	Esophageal_cancer	4U4oRK	NVqDg9	NA	rs2495477	-0.200250052952527	0.0886861205770443	0.0239479142139735	-0.374074849283534	-0.0264252566215203	0.818526052629892	0.687925419177159	0.973920835248761	0.819 (0.688-0.974)	2.39e-02
LDL	Esophageal_cancer	4U4oRK	NVqDg9	NA	rs250131	-0.211134528472645	0.0878932694101769	0.0162981558893551	-0.383405336516592	-0.0388637204286984	0.809665136540152	0.681536591623003	0.961881785051989	0.810 (0.682-0.962)	1.63e-02
LDL	Esophageal_cancer	4U4oRK	NVqDg9	NA	rs2519093	-0.197019020891128	0.0893304734305892	0.0274185085538335	-0.372106748815083	-0.0219312929671732	0.821175013683576	0.689280658703224	0.978307449344173	0.821 (0.689-0.978)	2.74e-02
LDL	Esophageal_cancer	4U4oRK	NVqDg9	NA	rs2526385	-0.209742342879771	0.0877424430541048	0.0168285655473054	-0.381717531265817	-0.037767154493726	0.810793125681223	0.682687863949377	0.962937130373062	0.811 (0.683-0.963)	1.68e-02
LDL	Esophageal_cancer	4U4oRK	NVqDg9	NA	rs2575876	-0.204109506900485	0.0879082280550698	0.0202411440372515	-0.376409633888422	-0.0318093799125481	0.815373077319798	0.686321135056862	0.968691216485525	0.815 (0.686-0.969)	2.02e-02
LDL	Esophageal_cancer	4U4oRK	NVqDg9	NA	rs2592182	-0.210601948237041	0.0878875057049339	0.0165630106752162	-0.382861459418711	-0.0383424370553702	0.810096463037119	0.681907364584875	0.962383328745481	0.810 (0.682-0.962)	1.66e-02
LDL	Esophageal_cancer	4U4oRK	NVqDg9	NA	rs2597169	-0.21232130697329	0.0879185158686841	0.0157361476642848	-0.384641598075911	-0.0400010158706688	0.808704813321573	0.680694554729675	0.960788463115009	0.809 (0.681-0.961)	1.57e-02
LDL	Esophageal_cancer	4U4oRK	NVqDg9	NA	rs2608652	-0.212988388501947	0.0879059964513628	0.0153967065637084	-0.385284141546618	-0.0406926354572762	0.808165521174383	0.680257319374391	0.960124192733014	0.808 (0.680-0.960)	1.54e-02
LDL	Esophageal_cancer	4U4oRK	NVqDg9	NA	rs2608921	-0.212817664967327	0.0879040092721642	0.0154768802203173	-0.385109523140769	-0.0405258067938852	0.808303505826995	0.680376115194735	0.960284382330514	0.808 (0.680-0.960)	1.55e-02
LDL	Esophageal_cancer	4U4oRK	NVqDg9	NA	rs2618566	-0.221944965767476	0.0882570291666239	0.0119114513534786	-0.394928742934059	-0.048961188600893	0.800959443309967	0.673728045422217	0.952218085897508	0.801 (0.674-0.952)	1.19e-02
LDL	Esophageal_cancer	4U4oRK	NVqDg9	NA	rs2642438	-0.213932365984131	0.0880968359482978	0.015166551632855	-0.386602164442795	-0.0412625675254674	0.807402991082759	0.679361315258844	0.95957714307151	0.807 (0.679-0.960)	1.52e-02
LDL	Esophageal_cancer	4U4oRK	NVqDg9	NA	rs267733	-0.216373793070491	0.0878172912814204	0.0137431091425185	-0.388495683982075	-0.0442519021589071	0.805434179883152	0.678076148462379	0.956712929064247	0.805 (0.678-0.957)	1.37e-02
LDL	Esophageal_cancer	4U4oRK	NVqDg9	NA	rs2687968	-0.215301332354213	0.0877665467263417	0.0141625501698374	-0.387323763937843	-0.0432789007705837	0.80629843976017	0.678871265307961	0.957644265094602	0.806 (0.679-0.958)	1.42e-02
LDL	Esophageal_cancer	4U4oRK	NVqDg9	NA	rs272441	-0.213353164916849	0.0878775062745849	0.0151887374236983	-0.385593077215035	-0.0411132526186627	0.807870775214377	0.680047196083695	0.95972043294059	0.808 (0.680-0.960)	1.52e-02
LDL	Esophageal_cancer	4U4oRK	NVqDg9	NA	rs2732480	-0.211709594121838	0.0878548439330425	0.0159627658122013	-0.383905088230601	-0.0395141000130745	0.809199659785452	0.68119607763649	0.961256400167234	0.809 (0.681-0.961)	1.60e-02
LDL	Esophageal_cancer	4U4oRK	NVqDg9	NA	rs2733339	-0.211181884619545	0.0878178241101434	0.0161825383021027	-0.383304819875426	-0.0390589493636639	0.809626794826871	0.681605100835124	0.961694016225082	0.810 (0.682-0.962)	1.62e-02
LDL	Esophageal_cancer	4U4oRK	NVqDg9	NA	rs2766582	-0.211982582815445	0.0879010898403007	0.0158825398193062	-0.384268718902434	-0.0396964467284552	0.80897878757664	0.680948418880018	0.961081134200097	0.809 (0.681-0.961)	1.59e-02
LDL	Esophageal_cancer	4U4oRK	NVqDg9	NA	rs2792751	-0.209335020548624	0.0880416307370503	0.0174218324428892	-0.381896616793243	-0.036773424304006	0.811123447096331	0.682565615379995	0.963894505677903	0.811 (0.683-0.964)	1.74e-02
LDL	Esophageal_cancer	4U4oRK	NVqDg9	NA	rs2835299	-0.209080152044337	0.0876202955013675	0.0170231717299368	-0.380815931227017	-0.0373443728616563	0.811330203262783	0.683303652909963	0.963344328576517	0.811 (0.683-0.963)	1.70e-02
LDL	Esophageal_cancer	4U4oRK	NVqDg9	NA	rs28371678	-0.210619074065621	0.0877671842921605	0.0164063880996389	-0.382642755278256	-0.0385953928529864	0.810082589582757	0.682056516858433	0.962139919090186	0.810 (0.682-0.962)	1.64e-02
LDL	Esophageal_cancer	4U4oRK	NVqDg9	NA	rs2840354	-0.210465504260696	0.0878245487052378	0.0165555931706565	-0.382601619722962	-0.0383293887984301	0.810207003360868	0.682084574209068	0.962395886252356	0.810 (0.682-0.962)	1.66e-02
LDL	Esophageal_cancer	4U4oRK	NVqDg9	NA	rs28406917	-0.214447262863133	0.0878790583204821	0.01467692014396	-0.386690217171278	-0.0422043085549881	0.80698736881304	0.679301498274973	0.958673895284396	0.807 (0.679-0.959)	1.47e-02
LDL	Esophageal_cancer	4U4oRK	NVqDg9	NA	rs28461471	-0.219168388543585	0.0878144602437244	0.0125669165663603	-0.391284730621285	-0.0470520464658856	0.803186459367811	0.676187597312219	0.954037742005391	0.803 (0.676-0.954)	1.26e-02
LDL	Esophageal_cancer	4U4oRK	NVqDg9	NA	rs28475535	-0.210769915911575	0.0878125208965647	0.0163849420044137	-0.382882456868842	-0.038657374954308	0.809960404445117	0.681893046419317	0.962080285484362	0.810 (0.682-0.962)	1.64e-02
LDL	Esophageal_cancer	4U4oRK	NVqDg9	NA	rs28498684	-0.214072097432456	0.0879315495669875	0.0149110959143573	-0.386417934583751	-0.0417262602811604	0.807290179375288	0.679486485427881	0.959132297245603	0.807 (0.679-0.959)	1.49e-02
LDL	Esophageal_cancer	4U4oRK	NVqDg9	NA	rs2854153	-0.212902761304799	0.0878941012718225	0.0154241194168466	-0.385175199797571	-0.0406303228120266	0.808234725085619	0.680331431833463	0.960184022475287	0.808 (0.680-0.960)	1.54e-02
LDL	Esophageal_cancer	4U4oRK	NVqDg9	NA	rs28565231	-0.215370686835799	0.0877423759630675	0.0141049250928816	-0.387345743723411	-0.0433956299481867	0.806242521288998	0.678856344027105	0.957532486591135	0.806 (0.679-0.958)	1.41e-02
LDL	Esophageal_cancer	4U4oRK	NVqDg9	NA	rs28689500	-0.2175852808065	0.0879659116811822	0.0133790000912738	-0.389998467701617	-0.045172093911383	0.804458997082336	0.677057911952113	0.955832974642928	0.804 (0.677-0.956)	1.34e-02
LDL	Esophageal_cancer	4U4oRK	NVqDg9	NA	rs28875187	-0.211821664014343	0.0878699106564526	0.0159250836360214	-0.38404668890099	-0.039596639127696	0.809108977948012	0.681099626644154	0.961177062189328	0.809 (0.681-0.961)	1.59e-02
LDL	Esophageal_cancer	4U4oRK	NVqDg9	NA	rs28929474	-0.213856622711849	0.0879038706814667	0.0149806509000008	-0.386148209247524	-0.0415650361761741	0.807464148743465	0.679669784867766	0.959286944957925	0.807 (0.680-0.959)	1.50e-02
LDL	Esophageal_cancer	4U4oRK	NVqDg9	NA	rs2925656	-0.214855116297437	0.0878367061660015	0.0144421204053293	-0.3870150603828	-0.0426951722120738	0.806658303353031	0.679080867631805	0.95820343258617	0.807 (0.679-0.958)	1.44e-02
LDL	Esophageal_cancer	4U4oRK	NVqDg9	NA	rs2928576	-0.213993820009639	0.0879082560952611	0.0149212081175138	-0.38629400195635	-0.041693638062927	0.807353374443336	0.679570701191736	0.959163586779083	0.807 (0.680-0.959)	1.49e-02
LDL	Esophageal_cancer	4U4oRK	NVqDg9	NA	rs2941465	-0.214043181770369	0.0878748160920175	0.0148599704602839	-0.386277821310723	-0.0418085422300145	0.807313523042818	0.679581697173392	0.959053381217704	0.807 (0.680-0.959)	1.49e-02
LDL	Esophageal_cancer	4U4oRK	NVqDg9	NA	rs2965169	-0.195769127499766	0.0893980837477413	0.0285345216833727	-0.370989371645339	-0.0205488833541928	0.82220203660721	0.690051275629506	0.97966080619783	0.822 (0.690-0.980)	2.85e-02
LDL	Esophageal_cancer	4U4oRK	NVqDg9	NA	rs2992752	-0.211026059833402	0.0878635546620833	0.0163169734633099	-0.383238626971085	-0.0388134926957187	0.809752964578963	0.681650219749621	0.961930099406797	0.810 (0.682-0.962)	1.63e-02
LDL	Esophageal_cancer	4U4oRK	NVqDg9	NA	rs3005923	-0.213236688181834	0.0879403515004534	0.015317338581514	-0.385599777122723	-0.0408735992409452	0.807964878844924	0.680042639845522	0.959950460746378	0.808 (0.680-0.960)	1.53e-02
LDL	Esophageal_cancer	4U4oRK	NVqDg9	NA	rs3032555	-0.210051546026869	0.0878913195166827	0.0168529182614885	-0.382318532279567	-0.0377845597741711	0.810542464649704	0.682277691120557	0.962920370328114	0.811 (0.682-0.963)	1.69e-02
LDL	Esophageal_cancer	4U4oRK	NVqDg9	NA	rs305371	-0.214217168312596	0.0878250923890554	0.0147225081155204	-0.386354349395145	-0.0420799872300476	0.807173073572964	0.67952969207785	0.958793086302082	0.807 (0.680-0.959)	1.47e-02
LDL	Esophageal_cancer	4U4oRK	NVqDg9	NA	rs308915	-0.212054442683583	0.0878975045487267	0.0158426904695089	-0.384333551599087	-0.0397753337680782	0.808920656556307	0.680904272588817	0.961005320344987	0.809 (0.681-0.961)	1.58e-02
LDL	Esophageal_cancer	4U4oRK	NVqDg9	NA	rs3127580	-0.219652672534524	0.0879193737904761	0.0124775717422429	-0.391974645163857	-0.0473306999051907	0.802797583194653	0.675721246544913	0.953771933143351	0.803 (0.676-0.954)	1.25e-02
LDL	Esophageal_cancer	4U4oRK	NVqDg9	NA	rs3128759	-0.205451144207335	0.0875907476164887	0.01899747885364	-0.377129009535653	-0.0337732788790169	0.81427987588416	0.685827589889593	0.966790671656506	0.814 (0.686-0.967)	1.90e-02
LDL	Esophageal_cancer	4U4oRK	NVqDg9	NA	rs3129796	-0.213420893724641	0.0877647072634091	0.0150265157312776	-0.385439719960923	-0.0414020674883591	0.807816060942809	0.68015149425159	0.959443291432026	0.808 (0.680-0.959)	1.50e-02
LDL	Esophageal_cancer	4U4oRK	NVqDg9	NA	rs31778	-0.216970947712067	0.0876855055985787	0.0133451942978961	-0.388834538685281	-0.0451073567388525	0.804953354701934	0.677846418095147	0.955894854570062	0.805 (0.678-0.956)	1.33e-02
LDL	Esophageal_cancer	4U4oRK	NVqDg9	NA	rs321622	-0.213378736632476	0.0878987759838779	0.0152011613126483	-0.385660337560876	-0.0410971357040748	0.807850116836787	0.680001457412315	0.959735900797483	0.808 (0.680-0.960)	1.52e-02
LDL	Esophageal_cancer	4U4oRK	NVqDg9	NA	rs34054295	-0.211095087314924	0.0879122583028822	0.0163413145888072	-0.383403113588573	-0.038787061041275	0.809697071300271	0.681538106631472	0.961955525146804	0.810 (0.682-0.962)	1.63e-02
LDL	Esophageal_cancer	4U4oRK	NVqDg9	NA	rs34252600	-0.213000308102585	0.087907200125114	0.0153923664933912	-0.385298420347808	-0.0407021958573616	0.808155888221532	0.680247606184716	0.960115013605478	0.808 (0.680-0.960)	1.54e-02
LDL	Esophageal_cancer	4U4oRK	NVqDg9	NA	rs34287227	-0.212821646845688	0.0879113830044152	0.0154835988477024	-0.385127957534342	-0.0405153361570346	0.808300287267163	0.680363572989253	0.960294437172195	0.808 (0.680-0.960)	1.55e-02
LDL	Esophageal_cancer	4U4oRK	NVqDg9	NA	rs34372369	-0.214775690403919	0.0877328921397975	0.0143626343111727	-0.386732158997922	-0.0428192218099156	0.806722375453997	0.67927300772677	0.958084575207965	0.807 (0.679-0.958)	1.44e-02
LDL	Esophageal_cancer	4U4oRK	NVqDg9	NA	rs34460487	-0.213584384700624	0.0879104392910137	0.0151168314996506	-0.385888845711011	-0.0412799236902375	0.807684001102181	0.67984608928931	0.959560488637034	0.808 (0.680-0.960)	1.51e-02
LDL	Esophageal_cancer	4U4oRK	NVqDg9	NA	rs34657274	-0.209545631144844	0.0876957207956972	0.0168730489723291	-0.381429243904411	-0.0376620183852777	0.810952633891697	0.682884702604024	0.963038375157777	0.811 (0.683-0.963)	1.69e-02
LDL	Esophageal_cancer	4U4oRK	NVqDg9	NA	rs34678899	-0.215583734886474	0.0878440799963735	0.0141212759005492	-0.387758131679366	-0.0434093380935814	0.806070771187628	0.678576449563524	0.957519360686554	0.806 (0.679-0.958)	1.41e-02
LDL	Esophageal_cancer	4U4oRK	NVqDg9	NA	rs34717629	-0.214556880843053	0.0878129194708114	0.0145519920197256	-0.386670203005844	-0.0424435586802632	0.806898913336094	0.679315094063593	0.958444559870208	0.807 (0.679-0.958)	1.46e-02
LDL	Esophageal_cancer	4U4oRK	NVqDg9	NA	rs34752362	-0.213767017068008	0.0879037539563819	0.0150227417616714	-0.386058374822517	-0.0414756593134995	0.807536505330122	0.67973084535471	0.959372686847083	0.808 (0.680-0.959)	1.50e-02
LDL	Esophageal_cancer	4U4oRK	NVqDg9	NA	rs34888113	-0.213230172001244	0.087880605872926	0.0152510448005498	-0.385476159512179	-0.0409841844903087	0.807970143707138	0.680126710287914	0.959844310254747	0.808 (0.680-0.960)	1.53e-02
LDL	Esophageal_cancer	4U4oRK	NVqDg9	NA	rs34890856	-0.214118666520899	0.0878836502009222	0.0148347646322629	-0.386370620914707	-0.0418667121270918	0.807252585482889	0.679518635187129	0.958997594803787	0.807 (0.680-0.959)	1.48e-02
LDL	Esophageal_cancer	4U4oRK	NVqDg9	NA	rs34931250	-0.208439559996293	0.0877488478056049	0.0175294291389998	-0.380427301695279	-0.0364518182973075	0.811850101442873	0.683569256495985	0.964204549794106	0.812 (0.684-0.964)	1.75e-02
LDL	Esophageal_cancer	4U4oRK	NVqDg9	NA	rs34979126	-0.216012724442096	0.0877937777215956	0.0138760597470805	-0.388088528776423	-0.0439369201077682	0.805725049406515	0.678352286907842	0.95701432392949	0.806 (0.678-0.957)	1.39e-02
LDL	Esophageal_cancer	4U4oRK	NVqDg9	NA	rs35046559	-0.211785623242266	0.0878887660205919	0.0159656109396324	-0.384047604642626	-0.039523641841906	0.809138139385769	0.681099002933153	0.961247228066959	0.809 (0.681-0.961)	1.60e-02
LDL	Esophageal_cancer	4U4oRK	NVqDg9	NA	rs35081008	-0.210348781612504	0.0879271485370945	0.0167428059171778	-0.382685992745209	-0.0380115704797987	0.8103015783873	0.68202702709986	0.962701801905007	0.810 (0.682-0.963)	1.67e-02
LDL	Esophageal_cancer	4U4oRK	NVqDg9	NA	rs35166226	-0.217842829406948	0.087729797130211	0.0130240475456774	-0.389793231782162	-0.0458924270317349	0.804251836471627	0.677196882815616	0.955144704415449	0.804 (0.677-0.955)	1.30e-02
LDL	Esophageal_cancer	4U4oRK	NVqDg9	NA	rs35203651	-0.211883323923332	0.0879725814220824	0.0160175471153854	-0.384309583510614	-0.0394570643360505	0.809059089900131	0.680920592758246	0.961311227640357	0.809 (0.681-0.961)	1.60e-02
LDL	Esophageal_cancer	4U4oRK	NVqDg9	NA	rs35449889	-0.214265023069784	0.0879371311894836	0.0148272772752466	-0.386621800201172	-0.0419082459383958	0.807134447425749	0.679347975615175	0.958957764805795	0.807 (0.679-0.959)	1.48e-02
LDL	Esophageal_cancer	4U4oRK	NVqDg9	NA	rs35570186	-0.21219041866004	0.087896267173095	0.0157741126523435	-0.384467102319306	-0.0399137350007735	0.808810670258072	0.680813343404777	0.960872325227581	0.809 (0.681-0.961)	1.58e-02
LDL	Esophageal_cancer	4U4oRK	NVqDg9	NA	rs35678264	-0.212437218121929	0.0878961931178345	0.0156528721631455	-0.384713756632884	-0.0401606796109732	0.808611080850175	0.680645438564962	0.96063507228115	0.809 (0.681-0.961)	1.57e-02
LDL	Esophageal_cancer	4U4oRK	NVqDg9	NA	rs35802157	-0.20957036520966	0.0877039289829144	0.0168703671562756	-0.381470066016173	-0.0376706644031481	0.810932575984745	0.68285682637736	0.963030048746771	0.811 (0.683-0.963)	1.69e-02
LDL	Esophageal_cancer	4U4oRK	NVqDg9	NA	rs35832946	-0.212190088750512	0.0879045033369014	0.0157840705682489	-0.384482915290839	-0.0398972622101857	0.808810937092462	0.680802577807877	0.960888153606544	0.809 (0.681-0.961)	1.58e-02
LDL	Esophageal_cancer	4U4oRK	NVqDg9	NA	rs35882350	-0.213083487653211	0.0879332283700326	0.015382677723961	-0.385432615258475	-0.040734360047947	0.808088668973586	0.680156326542742	0.960084132779828	0.808 (0.680-0.960)	1.54e-02
LDL	Esophageal_cancer	4U4oRK	NVqDg9	NA	rs35930860	-0.210306687609022	0.0878170038384508	0.016628128417946	-0.382428015132386	-0.0381853600856584	0.810335687942661	0.682202997501429	0.962534508875609	0.810 (0.682-0.963)	1.66e-02
LDL	Esophageal_cancer	4U4oRK	NVqDg9	NA	rs35980001	-0.213211273948872	0.0879403887823374	0.0153295786964538	-0.385574435962254	-0.0408481119354908	0.807985412913507	0.680059873133539	0.959974927608788	0.808 (0.680-0.960)	1.53e-02
LDL	Esophageal_cancer	4U4oRK	NVqDg9	NA	rs360804	-0.205596397068376	0.0878955969683048	0.0193303727731023	-0.377871767126254	-0.0333210270104989	0.814161607992082	0.685318375376242	0.96722800342883	0.814 (0.685-0.967)	1.93e-02
LDL	Esophageal_cancer	4U4oRK	NVqDg9	NA	rs36086195	-0.20958691732883	0.0878817744833353	0.0170849939013887	-0.381835195316167	-0.0373386393414923	0.810919153443196	0.682607540855843	0.963349851946483	0.811 (0.683-0.963)	1.71e-02
LDL	Esophageal_cancer	4U4oRK	NVqDg9	NA	rs36134738	-0.215286926486025	0.0881985363212091	0.0146492763971302	-0.388156057675594	-0.0424177952964547	0.80631005527288	0.678306480071316	0.958469252963351	0.806 (0.678-0.958)	1.46e-02
LDL	Esophageal_cancer	4U4oRK	NVqDg9	NA	rs368084345	-0.21119050591331	0.087866666023984	0.016237463739228	-0.383409171320318	-0.0389718405063009	0.809619814826521	0.681533978068953	0.961777791940718	0.810 (0.682-0.962)	1.62e-02
LDL	Esophageal_cancer	4U4oRK	NVqDg9	NA	rs369421	-0.212424692600457	0.0878978065965199	0.0156609095264884	-0.384704393529636	-0.040144991671278	0.808621209189061	0.680651811548315	0.960650142784445	0.809 (0.681-0.961)	1.57e-02
LDL	Esophageal_cancer	4U4oRK	NVqDg9	NA	rs3740355	-0.211555618717116	0.0878795561923524	0.0160693780828444	-0.383799548854127	-0.0393116885801058	0.809324266223485	0.681267974439685	0.961450989145494	0.809 (0.681-0.961)	1.61e-02
LDL	Esophageal_cancer	4U4oRK	NVqDg9	NA	rs3745290	-0.215938729153373	0.0876946279404084	0.0138012946510046	-0.387820199916574	-0.0440572583901729	0.805784671470025	0.678534332826558	0.95689916539864	0.806 (0.679-0.957)	1.38e-02
LDL	Esophageal_cancer	4U4oRK	NVqDg9	NA	rs3746778	-0.209222997025597	0.0878369854605701	0.0172214008362483	-0.381383488528314	-0.0370625055228798	0.811214317092178	0.682915948965261	0.9636159021508	0.811 (0.683-0.964)	1.72e-02
LDL	Esophageal_cancer	4U4oRK	NVqDg9	NA	rs3747207	-0.206956744270443	0.0877503295314787	0.0183503164220383	-0.378947390152141	-0.0349660983887444	0.81305481850629	0.684581627454171	0.965638152391915	0.813 (0.685-0.966)	1.84e-02
LDL	Esophageal_cancer	4U4oRK	NVqDg9	NA	rs3750944	-0.215423201683827	0.0877546693988071	0.0140949410628188	-0.387422353705489	-0.0434240496621653	0.806200182697231	0.678804338846839	0.957505274178427	0.806 (0.679-0.958)	1.41e-02
LDL	Esophageal_cancer	4U4oRK	NVqDg9	NA	rs3764613	-0.212964508461088	0.0879150971761256	0.0154188624153087	-0.385278098926294	-0.0406509179958822	0.808184820430482	0.680261429923514	0.960164247512444	0.808 (0.680-0.960)	1.54e-02
LDL	Esophageal_cancer	4U4oRK	NVqDg9	NA	rs3775228	-0.213188887229844	0.0879132837472131	0.0153087828812899	-0.385498923374382	-0.0408788510853064	0.808003501258393	0.680111228153418	0.959945419249203	0.808 (0.680-0.960)	1.53e-02
LDL	Esophageal_cancer	4U4oRK	NVqDg9	NA	rs3777401	-0.212258051584434	0.0884058884695892	0.0163526042493199	-0.385533592984829	-0.0389825101840388	0.808755969876956	0.680087649370813	0.961767530136368	0.809 (0.680-0.962)	1.64e-02
LDL	Esophageal_cancer	4U4oRK	NVqDg9	NA	rs3778823	-0.210820052204541	0.0879113934515129	0.0164804986256086	-0.383126383369506	-0.0385137210395758	0.80991979705095	0.681726734919392	0.962218502011093	0.810 (0.682-0.962)	1.65e-02
LDL	Esophageal_cancer	4U4oRK	NVqDg9	NA	rs3780181	-0.212864949027363	0.0880221829178889	0.0155927747716308	-0.385388427546425	-0.0403414705083008	0.808265286859079	0.680186381758679	0.960461413902827	0.808 (0.680-0.960)	1.56e-02
LDL	Esophageal_cancer	4U4oRK	NVqDg9	NA	rs3780190	-0.214332312059201	0.0878973435075525	0.0147508472613501	-0.386611105334003	-0.0420535187843976	0.807080137991693	0.679355241190387	0.958818464400635	0.807 (0.679-0.959)	1.48e-02
LDL	Esophageal_cancer	4U4oRK	NVqDg9	NA	rs3786717	-0.225203065394602	0.0881215925698255	0.0106006544432845	-0.39792138683146	-0.0524847439577445	0.798354084210833	0.671714831217692	0.94886879692784	0.798 (0.672-0.949)	1.06e-02
LDL	Esophageal_cancer	4U4oRK	NVqDg9	NA	rs3794703	-0.214712823349845	0.0877783138002875	0.0144418743776934	-0.386758318398408	-0.0426673283012811	0.806773093307421	0.679255238584538	0.958230113088511	0.807 (0.679-0.958)	1.44e-02
LDL	Esophageal_cancer	4U4oRK	NVqDg9	NA	rs3808477	-0.211259919755244	0.0880631157263552	0.0164416965456382	-0.3838636265789	-0.0386562129315881	0.809563617955111	0.68122432173652	0.962081403444162	0.810 (0.681-0.962)	1.64e-02
LDL	Esophageal_cancer	4U4oRK	NVqDg9	NA	rs3809782	-0.213978098266607	0.0879209669522446	0.0149431032072063	-0.386303193493006	-0.0416530030402071	0.807366067545404	0.679564454921433	0.959202563205122	0.807 (0.680-0.959)	1.49e-02
LDL	Esophageal_cancer	4U4oRK	NVqDg9	NA	rs3845301	-0.214656074643597	0.0878413980886921	0.01453840380804	-0.386825214897434	-0.0424869343897608	0.806818877935799	0.679209800306979	0.95840298755903	0.807 (0.679-0.958)	1.45e-02
LDL	Esophageal_cancer	4U4oRK	NVqDg9	NA	rs3890746	-0.212126246871548	0.0879059608006077	0.015817295058064	-0.384421930040739	-0.0398305637023568	0.808862574750718	0.6808440979894	0.960952245549975	0.809 (0.681-0.961)	1.58e-02
LDL	Esophageal_cancer	4U4oRK	NVqDg9	NA	rs3893464	-0.216037184333906	0.0879056058693806	0.0139867236944403	-0.388332171837892	-0.0437421968299204	0.805705341700003	0.678187031212424	0.9572006950404	0.806 (0.678-0.957)	1.40e-02
LDL	Esophageal_cancer	4U4oRK	NVqDg9	NA	rs3935011	-0.214982408774138	0.087844964075317	0.0143933581099487	-0.387158538361759	-0.0428062791865162	0.806555628354762	0.678983441470789	0.958096975416052	0.807 (0.679-0.958)	1.44e-02
LDL	Esophageal_cancer	4U4oRK	NVqDg9	NA	rs400824	-0.211551629266741	0.0878562305639492	0.0160432687966799	-0.383749841172082	-0.0393534173614006	0.809327494988924	0.681301839533217	0.961410869804514	0.809 (0.681-0.961)	1.60e-02
LDL	Esophageal_cancer	4U4oRK	NVqDg9	NA	rs402072	-0.212354886624094	0.0879085117080297	0.015707794025923	-0.384655569571833	-0.040054203676356	0.808677657752277	0.680685044474916	0.96073736224391	0.809 (0.681-0.961)	1.57e-02
LDL	Esophageal_cancer	4U4oRK	NVqDg9	NA	rs402348	-0.211399194946355	0.0878879770443077	0.0161580653452821	-0.383659629953198	-0.0391387599395116	0.809450873678927	0.681363303374912	0.96161726593464	0.809 (0.681-0.962)	1.62e-02
LDL	Esophageal_cancer	4U4oRK	NVqDg9	NA	rs41280463	-0.211623138636019	0.0878928925769471	0.0160516552216953	-0.383893208086835	-0.0393530691852026	0.809269622559453	0.681204170391897	0.961411204544954	0.809 (0.681-0.961)	1.61e-02
LDL	Esophageal_cancer	4U4oRK	NVqDg9	NA	rs41301394	-0.214625372084756	0.0878883753586468	0.014605244627499	-0.386886587787704	-0.0423641563818081	0.80684364972015	0.679168116517575	0.958520665592648	0.807 (0.679-0.959)	1.46e-02
LDL	Esophageal_cancer	4U4oRK	NVqDg9	NA	rs41307428	-0.21096653057087	0.087831821767512	0.0163085025795502	-0.383116901235194	-0.0388161599065467	0.809801170010579	0.681733199174504	0.961927533739842	0.810 (0.682-0.962)	1.63e-02
LDL	Esophageal_cancer	4U4oRK	NVqDg9	NA	rs41329344	-0.21126218511438	0.0878307763038917	0.0161577750658256	-0.383410506670007	-0.039113863558752	0.80956178400485	0.681533067983374	0.96164120702226	0.810 (0.682-0.962)	1.62e-02
LDL	Esophageal_cancer	4U4oRK	NVqDg9	NA	rs4149307	-0.214464770179057	0.0879580679018375	0.0147580938796839	-0.386862583266658	-0.0420669570914553	0.806973240753901	0.679184419818597	0.958805579590273	0.807 (0.679-0.959)	1.48e-02
LDL	Esophageal_cancer	4U4oRK	NVqDg9	NA	rs42035	-0.212252541418194	0.0878844656401142	0.0157295296849341	-0.384506094072818	-0.0399989887635706	0.808760426269074	0.680786797816236	0.960790410738096	0.809 (0.681-0.961)	1.57e-02
LDL	Esophageal_cancer	4U4oRK	NVqDg9	NA	rs4239702	-0.213973153350274	0.0879086658120849	0.0149313710289066	-0.38627413834196	-0.0416721683585876	0.807370059912929	0.679584200056163	0.959184179958768	0.807 (0.680-0.959)	1.49e-02
LDL	Esophageal_cancer	4U4oRK	NVqDg9	NA	rs4246598	-0.214687596761541	0.0878632685552152	0.0145484602025734	-0.386899603129763	-0.0424755903933194	0.80679344569681	0.679159276969748	0.958413859740777	0.807 (0.679-0.958)	1.45e-02
LDL	Esophageal_cancer	4U4oRK	NVqDg9	NA	rs4252185	-0.220401874661717	0.0882531239380628	0.012511365148471	-0.39337799758032	-0.0474257517431136	0.80219635078804	0.67477363657161	0.953681279676604	0.802 (0.675-0.954)	1.25e-02
LDL	Esophageal_cancer	4U4oRK	NVqDg9	NA	rs4309908	-0.211343653086426	0.0879050475735745	0.0162067241534129	-0.383637546330632	-0.03904975984222	0.809495833334531	0.681378350511081	0.961702853773472	0.809 (0.681-0.962)	1.62e-02
LDL	Esophageal_cancer	4U4oRK	NVqDg9	NA	rs43217	-0.213387824252481	0.0878963692061324	0.0151940443311277	-0.385664707896501	-0.0411109406084615	0.807842775435261	0.679998485584216	0.959722651826586	0.808 (0.680-0.960)	1.52e-02
LDL	Esophageal_cancer	4U4oRK	NVqDg9	NA	rs4321967	-0.211714486425297	0.0879068984369928	0.0160228586755	-0.384012007361802	-0.0394169654887908	0.809195700944842	0.681123248637167	0.961349775885308	0.809 (0.681-0.961)	1.60e-02
LDL	Esophageal_cancer	4U4oRK	NVqDg9	NA	rs4327060	-0.21853827426937	0.087912428638418	0.0129237622057082	-0.390846634400669	-0.0462299141380703	0.803692718104393	0.676483897442274	0.954822409781225	0.804 (0.676-0.955)	1.29e-02
LDL	Esophageal_cancer	4U4oRK	NVqDg9	NA	rs4328477	-0.213350591625019	0.0878793520336156	0.015192099446511	-0.385594121610905	-0.0411070616391322	0.807872854104318	0.680046485845584	0.959726374568538	0.808 (0.680-0.960)	1.52e-02
LDL	Esophageal_cancer	4U4oRK	NVqDg9	NA	rs4329504	-0.209661257579023	0.0876889865154085	0.0168041756354859	-0.381531671149224	-0.0377908440088225	0.810858871751148	0.682814760187476	0.962914319129569	0.811 (0.683-0.963)	1.68e-02
LDL	Esophageal_cancer	4U4oRK	NVqDg9	NA	rs4367597	-0.211744212414712	0.0878804883113548	0.0159763011661377	-0.383989969504967	-0.0394984553244562	0.809171647159514	0.681138259299209	0.961271438841934	0.809 (0.681-0.961)	1.60e-02
LDL	Esophageal_cancer	4U4oRK	NVqDg9	NA	rs4374942	-0.212901191638755	0.0879722073417173	0.0155164079576657	-0.385326718028521	-0.0404756652489889	0.808235993745218	0.680228357027506	0.960332533680165	0.808 (0.680-0.960)	1.55e-02
LDL	Esophageal_cancer	4U4oRK	NVqDg9	NA	rs4378011	-0.213107517478896	0.0879014176910029	0.0153340321876027	-0.385394296153261	-0.04082073880453	0.808069250977039	0.680182390023942	0.960001205487853	0.808 (0.680-0.960)	1.53e-02
LDL	Esophageal_cancer	4U4oRK	NVqDg9	NA	rs4390169	-0.216630585017404	0.0877028824044923	0.0135093822409229	-0.388528234530209	-0.0447329355045993	0.805227377425729	0.67805407707129	0.956252828913742	0.805 (0.678-0.956)	1.35e-02
LDL	Esophageal_cancer	4U4oRK	NVqDg9	NA	rs4403769	-0.214845069526835	0.0878182080308315	0.0144260714999546	-0.386968757267265	-0.0427213817864056	0.80666640770467	0.679112311919655	0.958178318811191	0.807 (0.679-0.958)	1.44e-02
LDL	Esophageal_cancer	4U4oRK	NVqDg9	NA	rs4480845	-0.214740199886216	0.0878480981361033	0.0145073570927269	-0.386922472232978	-0.0425579275394536	0.806751006956814	0.67914374538374	0.9583349499274	0.807 (0.679-0.958)	1.45e-02
LDL	Esophageal_cancer	4U4oRK	NVqDg9	NA	rs4485425	-0.208874328769084	0.0879264261127841	0.0175224362678665	-0.381210123950141	-0.0365385335880271	0.81149721108899	0.683034352663888	0.964120942141341	0.811 (0.683-0.964)	1.75e-02
LDL	Esophageal_cancer	4U4oRK	NVqDg9	NA	rs4515081	-0.211995484428822	0.0879021027830401	0.0158773581655259	-0.38428360588358	-0.039707362974063	0.80896835051242	0.680938281689201	0.96107064285965	0.809 (0.681-0.961)	1.59e-02
LDL	Esophageal_cancer	4U4oRK	NVqDg9	NA	rs45518133	-0.21394755169429	0.0879925545214162	0.0150394414263008	-0.386412958556266	-0.0414821448323142	0.80739073018805	0.679489866579721	0.959366464837649	0.807 (0.679-0.959)	1.50e-02
LDL	Esophageal_cancer	4U4oRK	NVqDg9	NA	rs4624677	-0.212948951707864	0.0879212036510427	0.0154335165441105	-0.385274510863908	-0.0406233925518206	0.808197393260089	0.680263870748343	0.960190676823467	0.808 (0.680-0.960)	1.54e-02
LDL	Esophageal_cancer	4U4oRK	NVqDg9	NA	rs4655772	-0.213163630025671	0.0878920458529866	0.0152961959521053	-0.385432039897525	-0.0408952201538171	0.808023909425523	0.680156717878245	0.959929705965474	0.808 (0.680-0.960)	1.53e-02
LDL	Esophageal_cancer	4U4oRK	NVqDg9	NA	rs4679881	-0.215219212380632	0.0878868009299725	0.0143323892152261	-0.387477342203378	-0.0429610825578854	0.80636465568553	0.678767013442129	0.957948670253524	0.806 (0.679-0.958)	1.43e-02
LDL	Esophageal_cancer	4U4oRK	NVqDg9	NA	rs4689088	-0.214569417661849	0.0878878458820638	0.0146304254759018	-0.386829595590694	-0.0423092397330039	0.806888797454042	0.679206824903702	0.95857330578081	0.807 (0.679-0.959)	1.46e-02
LDL	Esophageal_cancer	4U4oRK	NVqDg9	NA	rs4704043	-0.219169812257944	0.0877856786814706	0.0125373849836782	-0.391229742473626	-0.0471098820422616	0.80318531586053	0.676224780637977	0.953982566278273	0.803 (0.676-0.954)	1.25e-02
LDL	Esophageal_cancer	4U4oRK	NVqDg9	NA	rs4714431	-0.213824446099646	0.0878809094737137	0.0149695046565316	-0.386071028668125	-0.0415778635311674	0.807490130622249	0.679722244199956	0.959274639922662	0.807 (0.680-0.959)	1.50e-02
LDL	Esophageal_cancer	4U4oRK	NVqDg9	NA	rs4722551	-0.211342645652578	0.0880058536626796	0.0163297393445432	-0.38383411883143	-0.0388511724737259	0.809496648848445	0.681244423428353	0.961893854777042	0.809 (0.681-0.962)	1.63e-02
LDL	Esophageal_cancer	4U4oRK	NVqDg9	NA	rs4760388	-0.211686402059456	0.0879005776921193	0.0160292823586869	-0.38397153433601	-0.0394012697829025	0.809218427012066	0.681150816313847	0.961364865067063	0.809 (0.681-0.961)	1.60e-02
LDL	Esophageal_cancer	4U4oRK	NVqDg9	NA	rs4764883	-0.216439076578876	0.0877873291171532	0.0136824713104658	-0.388502241648496	-0.0443759115092558	0.805381600030433	0.678071701879769	0.956594295071458	0.805 (0.678-0.957)	1.37e-02
LDL	Esophageal_cancer	4U4oRK	NVqDg9	NA	rs4771674	-0.21135466905116	0.0879586833869326	0.0162662674562819	-0.383753688489548	-0.0389556496127723	0.809486916006096	0.681299218353793	0.961793364108609	0.809 (0.681-0.962)	1.63e-02
LDL	Esophageal_cancer	4U4oRK	NVqDg9	NA	rs4790316	-0.211601156004613	0.08787958403058	0.0160466227601604	-0.38384514070455	-0.0393571713046761	0.809287412630809	0.681236914880134	0.961407260729419	0.809 (0.681-0.961)	1.60e-02
LDL	Esophageal_cancer	4U4oRK	NVqDg9	NA	rs4803544	-0.213451858706677	0.0878558097807007	0.0151167365121722	-0.38564924587685	-0.0412544715365034	0.807791047320269	0.680008999815447	0.959584911828918	0.808 (0.680-0.960)	1.51e-02
LDL	Esophageal_cancer	4U4oRK	NVqDg9	NA	rs4817999	-0.210835988090359	0.0879488050039071	0.01651828228597	-0.383215645898017	-0.0384563302827014	0.809906890364382	0.68166588498313	0.962273726043862	0.810 (0.682-0.962)	1.65e-02
LDL	Esophageal_cancer	4U4oRK	NVqDg9	NA	rs4820946	-0.21389294554558	0.087882194450575	0.0149387775990952	-0.386142046668707	-0.0416438444224527	0.807434819890103	0.67967397339929	0.959211348214977	0.807 (0.680-0.959)	1.49e-02
LDL	Esophageal_cancer	4U4oRK	NVqDg9	NA	rs4841132	-0.213324885618764	0.0881188339930883	0.0154831020684028	-0.386037800245217	-0.0406119709923106	0.807893621555882	0.679744830673401	0.960201643761053	0.808 (0.680-0.960)	1.55e-02
LDL	Esophageal_cancer	4U4oRK	NVqDg9	NA	rs4878583	-0.209178368286418	0.0876913287713844	0.0170608388954101	-0.381053372678332	-0.0373033638945047	0.811250521372224	0.683141427559201	0.963383835142499	0.811 (0.683-0.963)	1.71e-02
LDL	Esophageal_cancer	4U4oRK	NVqDg9	NA	rs4883201	-0.216007826162083	0.0879767530487122	0.0140773715859327	-0.388442262137559	-0.0435733901866069	0.805728996083086	0.678112373508548	0.957362290515519	0.806 (0.678-0.957)	1.41e-02
LDL	Esophageal_cancer	4U4oRK	NVqDg9	NA	rs4885160	-0.215799530038922	0.087783533498024	0.013959088442455	-0.387855255695049	-0.0437438043827953	0.805896843789695	0.678510546694222	0.957199156290908	0.806 (0.679-0.957)	1.40e-02
LDL	Esophageal_cancer	4U4oRK	NVqDg9	NA	rs4894940	-0.212571398436063	0.0878917456381485	0.0155821057150745	-0.384839219886834	-0.0403035769852922	0.808502588440269	0.680560047930259	0.960497809859095	0.809 (0.681-0.960)	1.56e-02
LDL	Esophageal_cancer	4U4oRK	NVqDg9	NA	rs489574	-0.207943215120085	0.0876417513828589	0.0176609829193689	-0.379721047830489	-0.0361653824096817	0.812253159100499	0.684052200445678	0.964480772138287	0.812 (0.684-0.964)	1.77e-02
LDL	Esophageal_cancer	4U4oRK	NVqDg9	NA	rs4930183	-0.214042255629399	0.0879244332052623	0.0149169624256856	-0.386374144711713	-0.0417103665470845	0.807314270729294	0.679516240705615	0.959147541560423	0.807 (0.680-0.959)	1.49e-02
LDL	Esophageal_cancer	4U4oRK	NVqDg9	NA	rs4939346	-0.212047466046673	0.0879030124642901	0.0158527122207261	-0.384337370476682	-0.0397575616166646	0.808926300121703	0.680901672303712	0.961022399628817	0.809 (0.681-0.961)	1.59e-02
LDL	Esophageal_cancer	4U4oRK	NVqDg9	NA	rs4953026	-0.197118951728952	0.0882113594791698	0.0254422444070134	-0.370013216308125	-0.0242246871497797	0.82109295707652	0.690725201739934	0.976066375546125	0.821 (0.691-0.976)	2.54e-02
LDL	Esophageal_cancer	4U4oRK	NVqDg9	NA	rs4988235	-0.211492218724572	0.0879060988363402	0.0161332147667524	-0.383788172443798	-0.0391962650053449	0.809375579002528	0.681275724867792	0.96156196966038	0.809 (0.681-0.962)	1.61e-02
LDL	Esophageal_cancer	4U4oRK	NVqDg9	NA	rs4997370	-0.21216892858366	0.087891497965424	0.0157790277554829	-0.384436264595891	-0.0399015925714292	0.808828051847918	0.680834338462076	0.960883992622734	0.809 (0.681-0.961)	1.58e-02
LDL	Esophageal_cancer	4U4oRK	NVqDg9	NA	rs5026917	-0.210394932032189	0.0878051012187902	0.0165679281024872	-0.382492930421017	-0.0382969336433599	0.810264183492288	0.682158713534309	0.962427121466953	0.810 (0.682-0.962)	1.66e-02
LDL	Esophageal_cancer	4U4oRK	NVqDg9	NA	rs525767	-0.214147908515165	0.0878994280004206	0.0148390576205831	-0.386430787395989	-0.0418650296343404	0.807228980152548	0.679477752171789	0.958999208311647	0.807 (0.679-0.959)	1.48e-02
LDL	Esophageal_cancer	4U4oRK	NVqDg9	NA	rs534417	-0.208729237475247	0.0878230241222037	0.0174681506598995	-0.380862364754766	-0.0365961101957275	0.811614960811315	0.68327192544745	0.964065432926111	0.812 (0.683-0.964)	1.75e-02
LDL	Esophageal_cancer	4U4oRK	NVqDg9	NA	rs55651720	-0.212068617225259	0.0879319604354498	0.0158768013649364	-0.38441525967874	-0.0397219747717769	0.808909190558011	0.680848639481145	0.961056599992424	0.809 (0.681-0.961)	1.59e-02
LDL	Esophageal_cancer	4U4oRK	NVqDg9	NA	rs55660224	-0.209920819642137	0.0884737511600859	0.0176590591811136	-0.383329371915905	-0.0365122673683684	0.810648430861919	0.681588366244533	0.964146266286368	0.811 (0.682-0.964)	1.77e-02
LDL	Esophageal_cancer	4U4oRK	NVqDg9	NA	rs55696093	-0.216091332032485	0.0882874786677807	0.0143816187555691	-0.389134790221335	-0.0430478738436349	0.805661715791149	0.677642924218108	0.95786553226463	0.806 (0.678-0.958)	1.44e-02
LDL	Esophageal_cancer	4U4oRK	NVqDg9	NA	rs55714927	-0.202074988362557	0.0880150942271291	0.0216808632254883	-0.37458457304773	-0.029565403677384	0.817033657628846	0.68757485659564	0.970867377267913	0.817 (0.688-0.971)	2.17e-02
LDL	Esophageal_cancer	4U4oRK	NVqDg9	NA	rs557933	-0.204569024390971	0.0883586110629637	0.0206012661517823	-0.37775190207438	-0.0313861467075623	0.814998485201905	0.685400526022254	0.96910128554502	0.815 (0.685-0.969)	2.06e-02
LDL	Esophageal_cancer	4U4oRK	NVqDg9	NA	rs55821328	-0.212152065290502	0.0878955598639657	0.0157921722577335	-0.384427362623875	-0.0398767679571289	0.808841691467475	0.680840399257282	0.960907846493318	0.809 (0.681-0.961)	1.58e-02
LDL	Esophageal_cancer	4U4oRK	NVqDg9	NA	rs55845920	-0.213737513366077	0.0878518497229505	0.0149771430394346	-0.38592713882306	-0.0415478879090944	0.807560330997945	0.679820056365281	0.959303395207709	0.808 (0.680-0.959)	1.50e-02
LDL	Esophageal_cancer	4U4oRK	NVqDg9	NA	rs55938402	-0.205039475429072	0.0877633828441386	0.0194768672142136	-0.377055705803584	-0.0330232450545607	0.814615158493785	0.685877865454159	0.967516069363819	0.815 (0.686-0.968)	1.95e-02
LDL	Esophageal_cancer	4U4oRK	NVqDg9	NA	rs55987642	-0.212468992276758	0.0879206366176794	0.0156662312279001	-0.38479344004741	-0.0401445445061063	0.808585388324676	0.68059120457314	0.960650572353827	0.809 (0.681-0.961)	1.57e-02
LDL	Esophageal_cancer	4U4oRK	NVqDg9	NA	rs56009618	-0.213858107768034	0.0879132981212514	0.0149907483672166	-0.386168172085686	-0.0415480434503808	0.807462949614728	0.679656216865275	0.959303245996436	0.807 (0.680-0.959)	1.50e-02
LDL	Esophageal_cancer	4U4oRK	NVqDg9	NA	rs56017239	-0.21424442184769	0.0878074989429398	0.014689982646221	-0.386347119775852	-0.0421417239195277	0.80715107555304	0.67953460483658	0.958733895418181	0.807 (0.680-0.959)	1.47e-02
LDL	Esophageal_cancer	4U4oRK	NVqDg9	NA	rs56113850	-0.211530690393139	0.0878914127630193	0.0160961700379439	-0.383797859408657	-0.0392635213776214	0.809344441572464	0.681269125405751	0.961497300665307	0.809 (0.681-0.961)	1.61e-02
LDL	Esophageal_cancer	4U4oRK	NVqDg9	NA	rs56169929	-0.210783224110657	0.0878610731032482	0.0164376103768276	-0.382990927393024	-0.0385755208282908	0.809949625402531	0.681819085134518	0.962159038948393	0.810 (0.682-0.962)	1.64e-02
LDL	Esophageal_cancer	4U4oRK	NVqDg9	NA	rs56203737	-0.212116161882354	0.0879008572066626	0.015816193836348	-0.384401842007413	-0.0398304817572956	0.808870732162177	0.680857774945701	0.960952324295269	0.809 (0.681-0.961)	1.58e-02
LDL	Esophageal_cancer	4U4oRK	NVqDg9	NA	rs56212732	-0.212149784515893	0.0879167899987098	0.0158185757553171	-0.384466692913364	-0.0398328761184213	0.808843536255171	0.680813622133863	0.960950023431134	0.809 (0.681-0.961)	1.58e-02
LDL	Esophageal_cancer	4U4oRK	NVqDg9	NA	rs56236159	-0.211959365512593	0.087967867723353	0.0159740038025384	-0.384376386250365	-0.0395423447748211	0.808997570100191	0.680875106916403	0.961229250092659	0.809 (0.681-0.961)	1.60e-02
LDL	Esophageal_cancer	4U4oRK	NVqDg9	NA	rs56248798	-0.213162865942918	0.0879068645440254	0.0153137987155252	-0.385460320449208	-0.0408654114366285	0.808024526822892	0.680137482943021	0.959958320665082	0.808 (0.680-0.960)	1.53e-02
LDL	Esophageal_cancer	4U4oRK	NVqDg9	NA	rs56284083	-0.212649329561826	0.0879065223154474	0.0155615601338896	-0.384946113300103	-0.0403525458235491	0.808439583378429	0.680487304431772	0.960450776548791	0.808 (0.680-0.960)	1.56e-02
LDL	Esophageal_cancer	4U4oRK	NVqDg9	NA	rs56294298	-0.213727114004337	0.0878751079321238	0.0150087022624054	-0.3859623255513	-0.0414919024573744	0.807568729153622	0.679796136142546	0.959357103745061	0.808 (0.680-0.959)	1.50e-02
LDL	Esophageal_cancer	4U4oRK	NVqDg9	NA	rs56322906	-0.224613230257919	0.0884387936445644	0.0110928848349589	-0.397953265801265	-0.0512731947145726	0.798825120404408	0.671693417982188	0.950019094881229	0.799 (0.672-0.950)	1.11e-02
LDL	Esophageal_cancer	4U4oRK	NVqDg9	NA	rs56336338	-0.21507826980506	0.0879522159991065	0.0144691928951037	-0.387464613163309	-0.0426919264468113	0.806478314806469	0.678775653549631	0.958206542694634	0.806 (0.679-0.958)	1.45e-02
LDL	Esophageal_cancer	4U4oRK	NVqDg9	NA	rs57029062	-0.212619354147316	0.0878838541961328	0.0155494629044106	-0.384871708371736	-0.0403669999228959	0.808463817053253	0.68053793792458	0.960436894198178	0.808 (0.681-0.960)	1.55e-02
LDL	Esophageal_cancer	4U4oRK	NVqDg9	NA	rs575227	-0.211402132229804	0.0878487282354798	0.0161091317109133	-0.383585639571345	-0.0392186248882639	0.809448496095764	0.681413719571043	0.96154046948769	0.809 (0.681-0.962)	1.61e-02
LDL	Esophageal_cancer	4U4oRK	NVqDg9	NA	rs5752963	-0.213823924431406	0.087947816823388	0.0150464529628535	-0.386201645405247	-0.0414462034575657	0.807490551864314	0.679633466896297	0.959400946406936	0.807 (0.680-0.959)	1.50e-02
LDL	Esophageal_cancer	4U4oRK	NVqDg9	NA	rs5754102	-0.213144569578537	0.0878964371702027	0.0153104452359219	-0.385421586432134	-0.0408675527249397	0.80803931086931	0.680163827910117	0.959956265119752	0.808 (0.680-0.960)	1.53e-02
LDL	Esophageal_cancer	4U4oRK	NVqDg9	NA	rs5755688	-0.203920406042945	0.0874251975095941	0.0196737220411625	-0.375273793161749	-0.0325670189241406	0.815527279647371	0.687101129444473	0.96795757618208	0.816 (0.687-0.968)	1.97e-02
LDL	Esophageal_cancer	4U4oRK	NVqDg9	NA	rs5758349	-0.212966973334711	0.0878188287728526	0.0153053554652197	-0.385091877729502	-0.0408420689399196	0.808182828359491	0.680388120817025	0.959980728750552	0.808 (0.680-0.960)	1.53e-02
LDL	Esophageal_cancer	4U4oRK	NVqDg9	NA	rs5758425	-0.205105873495426	0.0879590709440328	0.0197094727474187	-0.37750565254573	-0.0327060944451218	0.814561071418097	0.685569326361372	0.967822966338569	0.815 (0.686-0.968)	1.97e-02
LDL	Esophageal_cancer	4U4oRK	NVqDg9	NA	rs58136390	-0.210693615899822	0.0878389341136196	0.0164562712054032	-0.382857926762517	-0.0385293050371281	0.810022206791225	0.681909773533406	0.962203506917155	0.810 (0.682-0.962)	1.65e-02
LDL	Esophageal_cancer	4U4oRK	NVqDg9	NA	rs58588820	-0.211787332926188	0.0879055811223992	0.0159849392998904	-0.384082271926091	-0.0394923939262859	0.809136756016483	0.681075391490226	0.961277265508533	0.809 (0.681-0.961)	1.60e-02
LDL	Esophageal_cancer	4U4oRK	NVqDg9	NA	rs5930	-0.226876461758704	0.0883610656251742	0.0102403276438474	-0.400064150384046	-0.053688773133363	0.797019238563468	0.670277046126498	0.947727018717578	0.797 (0.670-0.948)	1.02e-02
LDL	Esophageal_cancer	4U4oRK	NVqDg9	NA	rs59408219	-0.210531202526331	0.0878118848980883	0.0165062477808313	-0.382642496926584	-0.038419908126078	0.810153775914436	0.682056693068896	0.962308774766498	0.810 (0.682-0.962)	1.65e-02
LDL	Esophageal_cancer	4U4oRK	NVqDg9	NA	rs59669045	-0.210024199088729	0.0877520235616021	0.0166938058742225	-0.382018165269469	-0.0380302329079883	0.810564630807432	0.682482655611441	0.962683835719408	0.811 (0.682-0.963)	1.67e-02
LDL	Esophageal_cancer	4U4oRK	NVqDg9	NA	rs60194243	-0.21299151660158	0.0878908570437957	0.0153775206282315	-0.38525759640742	-0.0407254367957403	0.808162993156067	0.680275377139297	0.960092699890908	0.808 (0.680-0.960)	1.54e-02
LDL	Esophageal_cancer	4U4oRK	NVqDg9	NA	rs603424	-0.209772283799491	0.0877844148893922	0.0168653474365823	-0.3818297369827	-0.037714830616282	0.810768850152756	0.682611266765596	0.96298751629564	0.811 (0.683-0.963)	1.69e-02
LDL	Esophageal_cancer	4U4oRK	NVqDg9	NA	rs60417583	-0.214354561028817	0.0878727561181536	0.0147127118623366	-0.386585163020398	-0.0421239590372365	0.807062181489982	0.679372865465709	0.958750927364266	0.807 (0.679-0.959)	1.47e-02
LDL	Esophageal_cancer	4U4oRK	NVqDg9	NA	rs6063965	-0.214125234189375	0.0878426120488273	0.0147850855171264	-0.386296753805076	-0.0419537145736735	0.807247283732941	0.679568831118541	0.958914163296199	0.807 (0.680-0.959)	1.48e-02
LDL	Esophageal_cancer	4U4oRK	NVqDg9	NA	rs60645096	-0.217180930560709	0.0879109767136199	0.0134937782428432	-0.389486444919404	-0.0448754162020138	0.80478434604857	0.677404669794293	0.956116591049637	0.805 (0.677-0.956)	1.35e-02
LDL	Esophageal_cancer	4U4oRK	NVqDg9	NA	rs6067189	-0.213991284045553	0.08779076612758	0.0147886124182505	-0.38606118565561	-0.0419213824354959	0.807355421865095	0.67972893474744	0.958945167542641	0.807 (0.680-0.959)	1.48e-02
LDL	Esophageal_cancer	4U4oRK	NVqDg9	NA	rs60988674	-0.21458315714034	0.0878540953735499	0.0145861461702255	-0.386777184072498	-0.0423891302081825	0.806877711298923	0.67924242409746	0.958496727962878	0.807 (0.679-0.958)	1.46e-02
LDL	Esophageal_cancer	4U4oRK	NVqDg9	NA	rs6129900	-0.209723930355491	0.0878638717841662	0.0169902419010323	-0.381937119052457	-0.037510741658525	0.810808054566775	0.682537970490355	0.963184071470861	0.811 (0.683-0.963)	1.70e-02
LDL	Esophageal_cancer	4U4oRK	NVqDg9	NA	rs61754230	-0.212072318285271	0.0879108905798831	0.0158498198348611	-0.384377663821842	-0.0397669727487005	0.808906196742092	0.680874237050342	0.961013355362683	0.809 (0.681-0.961)	1.58e-02
LDL	Esophageal_cancer	4U4oRK	NVqDg9	NA	rs61782881	-0.213305153380391	0.0878806306139401	0.0152152510747691	-0.385551189383713	-0.041059117377068	0.807909563262684	0.680075682382547	0.959772389044406	0.808 (0.680-0.960)	1.52e-02
LDL	Esophageal_cancer	4U4oRK	NVqDg9	NA	rs61805076	-0.21567212664647	0.0878763129049688	0.0141171261302457	-0.387909699940209	-0.0434345533527313	0.805999524322346	0.678473606705268	0.957495216892131	0.806 (0.678-0.957)	1.41e-02
LDL	Esophageal_cancer	4U4oRK	NVqDg9	NA	rs61886339	-0.217112255315015	0.0876402158744974	0.0132375717392765	-0.38888707842903	-0.0453374322009997	0.804839616709107	0.677810805153594	0.955674951917705	0.805 (0.678-0.956)	1.32e-02
LDL	Esophageal_cancer	4U4oRK	NVqDg9	NA	rs62048010	-0.212282886185308	0.0879032618011066	0.0157369254716493	-0.384573279315477	-0.039992493055139	0.80873588499464	0.680741060526479	0.960796651772738	0.809 (0.681-0.961)	1.57e-02
LDL	Esophageal_cancer	4U4oRK	NVqDg9	NA	rs62072497	-0.213992161764911	0.0878583818423741	0.0148651095119297	-0.386194590175964	-0.0417897333538574	0.807354713233923	0.679638261883149	0.959071420103624	0.807 (0.680-0.959)	1.49e-02
LDL	Esophageal_cancer	4U4oRK	NVqDg9	NA	rs62076528	-0.215218042022233	0.087764085322959	0.0141972447414317	-0.387235649255233	-0.0432004347892334	0.80636559942173	0.67893108646956	0.957719410539789	0.806 (0.679-0.958)	1.42e-02
LDL	Esophageal_cancer	4U4oRK	NVqDg9	NA	rs62118471	-0.2245102280083	0.08806263694418	0.0107896711782414	-0.397112996418893	-0.0519074595977075	0.79890740542656	0.672258058587544	0.949416722183157	0.799 (0.672-0.949)	1.08e-02
LDL	Esophageal_cancer	4U4oRK	NVqDg9	NA	rs62119261	-0.20930477803757	0.0881706611531963	0.0176032385016913	-0.382119273897834	-0.0364902821773048	0.811147977877081	0.682413654214626	0.964167463459256	0.811 (0.682-0.964)	1.76e-02
LDL	Esophageal_cancer	4U4oRK	NVqDg9	NA	rs62125172	-0.212510043819771	0.0879006296482246	0.0156225169056614	-0.384795277930291	-0.0402248097092505	0.808552195328145	0.680589953727366	0.960573468634901	0.809 (0.681-0.961)	1.56e-02
LDL	Esophageal_cancer	4U4oRK	NVqDg9	NA	rs62137115	-0.212549245311946	0.0879136796815283	0.0156187810723387	-0.384860057487742	-0.0402384331361507	0.808520499496852	0.680545866839338	0.960560382421608	0.809 (0.681-0.961)	1.56e-02
LDL	Esophageal_cancer	4U4oRK	NVqDg9	NA	rs62206651	-0.211789882450365	0.0879134997024788	0.0159931764250673	-0.384100341867223	-0.0394794230335065	0.809134693105391	0.681063084609187	0.961289734213741	0.809 (0.681-0.961)	1.60e-02
LDL	Esophageal_cancer	4U4oRK	NVqDg9	NA	rs62219001	-0.213216310934601	0.0878795668082199	0.0152564689755441	-0.385460261878712	-0.0409723599904902	0.807981343112763	0.680137522779012	0.959855660000722	0.808 (0.680-0.960)	1.53e-02
LDL	Esophageal_cancer	4U4oRK	NVqDg9	NA	rs62264113	-0.211817320173654	0.0879225442150603	0.0159903611220874	-0.384145506835173	-0.0394891335121363	0.809112492596145	0.681032325111431	0.961280399675641	0.809 (0.681-0.961)	1.60e-02
LDL	Esophageal_cancer	4U4oRK	NVqDg9	NA	rs62406040	-0.213381533248681	0.0878818569374846	0.0151802548351768	-0.38562997284615	-0.0411330936512109	0.807847857593218	0.680022105776072	0.959701391285147	0.808 (0.680-0.960)	1.52e-02
LDL	Esophageal_cancer	4U4oRK	NVqDg9	NA	rs62406559	-0.213836551687358	0.0878480187355576	0.014926199069714	-0.386018668409051	-0.0416544349656652	0.807480355538813	0.679757835564539	0.959201189699536	0.807 (0.680-0.959)	1.49e-02
LDL	Esophageal_cancer	4U4oRK	NVqDg9	NA	rs62441843	-0.207442305607127	0.0877042963081615	0.0180180595366853	-0.379342726371123	-0.0355418848431302	0.812660126353198	0.684311041031819	0.965082311062241	0.813 (0.684-0.965)	1.80e-02
LDL	Esophageal_cancer	4U4oRK	NVqDg9	NA	rs62491176	-0.21197921908697	0.0879165546609675	0.0159026943982913	-0.384295666222467	-0.0396627719514739	0.8089815087662	0.680930069392285	0.961113498937886	0.809 (0.681-0.961)	1.59e-02
LDL	Esophageal_cancer	4U4oRK	NVqDg9	NA	rs62560863	-0.21506958154824	0.0878616405360632	0.0143722979774863	-0.387278396998923	-0.0428607660975557	0.806485321727627	0.678902064317812	0.95804477309357	0.806 (0.679-0.958)	1.44e-02
LDL	Esophageal_cancer	4U4oRK	NVqDg9	NA	rs62621812	-0.211361139423992	0.0878380914111522	0.016116863386298	-0.38352379858985	-0.0391984802581334	0.809481678340892	0.68145586016726	0.961559839559904	0.809 (0.681-0.962)	1.61e-02
LDL	Esophageal_cancer	4U4oRK	NVqDg9	NA	rs6422312	-0.215189406372412	0.0877903659788415	0.0142391356049177	-0.387258523690941	-0.0431202890538827	0.806388690555276	0.678915556481692	0.957796170742167	0.806 (0.679-0.958)	1.42e-02
LDL	Esophageal_cancer	4U4oRK	NVqDg9	NA	rs6453133	-0.227322416226585	0.0885783811740949	0.0102777449128927	-0.400936043327811	-0.0537087891253591	0.796663883515019	0.669692890996986	0.947708049211004	0.797 (0.670-0.948)	1.03e-02
LDL	Esophageal_cancer	4U4oRK	NVqDg9	NA	rs6453188	-0.212346655262002	0.0879291672282513	0.015736331677021	-0.384687823029374	-0.040005487494629	0.80868431429829	0.680663090382784	0.960784166839902	0.809 (0.681-0.961)	1.57e-02
LDL	Esophageal_cancer	4U4oRK	NVqDg9	NA	rs6507937	-0.214048923956998	0.0879183815581224	0.0149069327982276	-0.386368951810918	-0.0417288961030785	0.80730888731121	0.679519769375203	0.959129769147004	0.807 (0.680-0.959)	1.49e-02
LDL	Esophageal_cancer	4U4oRK	NVqDg9	NA	rs653178	-0.214019093992918	0.0879657282661173	0.0149750168707474	-0.386431921394508	-0.0416062665913276	0.807332969665507	0.679476981645462	0.95924739397429	0.807 (0.679-0.959)	1.50e-02
LDL	Esophageal_cancer	4U4oRK	NVqDg9	NA	rs654187	-0.212041678367723	0.0879049651843665	0.0158579061312185	-0.384335410129081	-0.0397479466063645	0.808930981940971	0.68090300710898	0.96103163991351	0.809 (0.681-0.961)	1.59e-02
LDL	Esophageal_cancer	4U4oRK	NVqDg9	NA	rs6547817	-0.210360254858547	0.0879108259839836	0.0167166050885008	-0.382665473787155	-0.038055035929939	0.810292281651255	0.682041021727398	0.962659958547213	0.810 (0.682-0.963)	1.67e-02
LDL	Esophageal_cancer	4U4oRK	NVqDg9	NA	rs6557915	-0.213860671525251	0.0878619744948757	0.0149308232764133	-0.386070141535208	-0.0416512015152949	0.807460879478416	0.679722847204201	0.959204291233992	0.807 (0.680-0.959)	1.49e-02
LDL	Esophageal_cancer	4U4oRK	NVqDg9	NA	rs6601302	-0.213536105374598	0.0879185787140765	0.0151491423597507	-0.385856519654188	-0.0412156910950081	0.807722996482724	0.679868066387838	0.959622125677031	0.808 (0.680-0.960)	1.51e-02
LDL	Esophageal_cancer	4U4oRK	NVqDg9	NA	rs660247	-0.21533058179813	0.0878394669131953	0.0142297612636308	-0.387495936947993	-0.043165226648267	0.806274856324079	0.678754392060207	0.957753130653409	0.806 (0.679-0.958)	1.42e-02
LDL	Esophageal_cancer	4U4oRK	NVqDg9	NA	rs6602909	-0.220832933896087	0.087859610314982	0.0119548251260493	-0.393037770113452	-0.0486280976787223	0.801850631161427	0.675003252155239	0.952535313927803	0.802 (0.675-0.953)	1.20e-02
LDL	Esophageal_cancer	4U4oRK	NVqDg9	NA	rs662026	-0.213475216267249	0.0878904431590035	0.0151456028969325	-0.385740484858896	-0.0412099476756025	0.807772179512305	0.679946959316821	0.959627637205197	0.808 (0.680-0.960)	1.51e-02
LDL	Esophageal_cancer	4U4oRK	NVqDg9	NA	rs66487676	-0.211258656141087	0.0878684159468679	0.0162051732483957	-0.383480751396948	-0.039036560885226	0.809564640931806	0.681485195560525	0.961715547331851	0.810 (0.681-0.962)	1.62e-02
LDL	Esophageal_cancer	4U4oRK	NVqDg9	NA	rs66595885	-0.210635332257716	0.0879324382721085	0.0166012279352841	-0.382982911271049	-0.0382877532443838	0.810069419211466	0.681824550701375	0.96243595697247	0.810 (0.682-0.962)	1.66e-02
LDL	Esophageal_cancer	4U4oRK	NVqDg9	NA	rs6682862	-0.211675628325902	0.087917578898488	0.0160551301911499	-0.383994082966938	-0.0393571736848652	0.80922714536275	0.681135457468645	0.961407258441087	0.809 (0.681-0.961)	1.61e-02
LDL	Esophageal_cancer	4U4oRK	NVqDg9	NA	rs6707559	-0.209321269162005	0.087768989820358	0.0170832325725717	-0.381348489209907	-0.0372940491141036	0.81113460124514	0.682939850976279	0.963392808893159	0.811 (0.683-0.963)	1.71e-02
LDL	Esophageal_cancer	4U4oRK	NVqDg9	NA	rs6734238	-0.213774302951239	0.0878687038616424	0.0149791274860441	-0.385996962520059	-0.0415516433824203	0.807530621734873	0.679772590472793	0.959299792576162	0.808 (0.680-0.959)	1.50e-02
LDL	Esophageal_cancer	4U4oRK	NVqDg9	NA	rs6751535	-0.210908194751647	0.0878371664795785	0.0163446614123512	-0.383069041051621	-0.0387473484516732	0.809848411803171	0.681765827831365	0.961993727650345	0.810 (0.682-0.962)	1.63e-02
LDL	Esophageal_cancer	4U4oRK	NVqDg9	NA	rs67890964	-0.209894850651312	0.0879597798668804	0.0170207411290908	-0.382296019190398	-0.0374936821122269	0.81066948285693	0.68229305147196	0.96320050309428	0.811 (0.682-0.963)	1.70e-02
LDL	Esophageal_cancer	4U4oRK	NVqDg9	NA	rs67896106	-0.2131916883434	0.0878819901330778	0.0152710669613013	-0.385440389004233	-0.0409429876825677	0.808001237952003	0.680151039200935	0.959883853590782	0.808 (0.680-0.960)	1.53e-02
LDL	Esophageal_cancer	4U4oRK	NVqDg9	NA	rs6792725	-0.219414771813575	0.0877128241843903	0.0123663894847346	-0.39133190721498	-0.0474976364121701	0.802988592038141	0.676155697837139	0.953612727077399	0.803 (0.676-0.954)	1.24e-02
LDL	Esophageal_cancer	4U4oRK	NVqDg9	NA	rs6794351	-0.21257021825676	0.0879256040587203	0.0156226165634402	-0.384904402211851	-0.0402360343016678	0.808503542618854	0.68051568888975	0.96056268664974	0.809 (0.681-0.961)	1.56e-02
LDL	Esophageal_cancer	4U4oRK	NVqDg9	NA	rs6794370	-0.210557975910849	0.0878576090384874	0.0165487842644199	-0.382758889626284	-0.038357062195414	0.810132085646237	0.681977311268862	0.962369253857446	0.810 (0.682-0.962)	1.65e-02
LDL	Esophageal_cancer	4U4oRK	NVqDg9	NA	rs679582	-0.216617835584988	0.0876475907762473	0.0134561226311253	-0.388407113506433	-0.0448285576635431	0.805237643683201	0.67813620864911	0.956161394325401	0.805 (0.678-0.956)	1.35e-02
LDL	Esophageal_cancer	4U4oRK	NVqDg9	NA	rs6796	-0.21290118389344	0.0879072228678512	0.0154402361508992	-0.385199340714428	-0.0406030270724514	0.808236000005261	0.680315008207174	0.960210231766008	0.808 (0.680-0.960)	1.54e-02
LDL	Esophageal_cancer	4U4oRK	NVqDg9	NA	rs681343	-0.214275111787326	0.0880111638833357	0.0149067937965654	-0.386776992998664	-0.0417732305759877	0.807126304515367	0.679242553882927	0.95908724757683	0.807 (0.679-0.959)	1.49e-02
LDL	Esophageal_cancer	4U4oRK	NVqDg9	NA	rs6869704	-0.212581294151204	0.0879752371794783	0.0156758437467558	-0.385012759022981	-0.0401498292794261	0.80849458776855	0.680441954374669	0.960645495546727	0.808 (0.680-0.961)	1.57e-02
LDL	Esophageal_cancer	4U4oRK	NVqDg9	NA	rs6874202	-0.217068465375989	0.0882228205945919	0.013876015987772	-0.389985193741389	-0.0441517370105887	0.804874861358523	0.677066899251557	0.956808763156223	0.805 (0.677-0.957)	1.39e-02
LDL	Esophageal_cancer	4U4oRK	NVqDg9	NA	rs6913325	-0.216696159878526	0.0877719804854158	0.0135546704098898	-0.388729241629941	-0.0446630781271113	0.805174576483509	0.677917797084877	0.956319632561922	0.805 (0.678-0.956)	1.36e-02
LDL	Esophageal_cancer	4U4oRK	NVqDg9	NA	rs6924805	-0.213322104890626	0.0879013017720249	0.0152311099556313	-0.385608656363795	-0.0410355534174572	0.807895868091531	0.680036601609791	0.959795005348681	0.808 (0.680-0.960)	1.52e-02
LDL	Esophageal_cancer	4U4oRK	NVqDg9	NA	rs6963198	-0.209885027940162	0.0877145634080199	0.0167195107112871	-0.381805572219881	-0.0379644836604433	0.810677445868208	0.682627762104257	0.962747133538099	0.811 (0.683-0.963)	1.67e-02
LDL	Esophageal_cancer	4U4oRK	NVqDg9	NA	rs6968895	-0.209183749960946	0.0878288611615361	0.0172319970695675	-0.381328317837556	-0.0370391820843347	0.811246155497706	0.682953626949245	0.963638377249172	0.811 (0.683-0.964)	1.72e-02
LDL	Esophageal_cancer	4U4oRK	NVqDg9	NA	rs6999569	-0.211399277207019	0.0885595494891075	0.0169825095053183	-0.38497599420567	-0.0378225602083685	0.809450807092963	0.680466971158678	0.962883779631179	0.809 (0.680-0.963)	1.70e-02
LDL	Esophageal_cancer	4U4oRK	NVqDg9	NA	rs7019909	-0.216707612901332	0.087749156252543	0.0135254311799015	-0.388695959156316	-0.044719266646348	0.805165354853529	0.677940360241555	0.956265899887445	0.805 (0.678-0.956)	1.35e-02
LDL	Esophageal_cancer	4U4oRK	NVqDg9	NA	rs7025486	-0.211377076189708	0.0878655097937406	0.0161420069969668	-0.38359347538544	-0.0391606769939766	0.809468777923828	0.681408380160734	0.961596190347607	0.809 (0.681-0.962)	1.61e-02
LDL	Esophageal_cancer	4U4oRK	NVqDg9	NA	rs7039440	-0.21106871181373	0.0877588662511386	0.016168110165036	-0.383076089665962	-0.0390613339614985	0.809718427747984	0.68176102234391	0.961691722974347	0.810 (0.682-0.962)	1.62e-02
LDL	Esophageal_cancer	4U4oRK	NVqDg9	NA	rs704	-0.213306345711297	0.0880036297780548	0.0153575488755023	-0.385793460076284	-0.0408192313463098	0.807908599967717	0.679910939932915	0.960002652650652	0.808 (0.680-0.960)	1.54e-02
LDL	Esophageal_cancer	4U4oRK	NVqDg9	NA	rs7079542	-0.210290814059144	0.0877295111574175	0.0165282907081093	-0.382240655927683	-0.0383409721906062	0.810348550948712	0.682330826487081	0.962384738507941	0.810 (0.682-0.962)	1.65e-02
LDL	Esophageal_cancer	4U4oRK	NVqDg9	NA	rs7108486	-0.214097618640375	0.0878824746287062	0.0148432534498667	-0.386347268912639	-0.0418479683681112	0.807269576617674	0.67953450349298	0.95901557019203	0.807 (0.680-0.959)	1.48e-02
LDL	Esophageal_cancer	4U4oRK	NVqDg9	NA	rs71420565	-0.212389128311941	0.087892087607091	0.0156715553972975	-0.38465762002184	-0.040120636602043	0.80864996773843	0.680683648765692	0.960673539770099	0.809 (0.681-0.961)	1.57e-02
LDL	Esophageal_cancer	4U4oRK	NVqDg9	NA	rs71441185	-0.212386056099935	0.0878954227786232	0.0156770079095438	-0.384661084746037	-0.040111027453834	0.808652452086386	0.680681290388669	0.960682771068876	0.809 (0.681-0.961)	1.57e-02
LDL	Esophageal_cancer	4U4oRK	NVqDg9	NA	rs71610255	-0.210532149317036	0.0878242709597932	0.0165210024799957	-0.382667720398231	-0.0383965782358415	0.810153008868735	0.682039489448206	0.962331225586473	0.810 (0.682-0.962)	1.65e-02
LDL	Esophageal_cancer	4U4oRK	NVqDg9	NA	rs716848	-0.211791905774251	0.0878977567012892	0.0159732700080484	-0.384071508908778	-0.039512302639724	0.809133055965496	0.681082721955905	0.961258127905423	0.809 (0.681-0.961)	1.60e-02
LDL	Esophageal_cancer	4U4oRK	NVqDg9	NA	rs7181333	-0.213347907421707	0.0878925805425707	0.0152086914113422	-0.385617365285146	-0.0410784495582686	0.807875022602218	0.680030679250301	0.959753834730018	0.808 (0.680-0.960)	1.52e-02
LDL	Esophageal_cancer	4U4oRK	NVqDg9	NA	rs7197514	-0.211898996641494	0.0878878365090241	0.015908142298522	-0.384159156199181	-0.0396388370838066	0.809046409844405	0.681023029516763	0.961136503337599	0.809 (0.681-0.961)	1.59e-02
LDL	Esophageal_cancer	4U4oRK	NVqDg9	NA	rs7214022	-0.211350082042634	0.0879059111926464	0.0162045289765455	-0.383645667980221	-0.0390544961050472	0.809490629137997	0.681372816617352	0.961698298906782	0.809 (0.681-0.962)	1.62e-02
LDL	Esophageal_cancer	4U4oRK	NVqDg9	NA	rs721795	-0.216923981537622	0.0878955287103886	0.0135879748400835	-0.389199217809984	-0.0446487452652605	0.804991161169416	0.677599266724924	0.95633333945733	0.805 (0.678-0.956)	1.36e-02
LDL	Esophageal_cancer	4U4oRK	NVqDg9	NA	rs7254248	-0.213593726204745	0.0878848054697645	0.0150828801082086	-0.385847944925483	-0.0413395074840066	0.807676456153997	0.679873896097057	0.959503316086066	0.808 (0.680-0.960)	1.51e-02
LDL	Esophageal_cancer	4U4oRK	NVqDg9	NA	rs7261820	-0.209238814898933	0.0879757311742337	0.0173893806893806	-0.381671248000431	-0.0368063817974351	0.811201485508347	0.682719461704177	0.96386273865455	0.811 (0.683-0.964)	1.74e-02
LDL	Esophageal_cancer	4U4oRK	NVqDg9	NA	rs72698721	-0.208938013398949	0.0877138560493784	0.0172169740279614	-0.38085717125573	-0.0370188555421669	0.811445532835038	0.68327547402875	0.963657964884356	0.811 (0.683-0.964)	1.72e-02
LDL	Esophageal_cancer	4U4oRK	NVqDg9	NA	rs72700413	-0.208405491087512	0.0878057723130804	0.0176212133229671	-0.380504804821149	-0.0363061773538743	0.811877760761081	0.683516279794813	0.964344987680905	0.812 (0.684-0.964)	1.76e-02
LDL	Esophageal_cancer	4U4oRK	NVqDg9	NA	rs72703203	-0.209599478491542	0.0882455724263628	0.0175402003846231	-0.382560800447213	-0.0366381565358712	0.810908967419737	0.682112416975644	0.964024898355168	0.811 (0.682-0.964)	1.75e-02
LDL	Esophageal_cancer	4U4oRK	NVqDg9	NA	rs72772064	-0.213147944859116	0.0879095157199208	0.0153240458027716	-0.385450595670161	-0.0408452940480712	0.80803658351452	0.680144097161925	0.959977632713871	0.808 (0.680-0.960)	1.53e-02
LDL	Esophageal_cancer	4U4oRK	NVqDg9	NA	rs72783088	-0.213371078553201	0.087874698595662	0.0151769560894337	-0.385605487800698	-0.0411366693057032	0.807856303440712	0.680038756352085	0.959697959730691	0.808 (0.680-0.960)	1.52e-02
LDL	Esophageal_cancer	4U4oRK	NVqDg9	NA	rs72811428	-0.211431118204983	0.0878852970495178	0.0161387697999709	-0.383686300422038	-0.0391759359879282	0.809425033781788	0.68134513133849	0.961581517469101	0.809 (0.681-0.962)	1.61e-02
LDL	Esophageal_cancer	4U4oRK	NVqDg9	NA	rs72836561	-0.212217692254098	0.0879013881082018	0.0157667699142807	-0.384504412946174	-0.0399309715620227	0.808788611384995	0.680787942306023	0.960855763235631	0.809 (0.681-0.961)	1.58e-02
LDL	Esophageal_cancer	4U4oRK	NVqDg9	NA	rs7298359	-0.211397832698809	0.0877909847444591	0.0160416116771942	-0.383468162797948	-0.039327502599669	0.809451976352144	0.681493774558375	0.961435784860964	0.809 (0.681-0.961)	1.60e-02
LDL	Esophageal_cancer	4U4oRK	NVqDg9	NA	rs7300593	-0.214042653997403	0.0879101293386783	0.014900457846009	-0.386346507501212	-0.0417388004935934	0.807313949121183	0.679535020898513	0.959120269598259	0.807 (0.680-0.959)	1.49e-02
LDL	Esophageal_cancer	4U4oRK	NVqDg9	NA	rs73078112	-0.209496347176864	0.0878087596572795	0.0170408509308465	-0.381601516105131	-0.0373911782485958	0.810992601840221	0.682767070686113	0.963299239927666	0.811 (0.683-0.963)	1.70e-02
LDL	Esophageal_cancer	4U4oRK	NVqDg9	NA	rs7316678	-0.215425173900143	0.0878318437156415	0.0141788485567123	-0.387575587582801	-0.043274760217486	0.806198592697644	0.678700330995028	0.957648230279739	0.806 (0.679-0.958)	1.42e-02
LDL	Esophageal_cancer	4U4oRK	NVqDg9	NA	rs73201533	-0.213027265933082	0.0879116929700513	0.0153846221141834	-0.385334184154382	-0.0407203477117811	0.808134102385733	0.680223278375936	0.960097585895698	0.808 (0.680-0.960)	1.54e-02
LDL	Esophageal_cancer	4U4oRK	NVqDg9	NA	rs73238140	-0.214791910701288	0.0878512986524127	0.0144872782322233	-0.386980456060017	-0.0426033653425588	0.806709290283296	0.679104367171935	0.958291406281908	0.807 (0.679-0.958)	1.45e-02
LDL	Esophageal_cancer	4U4oRK	NVqDg9	NA	rs73429745	-0.212570844486334	0.0879081276521308	0.0156016904469121	-0.38487077468451	-0.0402709142881576	0.808503036310183	0.680538573334456	0.960529182820517	0.809 (0.681-0.961)	1.56e-02
LDL	Esophageal_cancer	4U4oRK	NVqDg9	NA	rs73486469	-0.212786298997614	0.0879042767924392	0.0154923926447396	-0.385078681510795	-0.0404939164844328	0.808328859447896	0.680397099426715	0.960315006584935	0.808 (0.680-0.960)	1.55e-02
LDL	Esophageal_cancer	4U4oRK	NVqDg9	NA	rs73562876	-0.211967268650074	0.0878924393421354	0.0158797909525747	-0.384236449760659	-0.0396980875394887	0.808991176506437	0.680970392855627	0.961079557248861	0.809 (0.681-0.961)	1.59e-02
LDL	Esophageal_cancer	4U4oRK	NVqDg9	NA	rs73729982	-0.215358967891261	0.0874926685496088	0.0138376071539205	-0.386844598248494	-0.0438733375340277	0.806251969655752	0.67919663507257	0.957075175297834	0.806 (0.679-0.957)	1.38e-02
LDL	Esophageal_cancer	4U4oRK	NVqDg9	NA	rs74019283	-0.210923679674241	0.087813470144584	0.0163078788781231	-0.383038081157626	-0.0388092781908565	0.809835871460294	0.681786935555869	0.961934153474421	0.810 (0.682-0.962)	1.63e-02
LDL	Esophageal_cancer	4U4oRK	NVqDg9	NA	rs74035509	-0.211766121369947	0.0879362853989137	0.0160324153094559	-0.384121240751818	-0.0394110019880759	0.809153919248319	0.681048851299111	0.961355508912478	0.809 (0.681-0.961)	1.60e-02
LDL	Esophageal_cancer	4U4oRK	NVqDg9	NA	rs7426	-0.214252886834977	0.0878033018136149	0.0146813219372512	-0.386347358389662	-0.0421584152802913	0.807144243058365	0.679534442690259	0.958717892978408	0.807 (0.680-0.959)	1.47e-02
LDL	Esophageal_cancer	4U4oRK	NVqDg9	NA	rs74341202	-0.211739493159371	0.0879604932760285	0.0160748662996024	-0.384142059980387	-0.0393369263383555	0.809175465856142	0.681034672535005	0.961426724584054	0.809 (0.681-0.961)	1.61e-02
LDL	Esophageal_cancer	4U4oRK	NVqDg9	NA	rs74747071	-0.214927019159919	0.0878117589648447	0.0143815947851341	-0.387038066731015	-0.0428159715888234	0.806600304397145	0.679065244640613	0.95808768919972	0.807 (0.679-0.958)	1.44e-02
LDL	Esophageal_cancer	4U4oRK	NVqDg9	NA	rs749260	-0.213832744328447	0.0878363846799456	0.0149146947099761	-0.385992058301141	-0.0416734303557539	0.807483429912193	0.679775924234566	0.959182969471815	0.807 (0.680-0.959)	1.49e-02
LDL	Esophageal_cancer	4U4oRK	NVqDg9	NA	rs7502002	-0.213401971080698	0.087897785251291	0.0151889413825703	-0.385681630173228	-0.0411223119881677	0.807831347103128	0.679986978559031	0.95971173851795	0.808 (0.680-0.960)	1.52e-02
LDL	Esophageal_cancer	4U4oRK	NVqDg9	NA	rs750772	-0.214462452402925	0.0878956511787104	0.0146886202510161	-0.386737928713197	-0.0421869760926527	0.806975111139385	0.679269088526228	0.958690511607578	0.807 (0.679-0.959)	1.47e-02
LDL	Esophageal_cancer	4U4oRK	NVqDg9	NA	rs75104256	-0.214139058749344	0.0878293601516684	0.0147636213288708	-0.386284604646614	-0.0419935128520737	0.807236123971597	0.67957708735811	0.958876000922769	0.807 (0.680-0.959)	1.48e-02
LDL	Esophageal_cancer	4U4oRK	NVqDg9	NA	rs7514180	-0.214867334372687	0.0878391408632544	0.0144392646711123	-0.387032050464665	-0.0427026182807081	0.806648447601389	0.679069330090283	0.958196297764209	0.807 (0.679-0.958)	1.44e-02
LDL	Esophageal_cancer	4U4oRK	NVqDg9	NA	rs7516171	-0.213172307088172	0.0878835949808972	0.0152822139128704	-0.38542415325073	-0.0409204609256134	0.808016898181977	0.680162082055196	0.959905476904607	0.808 (0.680-0.960)	1.53e-02
LDL	Esophageal_cancer	4U4oRK	NVqDg9	NA	rs7525503	-0.210409605564682	0.0879945981182466	0.0167950018867041	-0.382879017876446	-0.0379401932529189	0.810252294141693	0.681895391448351	0.96277051934234	0.810 (0.682-0.963)	1.68e-02
LDL	Esophageal_cancer	4U4oRK	NVqDg9	NA	rs7530037	-0.210937757743575	0.0879477100417051	0.0164648426292806	-0.383315269425317	-0.0385602460618331	0.809824470614998	0.68159797840583	0.962173735815253	0.810 (0.682-0.962)	1.65e-02
LDL	Esophageal_cancer	4U4oRK	NVqDg9	NA	rs754205	-0.210996546476836	0.0878645119633871	0.0163331290918672	-0.383210989925075	-0.0387821030285973	0.809776863459603	0.681669058808435	0.961960294546317	0.810 (0.682-0.962)	1.63e-02
LDL	Esophageal_cancer	4U4oRK	NVqDg9	NA	rs7549174	-0.214623143894619	0.0878382664931584	0.0145500034895474	-0.38678614622121	-0.0424601415680288	0.806845447523215	0.679236336653122	0.958428666223424	0.807 (0.679-0.958)	1.46e-02
LDL	Esophageal_cancer	4U4oRK	NVqDg9	NA	rs75667995	-0.203306516173552	0.0869540928008501	0.0193825671356626	-0.373736538063218	-0.0328764942838858	0.816028077284131	0.688158191437721	0.967658063511259	0.816 (0.688-0.968)	1.94e-02
LDL	Esophageal_cancer	4U4oRK	NVqDg9	NA	rs7567950	-0.21634044649777	0.0876906790146358	0.0136217637581161	-0.388214177366457	-0.0444667156290843	0.805461038800427	0.678267058253988	0.956507436312087	0.805 (0.678-0.957)	1.36e-02
LDL	Esophageal_cancer	4U4oRK	NVqDg9	NA	rs7570641	-0.21150291132804	0.0878353791085493	0.0160425229261858	-0.383660254380797	-0.0393455682752837	0.809366924716673	0.681362877912993	0.96141841603084	0.809 (0.681-0.961)	1.60e-02
LDL	Esophageal_cancer	4U4oRK	NVqDg9	NA	rs7579685	-0.214216718927208	0.0878215694162527	0.0147187305080904	-0.386346994983063	-0.0420864428713527	0.80717343630483	0.679534689637604	0.95878689669781	0.807 (0.680-0.959)	1.47e-02
LDL	Esophageal_cancer	4U4oRK	NVqDg9	NA	rs7592657	-0.211361363177624	0.0878450889177271	0.0161252097503325	-0.383537737456369	-0.039184988898879	0.809481497216446	0.681446361511187	0.961572812396655	0.809 (0.681-0.962)	1.61e-02
LDL	Esophageal_cancer	4U4oRK	NVqDg9	NA	rs76288974	-0.213385740441795	0.0878868778198911	0.0151840575682025	-0.385644020968782	-0.0411274599148086	0.807844458828423	0.680012552809239	0.95970679800504	0.808 (0.680-0.960)	1.52e-02
LDL	Esophageal_cancer	4U4oRK	NVqDg9	NA	rs76392259	-0.207473030508983	0.0879645892366437	0.0183441569345375	-0.379883625412805	-0.0350624356051612	0.812635157834153	0.683940997932514	0.96554512998108	0.813 (0.684-0.966)	1.83e-02
LDL	Esophageal_cancer	4U4oRK	NVqDg9	NA	rs7640978	-0.208935128797209	0.0879140701321181	0.0174738058397029	-0.38124670625616	-0.0366235513382573	0.81144787353561	0.683009366149212	0.964038978232133	0.811 (0.683-0.964)	1.75e-02
LDL	Esophageal_cancer	4U4oRK	NVqDg9	NA	rs76710528	-0.213956577970925	0.0879146212781456	0.0149459566478518	-0.386269235676091	-0.0416439202657601	0.807383442488857	0.679587531838594	0.959211275465219	0.807 (0.680-0.959)	1.49e-02
LDL	Esophageal_cancer	4U4oRK	NVqDg9	NA	rs76900682	-0.209342095702377	0.0876824519902457	0.0169632756101756	-0.381199701603259	-0.0374844898014955	0.811117708293532	0.683041471521942	0.963209357173296	0.811 (0.683-0.963)	1.70e-02
LDL	Esophageal_cancer	4U4oRK	NVqDg9	NA	rs7692092	-0.209868430521719	0.0877172269849002	0.0167314471510125	-0.381794195412123	-0.0379426656313141	0.810690901132661	0.682635528273254	0.962768139012251	0.811 (0.683-0.963)	1.67e-02
LDL	Esophageal_cancer	4U4oRK	NVqDg9	NA	rs76971643	-0.215444985444024	0.0878939463329512	0.0142383769093022	-0.387717120256608	-0.0431728506314396	0.806182620817063	0.67860427951984	0.957745828787492	0.806 (0.679-0.958)	1.42e-02
LDL	Esophageal_cancer	4U4oRK	NVqDg9	NA	rs77027740	-0.212975402159377	0.0878981245123507	0.0153937720162431	-0.385255726203584	-0.0406950781151695	0.808176016356841	0.680276649394106	0.960121847480941	0.808 (0.680-0.960)	1.54e-02
LDL	Esophageal_cancer	4U4oRK	NVqDg9	NA	rs7707394	-0.207724630518708	0.0885132357484611	0.0189344002654418	-0.381210572585692	-0.0342386884517243	0.812430724539327	0.683034046230464	0.966340822713235	0.812 (0.683-0.966)	1.89e-02
LDL	Esophageal_cancer	4U4oRK	NVqDg9	NA	rs7716245	-0.210891883180847	0.0877822359521067	0.0162859395144549	-0.382945065646976	-0.0388387007147181	0.809861621810615	0.681850355265297	0.961905851360199	0.810 (0.682-0.962)	1.63e-02
LDL	Esophageal_cancer	4U4oRK	NVqDg9	NA	rs77319662	-0.211231901759063	0.0879111222982586	0.016270560252029	-0.38353770146365	-0.0389261020544761	0.809586300623227	0.681446386038295	0.961821783173959	0.810 (0.681-0.962)	1.63e-02
LDL	Esophageal_cancer	4U4oRK	NVqDg9	NA	rs7746081	-0.205217310854701	0.0880281296382393	0.0197391431970078	-0.37775244494565	-0.0326821767637523	0.814470303940867	0.685400153938101	0.967846114696726	0.814 (0.685-0.968)	1.97e-02
LDL	Esophageal_cancer	4U4oRK	NVqDg9	NA	rs77542162	-0.205171212828183	0.088294127214004	0.0201402728618731	-0.378227702167631	-0.0321147234887348	0.814507850279936	0.685074489958204	0.968395477998485	0.815 (0.685-0.968)	2.01e-02
LDL	Esophageal_cancer	4U4oRK	NVqDg9	NA	rs78058190	-0.213071459184107	0.0878653292951746	0.0153093294973848	-0.385287504602649	-0.0408554137655651	0.808098389101633	0.680255031634758	0.959967918060582	0.808 (0.680-0.960)	1.53e-02
LDL	Esophageal_cancer	4U4oRK	NVqDg9	NA	rs78531123	-0.214656903788023	0.0877593135377717	0.0144461853246669	-0.386665158322056	-0.0426486492539907	0.806818208966701	0.679318521002079	0.958248012081277	0.807 (0.679-0.958)	1.44e-02
LDL	Esophageal_cancer	4U4oRK	NVqDg9	NA	rs7864568	-0.214973523192464	0.0879377158015389	0.0145008378792641	-0.38733144616348	-0.0426156002214475	0.806562795102512	0.678866050085755	0.958279681774336	0.807 (0.679-0.958)	1.45e-02
LDL	Esophageal_cancer	4U4oRK	NVqDg9	NA	rs7873907	-0.213156054773977	0.0878971113860975	0.0153057197787866	-0.385434393090728	-0.0408777164572259	0.808030030433196	0.680155117339962	0.959946508430849	0.808 (0.680-0.960)	1.53e-02
LDL	Esophageal_cancer	4U4oRK	NVqDg9	NA	rs78923809	-0.209935305088638	0.0877425203978601	0.0167281431890874	-0.381910645068443	-0.0379599651088317	0.810636688342491	0.682556040228862	0.962751483770539	0.811 (0.683-0.963)	1.67e-02
LDL	Esophageal_cancer	4U4oRK	NVqDg9	NA	rs7904973	-0.209829985857872	0.0880172914938188	0.0171273139438937	-0.382343877185757	-0.0373160945299868	0.810722068470944	0.682260399075614	0.963371570732131	0.811 (0.682-0.963)	1.71e-02
LDL	Esophageal_cancer	4U4oRK	NVqDg9	NA	rs7908745	-0.215876672558509	0.087755891781075	0.0138949461781563	-0.387878220449416	-0.0438751246676015	0.80583467727451	0.678494965045097	0.957073464878184	0.806 (0.678-0.957)	1.39e-02
LDL	Esophageal_cancer	4U4oRK	NVqDg9	NA	rs7930518	-0.2105174003026	0.0879494868629176	0.016683152543725	-0.382898394553919	-0.0381364060512817	0.810164957915276	0.68188217870929	0.96258162997642	0.810 (0.682-0.963)	1.67e-02
LDL	Esophageal_cancer	4U4oRK	NVqDg9	NA	rs7956099	-0.214400719755008	0.0878364304330726	0.0146503523005419	-0.38656012340383	-0.0422413161061856	0.807024929387489	0.679389876914747	0.958638417767606	0.807 (0.679-0.959)	1.47e-02
LDL	Esophageal_cancer	4U4oRK	NVqDg9	NA	rs79610238	-0.21278297586856	0.087899322416876	0.0154881900838618	-0.385065647805637	-0.0405003039314828	0.808331545633477	0.680405967579691	0.960308872643269	0.808 (0.680-0.960)	1.55e-02
LDL	Esophageal_cancer	4U4oRK	NVqDg9	NA	rs7968960	-0.210753014688252	0.0878611328738147	0.0164531250529736	-0.382960835120929	-0.0385451942555754	0.809974093882479	0.681839602928659	0.962188218376905	0.810 (0.682-0.962)	1.65e-02
LDL	Esophageal_cancer	4U4oRK	NVqDg9	NA	rs79752893	-0.214858656007062	0.0877475754684738	0.0143412874028184	-0.38684390392527	-0.0428734080888531	0.806655448021924	0.679197106654731	0.958032661576443	0.807 (0.679-0.958)	1.43e-02
LDL	Esophageal_cancer	4U4oRK	NVqDg9	NA	rs79760705	-0.212394666027356	0.0878940705444482	0.0156711900452246	-0.384667044294474	-0.0401222877602372	0.808645489677438	0.680677233847636	0.960671953547422	0.809 (0.681-0.961)	1.57e-02
LDL	Esophageal_cancer	4U4oRK	NVqDg9	NA	rs799157	-0.212368412490706	0.0879056720082897	0.0156977938858324	-0.384663529626954	-0.0400732953544581	0.80866671976012	0.680679626206006	0.960719020330539	0.809 (0.681-0.961)	1.57e-02
LDL	Esophageal_cancer	4U4oRK	NVqDg9	NA	rs80215559	-0.219975751337678	0.0878891448385254	0.0123188220504929	-0.392238475221187	-0.0477130274541678	0.802538258205759	0.675542994484857	0.953407349557484	0.803 (0.676-0.953)	1.23e-02
LDL	Esophageal_cancer	4U4oRK	NVqDg9	NA	rs803073	-0.212242468778146	0.087901514945249	0.0157547264616874	-0.384529438070834	-0.0399554994854582	0.808768572662761	0.680770905716072	0.96083219572807	0.809 (0.681-0.961)	1.58e-02
LDL	Esophageal_cancer	4U4oRK	NVqDg9	NA	rs8073510	-0.213481680440992	0.0878960953009012	0.0151490555414629	-0.385758027230758	-0.0412053336512256	0.807766957949469	0.679935031539035	0.959632064960723	0.808 (0.680-0.960)	1.51e-02
LDL	Esophageal_cancer	4U4oRK	NVqDg9	NA	rs8099896	-0.214868198075012	0.0876904142980737	0.0142735534753233	-0.386741410099237	-0.042994986050788	0.806647750897549	0.679266723732422	0.957916192998131	0.807 (0.679-0.958)	1.43e-02
LDL	Esophageal_cancer	4U4oRK	NVqDg9	NA	rs8115257	-0.210103683466206	0.0877768095433805	0.0166833563979971	-0.382146230171232	-0.0380611367611804	0.810500206142758	0.682395259133525	0.962654085539178	0.811 (0.682-0.963)	1.67e-02
LDL	Esophageal_cancer	4U4oRK	NVqDg9	NA	rs8121509	-0.207730046863563	0.08779592923793	0.0179787459060407	-0.379810068169905	-0.0356500255572199	0.812426324146269	0.683991308596962	0.9649779520148	0.812 (0.684-0.965)	1.80e-02
LDL	Esophageal_cancer	4U4oRK	NVqDg9	NA	rs871841	-0.208615228040971	0.0878186855181945	0.0175241430656525	-0.380739851656633	-0.03649060442531	0.811707497848794	0.683355640335884	0.964167152758265	0.812 (0.683-0.964)	1.75e-02
LDL	Esophageal_cancer	4U4oRK	NVqDg9	NA	rs8736	-0.215244217208924	0.0877661204495454	0.0141877233488447	-0.387265813290033	-0.0432226211278152	0.806344492927858	0.678910607477506	0.95769816248839	0.806 (0.679-0.958)	1.42e-02
LDL	Esophageal_cancer	4U4oRK	NVqDg9	NA	rs882781	-0.213572186196832	0.0879017745382368	0.0151126318996562	-0.385859664291776	-0.0412847081018874	0.807693853698625	0.679865928452524	0.959555897715636	0.808 (0.680-0.960)	1.51e-02
LDL	Esophageal_cancer	4U4oRK	NVqDg9	NA	rs884370	-0.21261245655172	0.0879007048522849	0.0155726604070784	-0.384897838062198	-0.0403270750412413	0.808469393528949	0.680520155911234	0.960475240292992	0.808 (0.681-0.960)	1.56e-02
LDL	Esophageal_cancer	4U4oRK	NVqDg9	NA	rs886336	-0.213341045742239	0.087897992835378	0.0152182333468206	-0.38562111169958	-0.0410609797848986	0.807880566000692	0.68002813157832	0.959770601558458	0.808 (0.680-0.960)	1.52e-02
LDL	Esophageal_cancer	4U4oRK	NVqDg9	NA	rs896173	-0.213888425407757	0.087871642361284	0.0149288415258104	-0.386116844435873	-0.0416600063796404	0.807438469615021	0.679691102916869	0.95919584560751	0.807 (0.680-0.959)	1.49e-02
LDL	Esophageal_cancer	4U4oRK	NVqDg9	NA	rs900776	-0.213712782405966	0.0879297191308231	0.0150781953082578	-0.38605503190238	-0.0413705329095531	0.80758030298724	0.679733117644438	0.959473547549164	0.808 (0.680-0.959)	1.51e-02
LDL	Esophageal_cancer	4U4oRK	NVqDg9	NA	rs907868	-0.212061703696267	0.0879789252818984	0.0159363785973553	-0.384500397248788	-0.0396230101437465	0.808914782994483	0.680790676149873	0.961151715307806	0.809 (0.681-0.961)	1.59e-02
LDL	Esophageal_cancer	4U4oRK	NVqDg9	NA	rs916694	-0.210140912635028	0.0878343603234209	0.016735478948705	-0.382296258868933	-0.0379855664011228	0.810470032455428	0.68229288794098	0.962726836403903	0.810 (0.682-0.963)	1.67e-02
LDL	Esophageal_cancer	4U4oRK	NVqDg9	NA	rs9297994	-0.211331432575255	0.0882033157878025	0.0165769935378355	-0.384209931519348	-0.0384529336311621	0.809505725847851	0.680988451232268	0.962276994557946	0.810 (0.681-0.962)	1.66e-02
LDL	Esophageal_cancer	4U4oRK	NVqDg9	NA	rs9298506	-0.216410292822779	0.0879816227384349	0.0139044850581757	-0.388854273390112	-0.0439663122554471	0.805404782271608	0.67783304112816	0.956986195636527	0.805 (0.678-0.957)	1.39e-02
LDL	Esophageal_cancer	4U4oRK	NVqDg9	NA	rs9314833	-0.214491043846975	0.0878267501645235	0.014597801502211	-0.386631474169441	-0.042350613524509	0.806952038885481	0.679341403656203	0.958533646789141	0.807 (0.679-0.959)	1.46e-02
LDL	Esophageal_cancer	4U4oRK	NVqDg9	NA	rs934425	-0.214186907289517	0.0879470930168083	0.0148750752427493	-0.386563209602461	-0.0418106049765727	0.807197499825552	0.679387780185874	0.959051402935683	0.807 (0.679-0.959)	1.49e-02
LDL	Esophageal_cancer	4U4oRK	NVqDg9	NA	rs9366722	-0.214630571161752	0.0878232936557488	0.014529809113513	-0.38676422672702	-0.0424969155964846	0.806839454888795	0.679251225333233	0.958393421588427	0.807 (0.679-0.958)	1.45e-02
LDL	Esophageal_cancer	4U4oRK	NVqDg9	NA	rs9368188	-0.206917585553834	0.0874712121137686	0.018003278907453	-0.37836116129682	-0.0354740098108473	0.813086657312895	0.68498306661412	0.965147818278387	0.813 (0.685-0.965)	1.80e-02
LDL	Esophageal_cancer	4U4oRK	NVqDg9	NA	rs9388498	-0.214648240173586	0.0877896958842862	0.0144841008140891	-0.386716044106787	-0.0425804362403851	0.806825198958863	0.679283954225541	0.958313379295384	0.807 (0.679-0.958)	1.45e-02
LDL	Esophageal_cancer	4U4oRK	NVqDg9	NA	rs9399137	-0.224420956207094	0.0878592132232895	0.0106393996417303	-0.396625014124741	-0.0522168982894467	0.798978728513162	0.672586188671559	0.94912298136446	0.799 (0.673-0.949)	1.06e-02
LDL	Esophageal_cancer	4U4oRK	NVqDg9	NA	rs9405990	-0.213786869740791	0.0878801471687201	0.014986318673264	-0.386031958191482	-0.0415417812900991	0.807520473731258	0.679748801790828	0.959309253325931	0.808 (0.680-0.959)	1.50e-02
LDL	Esophageal_cancer	4U4oRK	NVqDg9	NA	rs9410207	-0.212387496818349	0.0878972682979099	0.0156784867983627	-0.384666142682252	-0.0401088509544458	0.808651287046747	0.680677847554826	0.960684861996615	0.809 (0.681-0.961)	1.57e-02
LDL	Esophageal_cancer	4U4oRK	NVqDg9	NA	rs9411466	-0.21296759741662	0.0879942396089327	0.0155100634426935	-0.385436307050128	-0.0404988877831117	0.808182323987366	0.680153815551928	0.960310232584078	0.808 (0.680-0.960)	1.55e-02
LDL	Esophageal_cancer	4U4oRK	NVqDg9	NA	rs9466056	-0.209067472463668	0.0877531243878436	0.0171978453124317	-0.381063596263841	-0.0370713486634946	0.811340490654765	0.683134443440103	0.963607380797556	0.811 (0.683-0.964)	1.72e-02
LDL	Esophageal_cancer	4U4oRK	NVqDg9	NA	rs9472125	-0.21130610313818	0.0878719909410296	0.0161855822880738	-0.383535205382598	-0.0390770008937615	0.80952623043188	0.68144808698583	0.96167665633329	0.810 (0.681-0.962)	1.62e-02
LDL	Esophageal_cancer	4U4oRK	NVqDg9	NA	rs9472135	-0.210003373062428	0.0877406632996441	0.0166905058876901	-0.381975073129731	-0.0380316729951259	0.810581511823533	0.682512065883076	0.962682449371796	0.811 (0.683-0.963)	1.67e-02
LDL	Esophageal_cancer	4U4oRK	NVqDg9	NA	rs9480534	-0.212390731825226	0.0878976870517825	0.0156773976428309	-0.38467019844672	-0.0401112652037321	0.808648671058504	0.680675086891397	0.960682542666672	0.809 (0.681-0.961)	1.57e-02
LDL	Esophageal_cancer	4U4oRK	NVqDg9	NA	rs9507971	-0.213184393433593	0.0878988047834768	0.0152941006325641	-0.385466050809207	-0.0409027360579782	0.808007132269657	0.680133585521561	0.959922491252916	0.808 (0.680-0.960)	1.53e-02
LDL	Esophageal_cancer	4U4oRK	NVqDg9	NA	rs9616822	-0.212545239493586	0.0879242400566714	0.0156332053846985	-0.384876750004662	-0.0402137289825102	0.8085237382896	0.680534506910753	0.960584112545992	0.809 (0.681-0.961)	1.56e-02
LDL	Esophageal_cancer	4U4oRK	NVqDg9	NA	rs9653945	-0.212560955961668	0.0879126504810617	0.0156118504676957	-0.384869750904548	-0.0402521610187866	0.80851103125193	0.680539270056567	0.960547196051924	0.809 (0.681-0.961)	1.56e-02
LDL	Esophageal_cancer	4U4oRK	NVqDg9	NA	rs966541	-0.21126186640642	0.0878877507356739	0.0162270155405771	-0.383521857848341	-0.0390018749644994	0.809562042018676	0.681457182698218	0.96174890589962	0.810 (0.681-0.962)	1.62e-02
LDL	Esophageal_cancer	4U4oRK	NVqDg9	NA	rs969075	-0.209421983240565	0.0878750854884841	0.0171638860670443	-0.381657150797993	-0.0371868156831357	0.811052912684851	0.682729086206476	0.963496122348656	0.811 (0.683-0.963)	1.72e-02
LDL	Esophageal_cancer	4U4oRK	NVqDg9	NA	rs9697210	-0.214366628337994	0.0879343782634667	0.0147768536673489	-0.386718009734389	-0.0420152469415997	0.807052442479874	0.679282619007563	0.958855160852392	0.807 (0.679-0.959)	1.48e-02
LDL	Esophageal_cancer	4U4oRK	NVqDg9	NA	rs9843956	-0.212034843267819	0.0879026342064475	0.0158585060627103	-0.384324006312456	-0.0397456802231823	0.808936511083944	0.680910772046287	0.961033817981925	0.809 (0.681-0.961)	1.59e-02
LDL	Esophageal_cancer	4U4oRK	NVqDg9	NA	rs9862203	-0.212810228555596	0.0879452886090166	0.0155289390302006	-0.385182994229268	-0.0404374628819233	0.808309516727017	0.680326129057252	0.960369221356896	0.808 (0.680-0.960)	1.55e-02
LDL	Esophageal_cancer	4U4oRK	NVqDg9	NA	rs9890133	-0.212334178654908	0.0879113901960111	0.0157213713914124	-0.38464050343909	-0.0400278538707265	0.808694403997685	0.680695299843406	0.960762677820195	0.809 (0.681-0.961)	1.57e-02
LDL	Esophageal_cancer	4U4oRK	NVqDg9	NA	rs9908237	-0.210440088132761	0.0878379457160552	0.0165851988428168	-0.382602461736229	-0.038277714529293	0.81022759594741	0.68208399988505	0.96244561864133	0.810 (0.682-0.962)	1.66e-02
LDL	Esophageal_cancer	4U4oRK	NVqDg9	NA	rs9909417	-0.212572480570891	0.0879150482971044	0.0156090559159974	-0.384885975233216	-0.0402589859085666	0.808501713531933	0.680528228853347	0.960540640445553	0.809 (0.681-0.961)	1.56e-02
LDL	Esophageal_cancer	4U4oRK	NVqDg9	NA	rs995000	-0.21571266355547	0.0882834604181132	0.014549210049446	-0.388748245974972	-0.0426770811359682	0.805966852255191	0.677904913823578	0.958220767674199	0.806 (0.678-0.958)	1.45e-02
LDL	Esophageal_cancer	4U4oRK	NVqDg9	NA	rs9983330	-0.212151793784211	0.0879073659220264	0.0158063601753508	-0.384450230991383	-0.0398533565770397	0.808841911073112	0.680824829726843	0.960930342935479	0.809 (0.681-0.961)	1.58e-02
LDL	Esophageal_cancer	4U4oRK	NVqDg9	NA	All	-0.212667803713073	0.0878148974830562	0.0154449679825973	-0.384785002779863	-0.0405506046462827	0.808424648281249	0.680596946927448	0.960260569635395	0.808 (0.681-0.960)	1.54e-02
