# Supplementary material for: The relationship between lipoproteins and the risk of esophageal cancer: a Mendelian randomization study
Source: Front Nutr. 2024 Aug 23;11:1432289. doi: 10.3389/fnut.2024.1432289 (PMC11377315; doi:10.3389/fnut.2024.1432289)
Supplement: Supplementary file 1 [file Data_Sheet_1.ZIP › SupMaterial/UVMR for DATA from GLGC-2023/GLGC-2023 RESULT/Esophageal_cancer/LDL/Qtest_LDL_Esophageal_cancer.csv]

id.exposure	id.outcome	outcome	exposure	method	Q	Q_df	Q_pval
4U4oRK	NVqDg9	Esophageal_cancer	LDL	MR Egger	652.349935222404	628	0.24285724473702
4U4oRK	NVqDg9	Esophageal_cancer	LDL	Inverse variance weighted	653.096770130768	629	0.245210167679881
