# Supplementary material for: The relationship between lipoproteins and the risk of esophageal cancer: a Mendelian randomization study
Source: Front Nutr. 2024 Aug 23;11:1432289. doi: 10.3389/fnut.2024.1432289 (PMC11377315; doi:10.3389/fnut.2024.1432289)
Supplement: Supplementary file 1 [file Data_Sheet_1.ZIP › SupMaterial/UVMR for DATA from GLGC-2023/GLGC-2023 RESULT/Esophageal_cancer/-MR-TC/Qtest_TC_Esophageal_cancer.csv]

id.exposure	id.outcome	outcome	exposure	method	Q	Q_df	Q_pval
kmDFnc	mfic2Q	Esophageal_cancer	TC	MR Egger	833.948122092245	772	0.0602001268150515
kmDFnc	mfic2Q	Esophageal_cancer	TC	Inverse variance weighted	834.051640739706	773	0.0629498220526918
