# Supplementary material for: The relationship between lipoproteins and the risk of esophageal cancer: a Mendelian randomization study
Source: Front Nutr. 2024 Aug 23;11:1432289. doi: 10.3389/fnut.2024.1432289 (PMC11377315; doi:10.3389/fnut.2024.1432289)
Supplement: Supplementary file 1 [file Data_Sheet_1.ZIP › SupMaterial/UVMR for DATA from GLGC-2023/GLGC-2023 RESULT/Esophageal_cancer/-MR-TC/TC_Esophageal_cancer.csv]

id.exposure	id.outcome	outcome	exposure	method	nsnp	b	se	pval	lo_ci	up_ci	or	or_lci95	or_uci95	estimate	pvalue
kmDFnc	mfic2Q	Esophageal_cancer	TC	Inverse variance weighted (multiplicative random effects)	774	-0.106692094375471	0.0832146207709896	0.199796487597564	-0.26979275108661	0.0564085623356689	0.898802376695931	0.763537720303072	1.05802986659728	0.899 (0.764-1.058)	0.20
kmDFnc	mfic2Q	Esophageal_cancer	TC	MR Egger	774	-0.141140053182338	0.138981666997131	0.31017140896565	-0.413544120496715	0.131264014132039	0.868367685523003	0.661302356748317	1.14026878864967	0.868 (0.661-1.140)	0.31
kmDFnc	mfic2Q	Esophageal_cancer	TC	Weighted median	774	-0.0805454690562937	0.139727754858816	0.564313935294667	-0.354411868579573	0.193320930466985	0.922612952289756	0.701585946632915	1.21327210702838	0.923 (0.702-1.213)	0.56
kmDFnc	mfic2Q	Esophageal_cancer	TC	Inverse variance weighted (fixed effects)	774	-0.106692094375471	0.0801111405324762	0.18292560034915	-0.263709929819124	0.0503257410681825	0.898802376695931	0.768196338192306	1.0516135943257	0.899 (0.768-1.052)	0.18
