# Supplementary material for: The relationship between lipoproteins and the risk of esophageal cancer: a Mendelian randomization study
Source: Front Nutr. 2024 Aug 23;11:1432289. doi: 10.3389/fnut.2024.1432289 (PMC11377315; doi:10.3389/fnut.2024.1432289)
Supplement: Supplementary file 1 [file Data_Sheet_1.ZIP › SupMaterial/UVMR for DATA from GLGC-2023/GLGC-2023 RESULT/Esophageal_cancer/-MR-TC/TC_Esophageal_cancer-LOO.csv]

exposure	outcome	id.exposure	id.outcome	samplesize	SNP	b	se	p	lo_ci	up_ci	or	or_lci95	or_uci95	estimate	pvalue
TC	Esophageal_cancer	kmDFnc	mfic2Q	NA	rs10000446	-0.107893304577485	0.0832114101194423	0.194763101075389	-0.270987668411592	0.0552010592566217	0.897723374295536	0.762625900735797	1.05675306330274	0.898 (0.763-1.057)	1.95e-01
TC	Esophageal_cancer	kmDFnc	mfic2Q	NA	rs1007938	-0.107529169335731	0.0832817658028715	0.196652012813779	-0.270761430309359	0.0557030916378975	0.898050326537268	0.762798455290765	1.05728372075199	0.898 (0.763-1.057)	1.97e-01
TC	Esophageal_cancer	kmDFnc	mfic2Q	NA	rs10093956	-0.106028926559049	0.083262013713793	0.202863025093321	-0.269222473438083	0.0571646203199855	0.899398631192023	0.763973272979942	1.05883010099926	0.899 (0.764-1.059)	2.03e-01
TC	Esophageal_cancer	kmDFnc	mfic2Q	NA	rs10104003	-0.109322797523404	0.0833576623269774	0.189692039339613	-0.27270381568428	0.0540582206374715	0.896441001854145	0.761318244762223	1.05554605493035	0.896 (0.761-1.056)	1.90e-01
TC	Esophageal_cancer	kmDFnc	mfic2Q	NA	rs10123147	-0.108921045308354	0.0832590134502058	0.190798949867545	-0.272108711670758	0.0542666210540493	0.896801221366951	0.761771443141961	1.05576605409108	0.897 (0.762-1.056)	1.91e-01
TC	Esophageal_cancer	kmDFnc	mfic2Q	NA	rs10135643	-0.107054254960811	0.0832740117712552	0.198594498829273	-0.270271318032471	0.0561628081108496	0.898476924837557	0.763172403809389	1.0577698832349	0.898 (0.763-1.058)	1.99e-01
TC	Esophageal_cancer	kmDFnc	mfic2Q	NA	rs1014283	-0.10982483168785	0.0832461599300149	0.187076172665992	-0.272987305150679	0.0533376417749794	0.895991070794637	0.761102449648521	1.05478572472662	0.896 (0.761-1.055)	1.87e-01
TC	Esophageal_cancer	kmDFnc	mfic2Q	NA	rs10153881	-0.105592821975934	0.0832617728430499	0.20472550083534	-0.268785896748312	0.0576002527964437	0.899790948596624	0.76430687871948	1.05929146226298	0.900 (0.764-1.059)	2.05e-01
TC	Esophageal_cancer	kmDFnc	mfic2Q	NA	rs10164254	-0.106522990280272	0.0832903610526416	0.200919809419059	-0.26977209794345	0.056726117382905	0.898954380710492	0.763553489919763	1.0583659026737	0.899 (0.764-1.058)	2.01e-01
TC	Esophageal_cancer	kmDFnc	mfic2Q	NA	rs10164853	-0.0967390052479016	0.0831645756762867	0.244738754071821	-0.259741573573424	0.0662635630776203	0.907792904401366	0.771250871658848	1.06850829939287	0.908 (0.771-1.069)	2.45e-01
TC	Esophageal_cancer	kmDFnc	mfic2Q	NA	rs10184004	-0.105219733898775	0.0832249592256292	0.206129190033239	-0.268340653981009	0.0579011861834579	0.900126712502341	0.764647256599001	1.05961028640056	0.900 (0.765-1.060)	2.06e-01
TC	Esophageal_cancer	kmDFnc	mfic2Q	NA	rs10214237	-0.106006227766479	0.0832712674936852	0.203009927232657	-0.269217912054102	0.0572054565211438	0.899419046686692	0.763976757763339	1.05887334048111	0.899 (0.764-1.059)	2.03e-01
TC	Esophageal_cancer	kmDFnc	mfic2Q	NA	rs10248717	-0.105463573321697	0.0832720417404259	0.205336138312245	-0.268676775132931	0.0577496284895381	0.89990725288175	0.7643902856714	1.05944970647797	0.900 (0.764-1.059)	2.05e-01
TC	Esophageal_cancer	kmDFnc	mfic2Q	NA	rs10262103	-0.107450339454014	0.0832661762829826	0.196896535669456	-0.27065204496866	0.0557513660606317	0.898121122528667	0.762881898823348	1.05733476174526	0.898 (0.763-1.057)	1.97e-01
TC	Esophageal_cancer	kmDFnc	mfic2Q	NA	rs1031101	-0.10536706733482	0.083268009722656	0.205729146324558	-0.268572366391226	0.0578382317215859	0.899994103510022	0.764470098865824	1.0595435813049	0.900 (0.764-1.060)	2.06e-01
TC	Esophageal_cancer	kmDFnc	mfic2Q	NA	rs103294	-0.105683946503501	0.0833312985903256	0.204712854670594	-0.269013291740539	0.0576453987335368	0.899708959307198	0.76413309892181	1.05933928604822	0.900 (0.764-1.059)	2.05e-01
TC	Esophageal_cancer	kmDFnc	mfic2Q	NA	rs1039868	-0.105927254597074	0.0832687961741262	0.203333243832866	-0.269134095098362	0.0572795859042132	0.899490079464237	0.764040794653083	1.05895183701801	0.899 (0.764-1.059)	2.03e-01
TC	Esophageal_cancer	kmDFnc	mfic2Q	NA	rs10409772	-0.105407536045346	0.0833030563632656	0.205745831507763	-0.268681526517347	0.0578664544266541	0.899957682646129	0.764386653767937	1.05957348491288	0.900 (0.764-1.060)	2.06e-01
TC	Esophageal_cancer	kmDFnc	mfic2Q	NA	rs10421262	-0.107059960330232	0.0832897272015735	0.198655287970955	-0.270307825645316	0.0561879049848518	0.898471798709407	0.76314454271531	1.0577964302855	0.898 (0.763-1.058)	1.99e-01
TC	Esophageal_cancer	kmDFnc	mfic2Q	NA	rs1045873	-0.10571915169853	0.0832541183491622	0.204142733032358	-0.268897223662888	0.0574589202658279	0.899677285435362	0.764221795528995	1.05914176049907	0.900 (0.764-1.059)	2.04e-01
TC	Esophageal_cancer	kmDFnc	mfic2Q	NA	rs10498221	-0.108630894594991	0.083093903588159	0.191101715316495	-0.271494945627782	0.0542331564378009	0.897061466634425	0.762239136098615	1.05573072387639	0.897 (0.762-1.056)	1.91e-01
TC	Esophageal_cancer	kmDFnc	mfic2Q	NA	rs10513688	-0.10546577866893	0.0832595445604714	0.205258655128687	-0.268654486007453	0.0577229286695943	0.899905268275968	0.764407323452269	1.0594214197392	0.900 (0.764-1.059)	2.05e-01
TC	Esophageal_cancer	kmDFnc	mfic2Q	NA	rs1051473	-0.106026012697303	0.0833093269978819	0.203132050349141	-0.269312293613152	0.0572602682185454	0.899401251919106	0.763904655848463	1.05893138071687	0.899 (0.764-1.059)	2.03e-01
TC	Esophageal_cancer	kmDFnc	mfic2Q	NA	rs10516200	-0.105207987366667	0.0832451625547144	0.206289957342526	-0.268368505973907	0.0579525312405732	0.900137285931771	0.764625959945619	1.059664693548	0.900 (0.765-1.060)	2.06e-01
TC	Esophageal_cancer	kmDFnc	mfic2Q	NA	rs1053051	-0.105555374486933	0.0832567068081859	0.204858563785455	-0.268738519830978	0.0576277708571111	0.899824644139177	0.764343090081075	1.05932061231078	0.900 (0.764-1.059)	2.05e-01
TC	Esophageal_cancer	kmDFnc	mfic2Q	NA	rs10733608	-0.107976618760468	0.0832918841918673	0.194850031806881	-0.271228711776528	0.055275474255592	0.897648584321638	0.762442096975725	1.05683170450686	0.898 (0.762-1.057)	1.95e-01
TC	Esophageal_cancer	kmDFnc	mfic2Q	NA	rs10740126	-0.107475106935701	0.0832775089484757	0.196854273242746	-0.270699024474714	0.0557488106033112	0.898098878605677	0.762846059850419	1.05733205977485	0.898 (0.763-1.057)	1.97e-01
TC	Esophageal_cancer	kmDFnc	mfic2Q	NA	rs10746784	-0.107694319211867	0.0832608283627085	0.195852972448678	-0.270885542802776	0.0554969043790414	0.89790202588333	0.762703788347301	1.05706574479248	0.898 (0.763-1.057)	1.96e-01
TC	Esophageal_cancer	kmDFnc	mfic2Q	NA	rs10757272	-0.110015410056847	0.0832135284772575	0.186139638985301	-0.273113925872272	0.0530831057585775	0.895820330547944	0.761006084408188	1.05451727793623	0.896 (0.761-1.055)	1.86e-01
TC	Esophageal_cancer	kmDFnc	mfic2Q	NA	rs10765766	-0.111427908516877	0.0829506140466659	0.179173491612362	-0.274011112048343	0.0511552950145879	0.894555878938788	0.760323626461047	1.05248632647212	0.895 (0.760-1.052)	1.79e-01
TC	Esophageal_cancer	kmDFnc	mfic2Q	NA	rs10771308	-0.106212850039029	0.0832818854236989	0.202188372121504	-0.269445345469479	0.057019645391421	0.899233225877312	0.76380302367727	1.05867660830757	0.899 (0.764-1.059)	2.02e-01
TC	Esophageal_cancer	kmDFnc	mfic2Q	NA	rs1077856	-0.109553938877936	0.0831893553194245	0.187864583141661	-0.272605075304008	0.0534971975481362	0.896233821211649	0.761393421326639	1.05495403530555	0.896 (0.761-1.055)	1.88e-01
TC	Esophageal_cancer	kmDFnc	mfic2Q	NA	rs10783804	-0.107274550225133	0.0832786263189143	0.197697147720407	-0.270500657810205	0.0559515573599393	0.898279016425856	0.76299739808858	1.0575464521536	0.898 (0.763-1.058)	1.98e-01
TC	Esophageal_cancer	kmDFnc	mfic2Q	NA	rs10795464	-0.108635996042254	0.0833588695109704	0.192495364425503	-0.272019380283756	0.0547473881992476	0.897056890334333	0.76183949628115	1.05627375375578	0.897 (0.762-1.056)	1.92e-01
TC	Esophageal_cancer	kmDFnc	mfic2Q	NA	rs10818578	-0.105436615161453	0.0832485748794534	0.205324265638902	-0.268603821925182	0.0577305916022754	0.89993151305268	0.764446052428869	1.05942953804532	0.900 (0.764-1.059)	2.05e-01
TC	Esophageal_cancer	kmDFnc	mfic2Q	NA	rs10820596	-0.106011353026153	0.0832764965877557	0.203016453016856	-0.269233286338154	0.0572105802858483	0.899414436942336	0.763965012257946	1.05887876591286	0.899 (0.764-1.059)	2.03e-01
TC	Esophageal_cancer	kmDFnc	mfic2Q	NA	rs10832954	-0.100463331166052	0.0832577213973865	0.227565103748633	-0.26364846510493	0.0627218027728252	0.904418275768309	0.768243556611796	1.06473059292713	0.904 (0.768-1.065)	2.28e-01
TC	Esophageal_cancer	kmDFnc	mfic2Q	NA	rs10858248	-0.107166146392807	0.0833097324073735	0.198318125601696	-0.270453221911259	0.0561209291256448	0.898376398591938	0.7630335924145	1.05772558583318	0.898 (0.763-1.058)	1.98e-01
TC	Esophageal_cancer	kmDFnc	mfic2Q	NA	rs10880868	-0.105073335383485	0.0832528439481002	0.206913146530876	-0.268248909521762	0.0581022387547911	0.900258499363089	0.764717411966206	1.05982334519055	0.900 (0.765-1.060)	2.07e-01
TC	Esophageal_cancer	kmDFnc	mfic2Q	NA	rs10891052	-0.108057198178615	0.0832422147267766	0.194250996249641	-0.271211939043097	0.0550975426858671	0.89757625523517	0.762454885321021	1.05664367751121	0.898 (0.762-1.057)	1.94e-01
TC	Esophageal_cancer	kmDFnc	mfic2Q	NA	rs10896018	-0.106074375636295	0.0832976120822394	0.202862527802665	-0.269337695317484	0.0571889440448947	0.899357755283052	0.763885251614709	1.05885585600459	0.899 (0.764-1.059)	2.03e-01
TC	Esophageal_cancer	kmDFnc	mfic2Q	NA	rs10897459	-0.107600366863362	0.0832732387949807	0.196309979248935	-0.270815914901525	0.0556151811747998	0.897986389850424	0.762756895660214	1.05719077853583	0.898 (0.763-1.057)	1.96e-01
TC	Esophageal_cancer	kmDFnc	mfic2Q	NA	rs10899500	-0.0999420079109254	0.0829750197847994	0.228402915520343	-0.262573046689132	0.0626890308672815	0.904889892969655	0.769070184286039	1.06469570024846	0.905 (0.769-1.065)	2.28e-01
TC	Esophageal_cancer	kmDFnc	mfic2Q	NA	rs10910476	-0.104908691079153	0.0833061345452164	0.207916463599379	-0.268188714787777	0.058371332629471	0.900406734000096	0.764763445312861	1.06010857553613	0.900 (0.765-1.060)	2.08e-01
TC	Esophageal_cancer	kmDFnc	mfic2Q	NA	rs10910522	-0.105344844746177	0.0832982309198064	0.205989342540299	-0.268609377348997	0.0579196878566439	0.900014103930995	0.764441805618861	1.05962989114515	0.900 (0.764-1.060)	2.06e-01
TC	Esophageal_cancer	kmDFnc	mfic2Q	NA	rs10922179	-0.103310583058876	0.0831795848169653	0.214229736880832	-0.266342569300128	0.0597214031823762	0.901846831632506	0.766176613952629	1.06154076346668	0.902 (0.766-1.062)	2.14e-01
TC	Esophageal_cancer	kmDFnc	mfic2Q	NA	rs10955258	-0.105757858763221	0.0832680878431913	0.204053030649324	-0.268963310935876	0.057447593409434	0.89964246224243	0.764171291863414	1.05912976382039	0.900 (0.764-1.059)	2.04e-01
TC	Esophageal_cancer	kmDFnc	mfic2Q	NA	rs10955992	-0.106325791317794	0.0832959322232227	0.201785045127972	-0.26958581847531	0.0569342358397224	0.899131671061846	0.763695737506253	1.05858619107436	0.899 (0.764-1.059)	2.02e-01
TC	Esophageal_cancer	kmDFnc	mfic2Q	NA	rs10961949	-0.10565913463307	0.0832240644900103	0.204236303548449	-0.268778301033491	0.0574600317673498	0.899731283046268	0.764312684198614	1.05914293773741	0.900 (0.764-1.059)	2.04e-01
TC	Esophageal_cancer	kmDFnc	mfic2Q	NA	rs11000443	-0.108864649525617	0.0832904424434502	0.191196233446407	-0.27211391671478	0.0543846176635451	0.896851798599947	0.761767478098384	1.05589063825599	0.897 (0.762-1.056)	1.91e-01
TC	Esophageal_cancer	kmDFnc	mfic2Q	NA	rs11022130	-0.105210727463263	0.083242960461911	0.206266138566263	-0.268366929968609	0.0579454750420825	0.900134819472037	0.764627165001133	1.05965721636996	0.900 (0.765-1.060)	2.06e-01
TC	Esophageal_cancer	kmDFnc	mfic2Q	NA	rs11066188	-0.109172578614885	0.0833151878263599	0.190075340447324	-0.27247034675455	0.0541251895247805	0.896575674357921	0.761496009668495	1.05561674604218	0.897 (0.761-1.056)	1.90e-01
TC	Esophageal_cancer	kmDFnc	mfic2Q	NA	rs11076	-0.107143812516622	0.08329303348633	0.198321698403999	-0.270398158149828	0.0561105331165852	0.89839646304325	0.763075609070983	1.05771458976556	0.898 (0.763-1.058)	1.98e-01
TC	Esophageal_cancer	kmDFnc	mfic2Q	NA	rs11086110	-0.108614023367138	0.0832658716493582	0.192088966567213	-0.27181513179988	0.054587085065604	0.897076601290496	0.761995116735302	1.05610444333393	0.897 (0.762-1.056)	1.92e-01
TC	Esophageal_cancer	kmDFnc	mfic2Q	NA	rs11117320	-0.108877861964031	0.0832053897814129	0.190689071025338	-0.2719604259356	0.0542047020075388	0.896839949079073	0.76188441135601	1.05570068408752	0.897 (0.762-1.056)	1.91e-01
TC	Esophageal_cancer	kmDFnc	mfic2Q	NA	rs11126331	-0.108201767062317	0.0832417493836452	0.193652470724339	-0.271355595854261	0.0549520617296275	0.897446503017206	0.76234536135066	1.05648996715984	0.897 (0.762-1.056)	1.94e-01
TC	Esophageal_cancer	kmDFnc	mfic2Q	NA	rs11136271	-0.108030329821455	0.0831828770407883	0.194043901913138	-0.2710687688214	0.0550081091784905	0.897600371958561	0.762564053970651	1.05654918238666	0.898 (0.763-1.057)	1.94e-01
TC	Esophageal_cancer	kmDFnc	mfic2Q	NA	rs11138256	-0.106954983799152	0.0832862759124204	0.199077242571698	-0.270196084587496	0.0562861169891923	0.898566122112894	0.763229822058296	1.05790032369481	0.899 (0.763-1.058)	1.99e-01
TC	Esophageal_cancer	kmDFnc	mfic2Q	NA	rs1115051	-0.106590612971172	0.0832957189232785	0.200662992401428	-0.269850222060798	0.0566689961184535	0.898893593051608	0.763493840307382	1.05830544920169	0.899 (0.763-1.058)	2.01e-01
TC	Esophageal_cancer	kmDFnc	mfic2Q	NA	rs11153143	-0.104908497489618	0.0832465852142045	0.20759223725772	-0.268071804509459	0.0582548095302224	0.900406908309433	0.764852859246702	1.05998505559597	0.900 (0.765-1.060)	2.08e-01
TC	Esophageal_cancer	kmDFnc	mfic2Q	NA	rs1116262	-0.105327064202231	0.0835929355459828	0.207669511496026	-0.269169217872357	0.0585150894678957	0.900030106813592	0.764013959892187	1.06026098434798	0.900 (0.764-1.060)	2.08e-01
TC	Esophageal_cancer	kmDFnc	mfic2Q	NA	rs111718806	-0.104128659437491	0.0831221415160149	0.210308105142972	-0.267048056808881	0.0587907379338978	0.90110935374017	0.765636276545044	1.06055328394599	0.901 (0.766-1.061)	2.10e-01
TC	Esophageal_cancer	kmDFnc	mfic2Q	NA	rs111808409	-0.106299700487493	0.0832786916845086	0.201802368808805	-0.26952593618913	0.0569265352141441	0.899155130459731	0.763741470722252	1.05857803932985	0.899 (0.764-1.059)	2.02e-01
TC	Esophageal_cancer	kmDFnc	mfic2Q	NA	rs11188149	-0.105691734188056	0.08327374553542	0.204366759370698	-0.268908275437479	0.057524807061367	0.899701952684915	0.764213349568644	1.05921154625465	0.900 (0.764-1.059)	2.04e-01
TC	Esophageal_cancer	kmDFnc	mfic2Q	NA	rs11208010	-0.103056811614713	0.0835166164841129	0.217214920531069	-0.266749379923574	0.060635756694148	0.902075723647283	0.765864988557195	1.06251183087344	0.902 (0.766-1.063)	2.17e-01
TC	Esophageal_cancer	kmDFnc	mfic2Q	NA	rs11211060	-0.103392775224539	0.0831365041858351	0.213628131849552	-0.266340323428775	0.0595547729796983	0.901772709934472	0.766178334688669	1.06136389345047	0.902 (0.766-1.061)	2.14e-01
TC	Esophageal_cancer	kmDFnc	mfic2Q	NA	rs1121985	-0.105037465680941	0.0832513014956663	0.207059789783567	-0.268210016612447	0.0581350852505652	0.900290791946834	0.764747154629547	1.0598581572453	0.900 (0.765-1.060)	2.07e-01
TC	Esophageal_cancer	kmDFnc	mfic2Q	NA	rs112209607	-0.108126447375308	0.0832330975695981	0.193916496648693	-0.27126331861172	0.0550104238611046	0.897514100952616	0.762415711724289	1.05655162796551	0.898 (0.762-1.057)	1.94e-01
TC	Esophageal_cancer	kmDFnc	mfic2Q	NA	rs112301255	-0.106457248397329	0.083280687539489	0.201145591325637	-0.269687395974728	0.0567728991800692	0.899013481606841	0.763618167142689	1.05841541609084	0.899 (0.764-1.058)	2.01e-01
TC	Esophageal_cancer	kmDFnc	mfic2Q	NA	rs1123571	-0.105415413890672	0.0832449788085652	0.20539582101049	-0.26857557235546	0.0577447445741154	0.899950592946631	0.764467648005957	1.05944453222785	0.900 (0.764-1.059)	2.05e-01
TC	Esophageal_cancer	kmDFnc	mfic2Q	NA	rs112515514	-0.106237354494016	0.0832754122580208	0.20204922685514	-0.269457162519737	0.0569824535317048	0.899211190927183	0.763793997831881	1.05863723488786	0.899 (0.764-1.059)	2.02e-01
TC	Esophageal_cancer	kmDFnc	mfic2Q	NA	rs112563428	-0.107715041866811	0.083332434074387	0.196151359831672	-0.27104661265261	0.0556165289189871	0.897883419162265	0.762580949655714	1.05719220335952	0.898 (0.763-1.057)	1.96e-01
TC	Esophageal_cancer	kmDFnc	mfic2Q	NA	rs11260029	-0.10353062216125	0.0831936261585815	0.213332601852008	-0.26659012943207	0.0595288851095696	0.901648411896046	0.765986962645008	1.06133641735548	0.902 (0.766-1.061)	2.13e-01
TC	Esophageal_cancer	kmDFnc	mfic2Q	NA	rs112646542	-0.106927041125783	0.0832883061127199	0.199205582796863	-0.270172121106714	0.0563180388551485	0.898591230803345	0.763248111920613	1.05793409438615	0.899 (0.763-1.058)	1.99e-01
TC	Esophageal_cancer	kmDFnc	mfic2Q	NA	rs11267575	-0.104941244918145	0.0832636173883919	0.207543369565758	-0.268137934999393	0.0582554451631031	0.900377422781349	0.764802280824799	1.05998572935754	0.900 (0.765-1.060)	2.08e-01
TC	Esophageal_cancer	kmDFnc	mfic2Q	NA	rs112758337	-0.103258077320933	0.0832789568095926	0.21501016838657	-0.266484832667735	0.0599686780258681	0.901894185009063	0.766067622840252	1.06180328824938	0.902 (0.766-1.062)	2.15e-01
TC	Esophageal_cancer	kmDFnc	mfic2Q	NA	rs112862689	-0.108086771224189	0.0832020590686883	0.193913835098386	-0.271162806998818	0.0549892645504399	0.897549711564158	0.76249234720849	1.0565292722979	0.898 (0.762-1.057)	1.94e-01
TC	Esophageal_cancer	kmDFnc	mfic2Q	NA	rs113223234	-0.107365897979198	0.0832846410818766	0.197348018261668	-0.270603794499676	0.0558719985412803	0.898196964402872	0.762918709120796	1.05746231835402	0.898 (0.763-1.057)	1.97e-01
TC	Esophageal_cancer	kmDFnc	mfic2Q	NA	rs113367286	-0.109317276784233	0.0831550178895523	0.188637535217329	-0.272301111847756	0.0536665582792894	0.89644595088476	0.761624892280126	1.05513271822281	0.896 (0.762-1.055)	1.89e-01
TC	Esophageal_cancer	kmDFnc	mfic2Q	NA	rs11374426	-0.107319155773226	0.0832708115870746	0.197468737706834	-0.270529946483892	0.0558916349374407	0.898238949091607	0.76297505123402	1.0574830833069	0.898 (0.763-1.057)	1.97e-01
TC	Esophageal_cancer	kmDFnc	mfic2Q	NA	rs113760175	-0.107165706631278	0.0832821497564515	0.198171390219206	-0.270398720153923	0.0560673068913669	0.898376793663404	0.763075180219487	1.05766886974465	0.898 (0.763-1.058)	1.98e-01
TC	Esophageal_cancer	kmDFnc	mfic2Q	NA	rs113867238	-0.110390053195514	0.0833084656564592	0.185145926449044	-0.273674645882174	0.0528945394911464	0.895484780467319	0.760579492679439	1.05431845029587	0.895 (0.761-1.054)	1.85e-01
TC	Esophageal_cancer	kmDFnc	mfic2Q	NA	rs11406672	-0.106123629698781	0.0832879848957849	0.202600715868338	-0.26936808009452	0.0571208206969569	0.899313459350862	0.763862041484276	1.0587837256556	0.899 (0.764-1.059)	2.03e-01
TC	Esophageal_cancer	kmDFnc	mfic2Q	NA	rs11408031	-0.108088591000173	0.0832283421169896	0.194047138835807	-0.271216141549472	0.0550389595491271	0.897548078226235	0.762451681106238	1.05658177782332	0.898 (0.762-1.057)	1.94e-01
TC	Esophageal_cancer	kmDFnc	mfic2Q	NA	rs114964589	-0.114349600682439	0.082819003493106	0.167366012107581	-0.276674847528927	0.0479756461640486	0.891946076411934	0.758301020480121	1.04914510430558	0.892 (0.758-1.049)	1.67e-01
TC	Esophageal_cancer	kmDFnc	mfic2Q	NA	rs115383270	-0.107946546529313	0.0832641634417248	0.194825781126814	-0.271144306875094	0.0552512138164676	0.897675579023255	0.762506453541736	1.05680606561664	0.898 (0.763-1.057)	1.95e-01
TC	Esophageal_cancer	kmDFnc	mfic2Q	NA	rs11540992	-0.107035789298655	0.0832853154432657	0.198732882667568	-0.270275007567456	0.0562034289701456	0.898493515962088	0.7631695880633	1.05781285162919	0.898 (0.763-1.058)	1.99e-01
TC	Esophageal_cancer	kmDFnc	mfic2Q	NA	rs11542916	-0.115670976874987	0.0831590731940242	0.164237438431211	-0.278662760335274	0.0473208065853005	0.890768258443215	0.756795081504061	1.04845830746285	0.891 (0.757-1.048)	1.64e-01
TC	Esophageal_cancer	kmDFnc	mfic2Q	NA	rs1155061	-0.106495171429317	0.0832869095812887	0.201018792481275	-0.269737514208643	0.056747171350009	0.898979388936274	0.763579896907793	1.05838818570917	0.899 (0.764-1.058)	2.01e-01
TC	Esophageal_cancer	kmDFnc	mfic2Q	NA	rs115599330	-0.108142378196878	0.0831920529978119	0.193631007333964	-0.271198802072589	0.0549140456788335	0.897499802929507	0.762464901734156	1.056449804347	0.897 (0.762-1.056)	1.94e-01
TC	Esophageal_cancer	kmDFnc	mfic2Q	NA	rs11568438	-0.10642939053876	0.0832732424944594	0.201223232072873	-0.2696449458279	0.0567861647503808	0.899038526546112	0.76365058353404	1.05842945666809	0.899 (0.764-1.058)	2.01e-01
TC	Esophageal_cancer	kmDFnc	mfic2Q	NA	rs11601507	-0.107219419417942	0.0833347046666981	0.198229607637242	-0.27055544056467	0.0561166017287865	0.898328540638256	0.762955600134377	1.0577210086447	0.898 (0.763-1.058)	1.98e-01
TC	Esophageal_cancer	kmDFnc	mfic2Q	NA	rs11621792	-0.109611901775636	0.0833051744760727	0.188245398018556	-0.272890043748739	0.0536662401974663	0.896181874407862	0.761176479139842	1.05513238260432	0.896 (0.761-1.055)	1.88e-01
TC	Esophageal_cancer	kmDFnc	mfic2Q	NA	rs11622292	-0.103711477775991	0.0830748162860457	0.211880744424417	-0.26653811769664	0.0591151621446585	0.901485358463241	0.766026803992351	1.06089740892632	0.901 (0.766-1.061)	2.12e-01
TC	Esophageal_cancer	kmDFnc	mfic2Q	NA	rs116391597	-0.106571178380343	0.0832774906991681	0.200646551685459	-0.269795060150712	0.0566527033900265	0.898911062850547	0.763535957247567	1.05828820665888	0.899 (0.764-1.058)	2.01e-01
TC	Esophageal_cancer	kmDFnc	mfic2Q	NA	rs11648003	-0.103379776246203	0.0838205478251126	0.217446529667699	-0.267668049983424	0.0609084974910175	0.901784432134579	0.765161734401049	1.06280166071929	0.902 (0.765-1.063)	2.17e-01
TC	Esophageal_cancer	kmDFnc	mfic2Q	NA	rs11648405	-0.110993837999467	0.0833174299849956	0.182800951858151	-0.274296000770059	0.0523083247711239	0.894944263559069	0.760107049686619	1.05370057442237	0.895 (0.760-1.054)	1.83e-01
TC	Esophageal_cancer	kmDFnc	mfic2Q	NA	rs11657987	-0.100034785588542	0.0832548059861788	0.229538046999687	-0.263214205321452	0.0631446341443685	0.904805943281276	0.768577246341119	1.06518088961713	0.905 (0.769-1.065)	2.30e-01
TC	Esophageal_cancer	kmDFnc	mfic2Q	NA	rs11660745	-0.108712170054173	0.0833013791009221	0.191877027468982	-0.271982873091981	0.0545585329836338	0.896988560514588	0.76186730940943	1.05607428978377	0.897 (0.762-1.056)	1.92e-01
TC	Esophageal_cancer	kmDFnc	mfic2Q	NA	rs11666265	-0.106424632313851	0.083283371992247	0.201298190329082	-0.269660041418655	0.0568107767909532	0.8990428043838	0.76363905586436	1.0584555070974	0.899 (0.764-1.058)	2.01e-01
TC	Esophageal_cancer	kmDFnc	mfic2Q	NA	rs11667840	-0.108284078756653	0.0831801539597433	0.19298412939022	-0.27131718051775	0.0547490230044441	0.89737263571508	0.762374647666773	1.05627548055901	0.897 (0.762-1.056)	1.93e-01
TC	Esophageal_cancer	kmDFnc	mfic2Q	NA	rs11668615	-0.10493021849926	0.0831911680560931	0.207195593886364	-0.267984907889203	0.0581244708906822	0.900387350774702	0.764919325262959	1.0598469075891	0.900 (0.765-1.060)	2.07e-01
TC	Esophageal_cancer	kmDFnc	mfic2Q	NA	rs11671119	-0.105228932028827	0.0832932625556645	0.206461747936784	-0.26848372663793	0.0580258625802752	0.900118433057854	0.764537864310101	1.05974240302884	0.900 (0.765-1.060)	2.06e-01
TC	Esophageal_cancer	kmDFnc	mfic2Q	NA	rs11672900	-0.115512174473523	0.0832324450174715	0.165189950591128	-0.278647766707767	0.0476234177607211	0.890909725814185	0.75680642869268	1.048775630674	0.891 (0.757-1.049)	1.65e-01
TC	Esophageal_cancer	kmDFnc	mfic2Q	NA	rs116734477	-0.112067389127115	0.0829131413270228	0.176495638736448	-0.27457714612808	0.0504423678738491	0.893984010668255	0.759893379155647	1.05173624781221	0.894 (0.760-1.052)	1.76e-01
TC	Esophageal_cancer	kmDFnc	mfic2Q	NA	rs11688414	-0.106986785495986	0.0832934197957578	0.198982228395176	-0.270241888295671	0.0562683173036994	0.89853754663987	0.763194864102864	1.05788149356935	0.899 (0.763-1.058)	1.99e-01
TC	Esophageal_cancer	kmDFnc	mfic2Q	NA	rs1169288	-0.108114150149239	0.0836196027220061	0.196035861211471	-0.272008571484371	0.0557802711858934	0.897525137954278	0.761847730895933	1.0573653245807	0.898 (0.762-1.057)	1.96e-01
TC	Esophageal_cancer	kmDFnc	mfic2Q	NA	rs11693526	-0.102419966134805	0.0830001264193237	0.217212735833546	-0.265100213916679	0.0602602816470693	0.902650389461664	0.767129069115039	1.06211295908161	0.903 (0.767-1.062)	2.17e-01
TC	Esophageal_cancer	kmDFnc	mfic2Q	NA	rs116962777	-0.10667780297842	0.0833165158686541	0.200407295171499	-0.269978174080982	0.0566225681241422	0.898815221929354	0.763396155977704	1.05825631534292	0.899 (0.763-1.058)	2.00e-01
TC	Esophageal_cancer	kmDFnc	mfic2Q	NA	rs116985917	-0.108523401834135	0.0832774246518417	0.19252181067752	-0.271747154151745	0.0547003504834748	0.897157899430951	0.762046917131844	1.05622407021968	0.897 (0.762-1.056)	1.93e-01
TC	Esophageal_cancer	kmDFnc	mfic2Q	NA	rs11700304	-0.107320382807331	0.0832772273888274	0.19749814328698	-0.270543748489432	0.055902982874771	0.898237846922458	0.762964520720807	1.05749508362675	0.898 (0.763-1.057)	1.97e-01
TC	Esophageal_cancer	kmDFnc	mfic2Q	NA	rs11703382	-0.1032113927705	0.0830554041749362	0.213985319106872	-0.265999984953375	0.0595771994123745	0.901936290516459	0.766439139033341	1.06138769632327	0.902 (0.766-1.061)	2.14e-01
TC	Esophageal_cancer	kmDFnc	mfic2Q	NA	rs117047468	-0.1057511159432	0.0832837750958293	0.204167096796679	-0.268987315131025	0.0574850832446256	0.899648528390088	0.764152948766753	1.05916947116499	0.900 (0.764-1.059)	2.04e-01
TC	Esophageal_cancer	kmDFnc	mfic2Q	NA	rs117073213	-0.107347147786161	0.0832638818345381	0.197314576190033	-0.270544356181856	0.0558500606095333	0.89821380592723	0.762964057073189	1.05743912007232	0.898 (0.763-1.057)	1.97e-01
TC	Esophageal_cancer	kmDFnc	mfic2Q	NA	rs11708067	-0.10752971770538	0.0832762786569814	0.196620237133689	-0.270751223873064	0.0556917884623035	0.89804983407386	0.762806240784336	1.05727177015599	0.898 (0.763-1.057)	1.97e-01
TC	Esophageal_cancer	kmDFnc	mfic2Q	NA	rs117106120	-0.107159089924903	0.083269187266865	0.19812925904151	-0.270366696967959	0.0560485171181521	0.898382737978527	0.763099616709153	1.05764899657316	0.898 (0.763-1.058)	1.98e-01
TC	Esophageal_cancer	kmDFnc	mfic2Q	NA	rs117113213	-0.100857338257123	0.0834722917633886	0.22694216965937	-0.264463030113365	0.0627483535991184	0.904061998746808	0.76761802709444	1.06475886277944	0.904 (0.768-1.065)	2.27e-01
TC	Esophageal_cancer	kmDFnc	mfic2Q	NA	rs11712252	-0.10408186864611	0.0832027354833877	0.210955321901177	-0.267159230193549	0.0589954929013303	0.901151518346403	0.765551162900029	1.06077045973226	0.901 (0.766-1.061)	2.11e-01
TC	Esophageal_cancer	kmDFnc	mfic2Q	NA	rs117139027	-0.105763725107214	0.083300644539452	0.204204788266791	-0.26903298840454	0.0575055381901117	0.899637184645756	0.764118048197134	1.05919113664037	0.900 (0.764-1.059)	2.04e-01
TC	Esophageal_cancer	kmDFnc	mfic2Q	NA	rs11714244	-0.107098854096121	0.0832999535131718	0.198547345926209	-0.270366762981938	0.0561690547896954	0.898436854437172	0.763099566333912	1.05777649080429	0.898 (0.763-1.058)	1.99e-01
TC	Esophageal_cancer	kmDFnc	mfic2Q	NA	rs117147052	-0.10710126440702	0.0832713132230676	0.198382902669163	-0.270313038324232	0.0561105095101928	0.898434688927639	0.763140564698211	1.05771456479674	0.898 (0.763-1.058)	1.98e-01
TC	Esophageal_cancer	kmDFnc	mfic2Q	NA	rs117316432	-0.106203339561145	0.0832739162693679	0.202185598182024	-0.269420215449106	0.0570135363268163	0.899241778055687	0.763822218303996	1.05867014080353	0.899 (0.764-1.059)	2.02e-01
TC	Esophageal_cancer	kmDFnc	mfic2Q	NA	rs11756141	-0.106474391114959	0.0832764027042731	0.201049870006499	-0.269696140415334	0.0567473581854166	0.898998070204678	0.763611489758176	1.05838838345358	0.899 (0.764-1.058)	2.01e-01
TC	Esophageal_cancer	kmDFnc	mfic2Q	NA	rs11759627	-0.107550106747823	0.0832584015044	0.196439297981492	-0.270736573696447	0.0556363602008014	0.898031523884342	0.762817416112348	1.05721316904392	0.898 (0.763-1.057)	1.96e-01
TC	Esophageal_cancer	kmDFnc	mfic2Q	NA	rs117628555	-0.108718872052191	0.0832230411253193	0.191431713674624	-0.271836032657817	0.0543982885534351	0.896982548919179	0.761979190550055	1.05590507331931	0.897 (0.762-1.056)	1.91e-01
TC	Esophageal_cancer	kmDFnc	mfic2Q	NA	rs11779927	-0.107417685904474	0.0832519237239039	0.196955985829148	-0.270591456403326	0.0557560845943774	0.898150449850053	0.762928122143405	1.05733975082678	0.898 (0.763-1.057)	1.97e-01
TC	Esophageal_cancer	kmDFnc	mfic2Q	NA	rs11781667	-0.104883537196044	0.0832926319910447	0.207951793681138	-0.268137095898492	0.0583700215064036	0.900429383010687	0.764802922571352	1.06010718560423	0.900 (0.765-1.060)	2.08e-01
TC	Esophageal_cancer	kmDFnc	mfic2Q	NA	rs11804420	-0.105716074616768	0.0833871025940943	0.204878352583266	-0.269154795701193	0.0577226464676566	0.899680053820188	0.764024978711746	1.05942112076846	0.900 (0.764-1.059)	2.05e-01
TC	Esophageal_cancer	kmDFnc	mfic2Q	NA	rs11807542	-0.107615914015181	0.0832710155915316	0.196233398902041	-0.270827104574583	0.0555952765442209	0.897972428828217	0.76274836070768	1.05716973575336	0.898 (0.763-1.057)	1.96e-01
TC	Esophageal_cancer	kmDFnc	mfic2Q	NA	rs118191017	-0.107697399706227	0.0832376654557403	0.195715800902715	-0.270843223999478	0.0554484245870242	0.897899259905464	0.76273606574186	1.05701449970721	0.898 (0.763-1.057)	1.96e-01
TC	Esophageal_cancer	kmDFnc	mfic2Q	NA	rs11824649	-0.107527607668245	0.083255255575331	0.196516016001033	-0.270707908595894	0.0556526932594033	0.898051728994358	0.762839282663686	1.05723043670959	0.898 (0.763-1.057)	1.97e-01
TC	Esophageal_cancer	kmDFnc	mfic2Q	NA	rs11846704	-0.106705025004624	0.0832852005973088	0.200123316512571	-0.269944018175349	0.0565339681661012	0.898790754690856	0.763422230910072	1.05816255803129	0.899 (0.763-1.058)	2.00e-01
TC	Esophageal_cancer	kmDFnc	mfic2Q	NA	rs11911615	-0.103562725056591	0.0830635460701662	0.212474832885334	-0.266367275354117	0.0592418252409348	0.901619466836057	0.766157684985671	1.0610317939876	0.902 (0.766-1.061)	2.12e-01
TC	Esophageal_cancer	kmDFnc	mfic2Q	NA	rs11941935	-0.108633343083244	0.0832046831475083	0.191683268517271	-0.27171452205236	0.0544478358858725	0.89705927019265	0.762071784728318	1.05595739189512	0.897 (0.762-1.056)	1.92e-01
TC	Esophageal_cancer	kmDFnc	mfic2Q	NA	rs11962409	-0.110698974461158	0.0833069531903707	0.183911208853267	-0.273980602714285	0.0525826537919683	0.895208188900279	0.760346823782425	1.0539896747217	0.895 (0.760-1.054)	1.84e-01
TC	Esophageal_cancer	kmDFnc	mfic2Q	NA	rs11993679	-0.107292738340074	0.0832638820665705	0.197541779060397	-0.270489947190552	0.0559044705104041	0.898262678572433	0.763005570307272	1.05749665679529	0.898 (0.763-1.057)	1.98e-01
TC	Esophageal_cancer	kmDFnc	mfic2Q	NA	rs12000215	-0.103372327326066	0.0831359547926651	0.213715680587007	-0.26631879871969	0.0595741440675573	0.901791149479814	0.766194826631923	1.06138445342283	0.902 (0.766-1.061)	2.14e-01
TC	Esophageal_cancer	kmDFnc	mfic2Q	NA	rs12016920	-0.109740462662562	0.0831799173168708	0.187064025828424	-0.272773100603628	0.0532921752785051	0.896066667876928	0.76126549871631	1.05473776840539	0.896 (0.761-1.055)	1.87e-01
TC	Esophageal_cancer	kmDFnc	mfic2Q	NA	rs12043007	-0.108555793684427	0.0832091403735882	0.192024383253452	-0.27164570881666	0.0545341214478058	0.897128839297243	0.762124227158007	1.05604850970307	0.897 (0.762-1.056)	1.92e-01
TC	Esophageal_cancer	kmDFnc	mfic2Q	NA	rs12132488	-0.106403672914364	0.0832849189866151	0.201395327634165	-0.26964211412813	0.0568347682994012	0.899061647978567	0.763652745966284	1.05848090134626	0.899 (0.764-1.058)	2.01e-01
TC	Esophageal_cancer	kmDFnc	mfic2Q	NA	rs12161828	-0.106090854563773	0.0832565346082435	0.202569658641425	-0.26927366239593	0.0570919532683842	0.899342934953938	0.763934166985181	1.05875316173318	0.899 (0.764-1.059)	2.03e-01
TC	Esophageal_cancer	kmDFnc	mfic2Q	NA	rs12179053	-0.106795413927991	0.0833144437766118	0.199900348683131	-0.270091723730151	0.0565008958741678	0.898709517633727	0.763309477533262	1.05812756274895	0.899 (0.763-1.058)	2.00e-01
TC	Esophageal_cancer	kmDFnc	mfic2Q	NA	rs12239046	-0.1084510697786	0.0832291792765521	0.192560613593005	-0.271580261160642	0.054678121603442	0.897222795052945	0.762174108034544	1.05620059180249	0.897 (0.762-1.056)	1.93e-01
TC	Esophageal_cancer	kmDFnc	mfic2Q	NA	rs12289253	-0.106500560089187	0.0833446772166229	0.201308395714358	-0.269856127433768	0.0568550072553935	0.898974544655168	0.763489331604807	1.05850232411142	0.899 (0.763-1.059)	2.01e-01
TC	Esophageal_cancer	kmDFnc	mfic2Q	NA	rs1229498	-0.108301853015076	0.0832600820428798	0.193338690109594	-0.27149161381912	0.0548879077889684	0.897356685723701	0.762241675737802	1.05642219133924	0.897 (0.762-1.056)	1.93e-01
TC	Esophageal_cancer	kmDFnc	mfic2Q	NA	rs12318001	-0.10584071055541	0.0832607055109639	0.203658780798858	-0.2690316933569	0.0573502722460791	0.89956792833978	0.76411903776705	1.0590266930952	0.900 (0.764-1.059)	2.04e-01
TC	Esophageal_cancer	kmDFnc	mfic2Q	NA	rs12344868	-0.107989716711962	0.0832942637754848	0.194808638264295	-0.271246473711912	0.0552670402879879	0.89763682704102	0.762428554648733	1.05682279126009	0.898 (0.762-1.057)	1.95e-01
TC	Esophageal_cancer	kmDFnc	mfic2Q	NA	rs12366015	-0.115738376147759	0.0838229100698605	0.167356234254044	-0.280031279884686	0.0485545275891672	0.890708223333571	0.755760100997183	1.04975261073885	0.891 (0.756-1.050)	1.67e-01
TC	Esophageal_cancer	kmDFnc	mfic2Q	NA	rs1239707	-0.10642595024061	0.0832886203962051	0.20132100838648	-0.269671646217171	0.0568197457359524	0.899041619512012	0.763630194038398	1.05846500036919	0.899 (0.764-1.058)	2.01e-01
TC	Esophageal_cancer	kmDFnc	mfic2Q	NA	rs12431557	-0.110319038049557	0.0832291096740517	0.18500993661273	-0.273448093010699	0.0528100169115839	0.895548375707791	0.760751823667794	1.05422934034672	0.896 (0.761-1.054)	1.85e-01
TC	Esophageal_cancer	kmDFnc	mfic2Q	NA	rs12445804	-0.098222083693197	0.0833365362630355	0.238549642036047	-0.261561694768747	0.0651175273823526	0.906447574173778	0.769848378341524	1.06728445216134	0.906 (0.770-1.067)	2.39e-01
TC	Esophageal_cancer	kmDFnc	mfic2Q	NA	rs12446632	-0.106121324563899	0.0832728793015622	0.202528637964659	-0.269336167994961	0.0570935188671629	0.899315532392077	0.763886418314749	1.05875481931713	0.899 (0.764-1.059)	2.03e-01
TC	Esophageal_cancer	kmDFnc	mfic2Q	NA	rs12471326	-0.106860643248542	0.0832771501502038	0.199424521982814	-0.270083857542941	0.0563625710458576	0.898650897334421	0.763315481892127	1.05798120755802	0.899 (0.763-1.058)	1.99e-01
TC	Esophageal_cancer	kmDFnc	mfic2Q	NA	rs12501044	-0.106394806797031	0.0832718633681808	0.201362227384348	-0.269607658998666	0.0568180454046031	0.899069619199964	0.763679058173805	1.0584632006295	0.899 (0.764-1.058)	2.01e-01
TC	Esophageal_cancer	kmDFnc	mfic2Q	NA	rs12537099	-0.108165707897598	0.0832614761446396	0.193906628394118	-0.271358201141092	0.0550267853458957	0.89747886477195	0.762343375224917	1.05656891486032	0.897 (0.762-1.057)	1.94e-01
TC	Esophageal_cancer	kmDFnc	mfic2Q	NA	rs12575636	-0.104871520615942	0.0832247547195643	0.207633259104518	-0.267992039866288	0.0582489986344039	0.900440203157505	0.764913869895313	1.05997889615114	0.900 (0.765-1.060)	2.08e-01
TC	Esophageal_cancer	kmDFnc	mfic2Q	NA	rs12586249	-0.106790141733538	0.0832832221897092	0.199753992732353	-0.270025257225368	0.0564449737582924	0.898714255817552	0.763360213732412	1.05806839167128	0.899 (0.763-1.058)	2.00e-01
TC	Esophageal_cancer	kmDFnc	mfic2Q	NA	rs12598292	-0.107757894257394	0.083270806114667	0.195642726972558	-0.270968674242141	0.0554528857273537	0.897844943535682	0.762640386318954	1.05701921520775	0.898 (0.763-1.057)	1.96e-01
TC	Esophageal_cancer	kmDFnc	mfic2Q	NA	rs12601110	-0.102603756908068	0.0832625474844124	0.217840091070626	-0.265798349977516	0.0605908361613808	0.902484505893001	0.766593695552114	1.0624641033479	0.902 (0.767-1.062)	2.18e-01
TC	Esophageal_cancer	kmDFnc	mfic2Q	NA	rs12610709	-0.105636380334666	0.0832628586870641	0.204544690700621	-0.268831583361312	0.0575588226919793	0.899751756033289	0.764271960924542	1.05924757661614	0.900 (0.764-1.059)	2.05e-01
TC	Esophageal_cancer	kmDFnc	mfic2Q	NA	rs12621972	-0.104460388757618	0.0832428236291797	0.209519559063763	-0.26761632307081	0.0586955455555744	0.900810478922405	0.765201314878899	1.06045233216155	0.901 (0.765-1.060)	2.10e-01
TC	Esophageal_cancer	kmDFnc	mfic2Q	NA	rs12621984	-0.109485032179256	0.0831518787130608	0.187943424016383	-0.272462714456856	0.0534926500983429	0.896295579853281	0.761501821654913	1.05494923796594	0.896 (0.762-1.055)	1.88e-01
TC	Esophageal_cancer	kmDFnc	mfic2Q	NA	rs12622019	-0.108533698252762	0.0832093322041297	0.192115889271392	-0.271623989372856	0.0545565928673325	0.897148661965201	0.762140780252092	1.05607224087881	0.897 (0.762-1.056)	1.92e-01
TC	Esophageal_cancer	kmDFnc	mfic2Q	NA	rs12669752	-0.10579285756947	0.083300521963191	0.204079521550603	-0.269061880617325	0.0574761654783842	0.899610976381188	0.764095971454818	1.05916002578135	0.900 (0.764-1.059)	2.04e-01
TC	Esophageal_cancer	kmDFnc	mfic2Q	NA	rs12684581	-0.106275669802271	0.0832773312651956	0.201896967526018	-0.269499239082055	0.0569478994775119	0.899176738033257	0.763761860682249	1.05860065531146	0.899 (0.764-1.059)	2.02e-01
TC	Esophageal_cancer	kmDFnc	mfic2Q	NA	rs12708423	-0.10537267386109	0.0832916181980975	0.205833556426088	-0.268624245529361	0.0578788978071811	0.899989057683582	0.764430439844711	1.05958666967098	0.900 (0.764-1.060)	2.06e-01
TC	Esophageal_cancer	kmDFnc	mfic2Q	NA	rs12708983	-0.105701630692519	0.0832584390479574	0.20424120492053	-0.268888171226516	0.0574849098414775	0.899693048824583	0.764228713629486	1.05916928750169	0.900 (0.764-1.059)	2.04e-01
TC	Esophageal_cancer	kmDFnc	mfic2Q	NA	rs12712955	-0.104758304170615	0.0832558035822958	0.208294021766185	-0.267939679191915	0.0584230708506844	0.900542153567658	0.764953922349955	1.06016342508702	0.901 (0.765-1.060)	2.08e-01
TC	Esophageal_cancer	kmDFnc	mfic2Q	NA	rs12752223	-0.109845672880853	0.0832228227571465	0.186868932719515	-0.27296240548486	0.0532710597231542	0.895972397466389	0.761121401081113	1.0547154972668	0.896 (0.761-1.055)	1.87e-01
TC	Esophageal_cancer	kmDFnc	mfic2Q	NA	rs12770956	-0.106807779274869	0.083274198156833	0.199631018049335	-0.270025207662261	0.0564096491125241	0.898698404847507	0.763360251566916	1.05803101644028	0.899 (0.763-1.058)	2.00e-01
TC	Esophageal_cancer	kmDFnc	mfic2Q	NA	rs1292071	-0.107405421437882	0.0832837595093725	0.197178375871469	-0.270641590076252	0.0558307472004884	0.898161465253789	0.762889874713214	1.05741869751527	0.898 (0.763-1.057)	1.97e-01
TC	Esophageal_cancer	kmDFnc	mfic2Q	NA	rs12941301	-0.107570572092155	0.0832619112677601	0.19637302211879	-0.270763918176965	0.0556227739926543	0.898013145548044	0.762796557551559	1.05719880562333	0.898 (0.763-1.057)	1.96e-01
TC	Esophageal_cancer	kmDFnc	mfic2Q	NA	rs12942428	-0.102495228965251	0.0831947956607665	0.217952493395549	-0.265557028460354	0.0605665705298509	0.902582455994914	0.766778713429271	1.06243832229826	0.903 (0.767-1.062)	2.18e-01
TC	Esophageal_cancer	kmDFnc	mfic2Q	NA	rs12950377	-0.107147528463602	0.0832854813889518	0.198265450199038	-0.270387071985948	0.056092015058743	0.898393124655828	0.763084068699131	1.05769500312696	0.898 (0.763-1.058)	1.98e-01
TC	Esophageal_cancer	kmDFnc	mfic2Q	NA	rs12968116	-0.104615803368126	0.0832099884522921	0.208662925637964	-0.267707380734619	0.0584757739983659	0.900670490691071	0.765131640607059	1.06021930050897	0.901 (0.765-1.060)	2.09e-01
TC	Esophageal_cancer	kmDFnc	mfic2Q	NA	rs13021948	-0.107572633024093	0.0832535051323149	0.196319275770198	-0.27074950308343	0.0556042370352441	0.898011294805979	0.762807553414537	1.05717920855573	0.898 (0.763-1.057)	1.96e-01
TC	Esophageal_cancer	kmDFnc	mfic2Q	NA	rs13023873	-0.104943681034758	0.083240921951751	0.207408940613562	-0.26809588806019	0.0582085259906742	0.900375229359623	0.764834439095878	1.05993599687104	0.900 (0.765-1.060)	2.07e-01
TC	Esophageal_cancer	kmDFnc	mfic2Q	NA	rs13088093	-0.10582439557677	0.0832534965373493	0.203689332013634	-0.269001248789974	0.057352457636435	0.89958260489104	0.764142301394358	1.05902900748445	0.900 (0.764-1.059)	2.04e-01
TC	Esophageal_cancer	kmDFnc	mfic2Q	NA	rs13107325	-0.101384498572254	0.0831414577660712	0.222684174190569	-0.264341755793754	0.0615727586492453	0.90358553873509	0.767711125093482	1.06350787311017	0.904 (0.768-1.064)	2.23e-01
TC	Esophageal_cancer	kmDFnc	mfic2Q	NA	rs13108218	-0.097414220179915	0.0832883006975078	0.242160896058264	-0.26065928954703	0.0658308491872002	0.907180155968864	0.770543407089689	1.06804604102972	0.907 (0.771-1.068)	2.42e-01
TC	Esophageal_cancer	kmDFnc	mfic2Q	NA	rs13111603	-0.111473373174736	0.0830301536054996	0.179412889391829	-0.274212474241515	0.0512657278920437	0.894515209186342	0.760170541441387	1.05260256198363	0.895 (0.760-1.053)	1.79e-01
TC	Esophageal_cancer	kmDFnc	mfic2Q	NA	rs13118748	-0.10776831076128	0.0832558742046738	0.195519382250089	-0.27094982420244	0.0554132026798807	0.897835591179048	0.762654762256006	1.0569772702963	0.898 (0.763-1.057)	1.96e-01
TC	Esophageal_cancer	kmDFnc	mfic2Q	NA	rs13127898	-0.106011643469419	0.0832855490125391	0.203064318284065	-0.269251319533996	0.0572280325951576	0.899414175713507	0.763951235651482	1.05889724595387	0.899 (0.764-1.059)	2.03e-01
TC	Esophageal_cancer	kmDFnc	mfic2Q	NA	rs1314011	-0.107269116367713	0.0832938423184117	0.197801771730079	-0.2705250473118	0.0559868145763738	0.898283897559215	0.762978789189254	1.05758373895506	0.898 (0.763-1.058)	1.98e-01
TC	Esophageal_cancer	kmDFnc	mfic2Q	NA	rs13149699	-0.106490997278366	0.0832946362027671	0.20107824060361	-0.269748484235789	0.0567664896790574	0.898983141419777	0.76357152046154	1.0584086321979	0.899 (0.764-1.058)	2.01e-01
TC	Esophageal_cancer	kmDFnc	mfic2Q	NA	rs13173241	-0.105543556877918	0.0832856643345024	0.205066776339074	-0.268783458973543	0.0576963452177065	0.899835277977837	0.764308741929775	1.05939325703519	0.900 (0.764-1.059)	2.05e-01
TC	Esophageal_cancer	kmDFnc	mfic2Q	NA	rs13194984	-0.110004169528658	0.0831076452450361	0.185624369236652	-0.272895154208928	0.0528868151516133	0.895830400098216	0.761172589187688	1.05431030641363	0.896 (0.761-1.054)	1.86e-01
TC	Esophageal_cancer	kmDFnc	mfic2Q	NA	rs13214703	-0.108862098163081	0.0832504414723573	0.190993442086478	-0.272032963448901	0.0543087671227398	0.896854086796946	0.761829148159739	1.0558105514174	0.897 (0.762-1.056)	1.91e-01
TC	Esophageal_cancer	kmDFnc	mfic2Q	NA	rs13216434	-0.107945556811856	0.0832016521932978	0.194494695059779	-0.27102079511072	0.0551296814870073	0.897676467468886	0.762600637875476	1.05667763731795	0.898 (0.763-1.057)	1.94e-01
TC	Esophageal_cancer	kmDFnc	mfic2Q	NA	rs1321940	-0.108631093845976	0.0832978930442448	0.192190028720537	-0.271894964212696	0.0546327765207436	0.897061287894061	0.761934287254694	1.05615269938516	0.897 (0.762-1.056)	1.92e-01
TC	Esophageal_cancer	kmDFnc	mfic2Q	NA	rs1325502	-0.108916636256107	0.0831962942981784	0.190482700217323	-0.271981373080537	0.0541481005683222	0.896805175419107	0.761868452219969	1.05564093160047	0.897 (0.762-1.056)	1.90e-01
TC	Esophageal_cancer	kmDFnc	mfic2Q	NA	rs132644	-0.106727430432311	0.0832813007173787	0.200007800825354	-0.269958779838374	0.0565039189737509	0.898770617125192	0.763410961611531	1.05813076157878	0.899 (0.763-1.058)	2.00e-01
TC	Esophageal_cancer	kmDFnc	mfic2Q	NA	rs13268	-0.106159461491088	0.0832731801881369	0.202368088265969	-0.269374894659836	0.0570559716776608	0.899281235915083	0.763856836114238	1.0587150667956	0.899 (0.764-1.059)	2.02e-01
TC	Esophageal_cancer	kmDFnc	mfic2Q	NA	rs13301660	-0.107780310450147	0.0832626516698532	0.195506003615641	-0.270975107723059	0.0554144868227657	0.897824817495941	0.762635479902364	1.05697862760702	0.898 (0.763-1.057)	1.96e-01
TC	Esophageal_cancer	kmDFnc	mfic2Q	NA	rs1332326	-0.107641629619561	0.0832909422309127	0.196233551572071	-0.27089187639215	0.0556086171530279	0.897949337221402	0.762698957709989	1.05718383913532	0.898 (0.763-1.057)	1.96e-01
TC	Esophageal_cancer	kmDFnc	mfic2Q	NA	rs13379043	-0.106435637353459	0.0832904672313922	0.201289983524458	-0.269684953126988	0.0568136784200695	0.89903291043657	0.763620032547882	1.05845857834717	0.899 (0.764-1.058)	2.01e-01
TC	Esophageal_cancer	kmDFnc	mfic2Q	NA	rs13434265	-0.107924355749261	0.0832602107996491	0.194896369712668	-0.271114368916573	0.0552656574180509	0.89769549936561	0.762529281770027	1.05682132981263	0.898 (0.763-1.057)	1.95e-01
TC	Esophageal_cancer	kmDFnc	mfic2Q	NA	rs1358756	-0.10554735702453	0.0833025785309566	0.205142455874542	-0.268820410945205	0.057725696896145	0.899831858478352	0.764280499736608	1.05942435246176	0.900 (0.764-1.059)	2.05e-01
TC	Esophageal_cancer	kmDFnc	mfic2Q	NA	rs13621	-0.109067470482252	0.0832329029902192	0.190064313700592	-0.272203960343082	0.0540690193785775	0.896669916705549	0.761698888878791	1.05555745356047	0.897 (0.762-1.056)	1.90e-01
TC	Esophageal_cancer	kmDFnc	mfic2Q	NA	rs1375131	-0.107083621022451	0.0833105511224325	0.198668310751241	-0.270372301222419	0.0562050591775165	0.898450540496203	0.763095340116706	1.0578145760849	0.898 (0.763-1.058)	1.99e-01
TC	Esophageal_cancer	kmDFnc	mfic2Q	NA	rs138349	-0.107575619128345	0.0833087936911612	0.196603940236099	-0.270860854763021	0.0557096165063307	0.898008613254637	0.762722618241184	1.05729061941167	0.898 (0.763-1.057)	1.97e-01
TC	Esophageal_cancer	kmDFnc	mfic2Q	NA	rs139262716	-0.10731123378297	0.0833925261849777	0.198156769893959	-0.270760585105526	0.0561381175395862	0.898246064959995	0.762799100011215	1.05774376661463	0.898 (0.763-1.058)	1.98e-01
TC	Esophageal_cancer	kmDFnc	mfic2Q	NA	rs139625781	-0.106031941846262	0.0832814990072887	0.202955867340317	-0.269263679900548	0.0571997962080244	0.89939591925092	0.763941792992539	1.05886734694342	0.899 (0.764-1.059)	2.03e-01
TC	Esophageal_cancer	kmDFnc	mfic2Q	NA	rs140201293	-0.109200527402492	0.0832805742431515	0.189777879574391	-0.272430452919069	0.0540293981140846	0.896550616504994	0.761526389270999	1.05551563186793	0.897 (0.762-1.056)	1.90e-01
TC	Esophageal_cancer	kmDFnc	mfic2Q	NA	rs142385484	-0.107562959751758	0.0833652319359021	0.1969598355286	-0.270958814346126	0.0558328948426098	0.898019981555808	0.762647905910931	1.05742096847464	0.898 (0.763-1.057)	1.97e-01
TC	Esophageal_cancer	kmDFnc	mfic2Q	NA	rs142427895	-0.107334597557784	0.0832604258804833	0.197348367013079	-0.270525032283532	0.0558558371679627	0.898225078786364	0.762978800655504	1.05744522844882	0.898 (0.763-1.057)	1.97e-01
TC	Esophageal_cancer	kmDFnc	mfic2Q	NA	rs142550943	-0.106702883952572	0.0833021179664487	0.200223727978595	-0.269975035166812	0.0565692672616669	0.898792679050705	0.763398552216476	1.05819991087181	0.899 (0.763-1.058)	2.00e-01
TC	Esophageal_cancer	kmDFnc	mfic2Q	NA	rs142787485	-0.106757664957185	0.0832810190407981	0.199878879528192	-0.269988462277149	0.0564731323627791	0.898743443633403	0.763388302048699	1.05809818582012	0.899 (0.763-1.058)	2.00e-01
TC	Esophageal_cancer	kmDFnc	mfic2Q	NA	rs1434282	-0.105995169053342	0.0832753392383568	0.203079144539328	-0.269214833960521	0.0572244958538378	0.899428993158918	0.763979109358913	1.05889350091485	0.899 (0.764-1.059)	2.03e-01
TC	Esophageal_cancer	kmDFnc	mfic2Q	NA	rs143445584	-0.106254278928109	0.0832905022632996	0.202059104015297	-0.269503663364176	0.0569951055079582	0.899195972415429	0.763758481591778	1.05865062882574	0.899 (0.764-1.059)	2.02e-01
TC	Esophageal_cancer	kmDFnc	mfic2Q	NA	rs143729015	-0.093982950445862	0.0831623264978175	0.258427983563752	-0.256981110381584	0.0690152094898602	0.910298282288307	0.773382822533879	1.07145250527043	0.910 (0.773-1.071)	2.58e-01
TC	Esophageal_cancer	kmDFnc	mfic2Q	NA	rs1440125	-0.10472037546543	0.0832408549000963	0.208377071724354	-0.267872451069619	0.0584317001387587	0.90057631061327	0.765005350494487	1.06017257358209	0.901 (0.765-1.060)	2.08e-01
TC	Esophageal_cancer	kmDFnc	mfic2Q	NA	rs144350792	-0.107299585725531	0.0832648630067372	0.197518455671509	-0.270498717218736	0.0558995457676738	0.89825652784269	0.762998878756258	1.05749144890914	0.898 (0.763-1.057)	1.98e-01
TC	Esophageal_cancer	kmDFnc	mfic2Q	NA	rs144981064	-0.102132023000166	0.0829959455015737	0.218485073352472	-0.26480407618325	0.060540030182919	0.902910338867816	0.767356278619808	1.06241012519077	0.903 (0.767-1.062)	2.18e-01
TC	Esophageal_cancer	kmDFnc	mfic2Q	NA	rs146824639	-0.102816592575648	0.0830882607599623	0.21592442319194	-0.265669583665174	0.0600363985138778	0.90229244544009	0.766692413350982	1.06187519652103	0.902 (0.767-1.062)	2.16e-01
TC	Esophageal_cancer	kmDFnc	mfic2Q	NA	rs146932505	-0.106503553320161	0.0832775349434444	0.200932636865155	-0.269727521809312	0.0567204151689904	0.898971853820744	0.763587526941165	1.05835986766213	0.899 (0.764-1.058)	2.01e-01
TC	Esophageal_cancer	kmDFnc	mfic2Q	NA	rs1476306	-0.110758860965974	0.0832147529671538	0.183188913000871	-0.273859776781595	0.0523420548496479	0.895154579616016	0.760438698946915	1.0537361164249	0.895 (0.760-1.054)	1.83e-01
TC	Esophageal_cancer	kmDFnc	mfic2Q	NA	rs1477034	-0.102466762506976	0.083131470335423	0.217729921505561	-0.265404444364405	0.0604709193504533	0.90260814968644	0.766895720592542	1.06233670367974	0.903 (0.767-1.062)	2.18e-01
TC	Esophageal_cancer	kmDFnc	mfic2Q	NA	rs147797193	-0.106927655032529	0.0832752195155417	0.199132404431284	-0.270147085282991	0.0562917752179324	0.898590679152296	0.763267220705001	1.05790630955376	0.899 (0.763-1.058)	1.99e-01
TC	Esophageal_cancer	kmDFnc	mfic2Q	NA	rs147826719	-0.103010437080015	0.0832402613012125	0.215898778851063	-0.266161349230392	0.0601404750703614	0.902117557959246	0.766315473113693	1.06198571858618	0.902 (0.766-1.062)	2.16e-01
TC	Esophageal_cancer	kmDFnc	mfic2Q	NA	rs149553138	-0.103717603075797	0.083540566011965	0.214412302344065	-0.267457112459249	0.0600219063076541	0.901479836612061	0.765323152746892	1.06185980771821	0.901 (0.765-1.062)	2.14e-01
TC	Esophageal_cancer	kmDFnc	mfic2Q	NA	rs149822412	-0.108273156169254	0.0831742696931017	0.192997541824396	-0.271294724767733	0.0547484124292254	0.897382437399653	0.762391767553499	1.05627483562358	0.897 (0.762-1.056)	1.93e-01
TC	Esophageal_cancer	kmDFnc	mfic2Q	NA	rs1498707	-0.10870278294364	0.0831602081402415	0.191162112284233	-0.271696790898513	0.0542912250112337	0.896996980684874	0.762085297260171	1.05579203043343	0.897 (0.762-1.056)	1.91e-01
TC	Esophageal_cancer	kmDFnc	mfic2Q	NA	rs1503832	-0.105407983744449	0.0832584304157061	0.205500995648427	-0.268594507359233	0.0577785398703351	0.899957279735972	0.764453172945201	1.05948033707465	0.900 (0.764-1.059)	2.06e-01
TC	Esophageal_cancer	kmDFnc	mfic2Q	NA	rs150688657	-0.103865251002441	0.0832361000483236	0.212090026943587	-0.267008007097155	0.0592775050922737	0.901346744808881	0.765666940671247	1.06106965211966	0.901 (0.766-1.061)	2.12e-01
TC	Esophageal_cancer	kmDFnc	mfic2Q	NA	rs150861794	-0.105622149233996	0.0832101628570206	0.20431913548357	-0.268714068433757	0.0574697699657642	0.899764560582218	0.764361779566075	1.0591532519317	0.900 (0.764-1.059)	2.04e-01
TC	Esophageal_cancer	kmDFnc	mfic2Q	NA	rs151191319	-0.106008120499554	0.083260204063014	0.202941845361034	-0.269198120463062	0.0571818794639531	0.899417344328125	0.763991878228522	1.05884837565811	0.899 (0.764-1.059)	2.03e-01
TC	Esophageal_cancer	kmDFnc	mfic2Q	NA	rs1515563	-0.106145403835282	0.0832830343373437	0.202481269143605	-0.269380151136475	0.0570893434659121	0.899293877790028	0.763852820929176	1.05875039860016	0.899 (0.764-1.059)	2.02e-01
TC	Esophageal_cancer	kmDFnc	mfic2Q	NA	rs1516725	-0.109626951146226	0.0831749785121372	0.18749427263112	-0.272649909030015	0.0533960067375631	0.896168387536203	0.761359285987816	1.05484728905256	0.896 (0.761-1.055)	1.87e-01
TC	Esophageal_cancer	kmDFnc	mfic2Q	NA	rs1536464	-0.107145386952524	0.0832808755505585	0.198249604006788	-0.270375903031619	0.0560851291265703	0.898395048576717	0.763092591597839	1.05768771993599	0.898 (0.763-1.058)	1.98e-01
TC	Esophageal_cancer	kmDFnc	mfic2Q	NA	rs154433	-0.107586463846438	0.0832449980619971	0.196216044063475	-0.270746660047952	0.0555737323550767	0.897998874657188	0.762809722106557	1.05714696013396	0.898 (0.763-1.057)	1.96e-01
TC	Esophageal_cancer	kmDFnc	mfic2Q	NA	rs1560390	-0.0995309823474786	0.0832616145442108	0.231930559041177	-0.262723746854132	0.0636617821591746	0.905261902295204	0.768954294014931	1.06573188826125	0.905 (0.769-1.066)	2.32e-01
TC	Esophageal_cancer	kmDFnc	mfic2Q	NA	rs1584063	-0.112143343332564	0.0833458121876372	0.178457807969908	-0.275501135220333	0.0512144485552047	0.893916111401691	0.759191570243853	1.05254858660622	0.894 (0.759-1.053)	1.78e-01
TC	Esophageal_cancer	kmDFnc	mfic2Q	NA	rs1601934	-0.109727389694508	0.083531656035107	0.188980017068875	-0.273449435523317	0.0539946561343021	0.896078382204421	0.760750802349556	1.05547896180219	0.896 (0.761-1.055)	1.89e-01
TC	Esophageal_cancer	kmDFnc	mfic2Q	NA	rs1613784	-0.105622202382538	0.0832616275585113	0.204598757851153	-0.26881499239722	0.0575705876321444	0.899764512761046	0.76428464103839	1.05926003867381	0.900 (0.764-1.059)	2.05e-01
TC	Esophageal_cancer	kmDFnc	mfic2Q	NA	rs1640271	-0.103030430262449	0.0833009573118884	0.216144374834255	-0.26630030659375	0.0602394460688525	0.902099521938632	0.766208995334156	1.06209082957451	0.902 (0.766-1.062)	2.16e-01
TC	Esophageal_cancer	kmDFnc	mfic2Q	NA	rs16856252	-0.107087531659385	0.0832899009226207	0.198540629993174	-0.270335737467721	0.0561606741489518	0.898447026989207	0.763123242257633	1.05776762599668	0.898 (0.763-1.058)	1.99e-01
TC	Esophageal_cancer	kmDFnc	mfic2Q	NA	rs16879369	-0.1068359507733	0.083307130508489	0.199690215597733	-0.270117926569939	0.0564460250233381	0.898673087523419	0.763289476919351	1.05806950398218	0.899 (0.763-1.058)	2.00e-01
TC	Esophageal_cancer	kmDFnc	mfic2Q	NA	rs16900659	-0.107360277603528	0.0832592946509335	0.197235094392017	-0.270548495119358	0.0558279399123013	0.898202012621424	0.762960899219176	1.05741572904042	0.898 (0.763-1.057)	1.97e-01
TC	Esophageal_cancer	kmDFnc	mfic2Q	NA	rs16975110	-0.109600522772968	0.083123625904246	0.187328187465628	-0.27252282954529	0.0533217839993541	0.896192072121822	0.761456045281501	1.05476899830388	0.896 (0.761-1.055)	1.87e-01
TC	Esophageal_cancer	kmDFnc	mfic2Q	NA	rs17011755	-0.106826288404301	0.0832744318021701	0.199554380495901	-0.270044174736554	0.0563915979279523	0.898681770876351	0.763345772993621	1.0580119178995	0.899 (0.763-1.058)	2.00e-01
TC	Esophageal_cancer	kmDFnc	mfic2Q	NA	rs17029617	-0.101966185848062	0.0832078801200606	0.220409840116989	-0.265053630883381	0.0611212591872566	0.903060087363608	0.76716480514635	1.0630278082603	0.903 (0.767-1.063)	2.20e-01
TC	Esophageal_cancer	kmDFnc	mfic2Q	NA	rs17036094	-0.106900729697646	0.0833006566645745	0.199382801163474	-0.270170016760212	0.0563685573649202	0.898614874332985	0.763249718060798	1.05798754099004	0.899 (0.763-1.058)	1.99e-01
TC	Esophageal_cancer	kmDFnc	mfic2Q	NA	rs17050272	-0.103180661533894	0.0833451285935762	0.215718764265613	-0.266537113577304	0.0601757905095149	0.901964008559909	0.766027573175064	1.06202322374046	0.902 (0.766-1.062)	2.16e-01
TC	Esophageal_cancer	kmDFnc	mfic2Q	NA	rs17083112	-0.107244794543209	0.0832849634885645	0.197855652492173	-0.270483322980795	0.0559937338943774	0.898305745728219	0.763010624632955	1.05759105673858	0.898 (0.763-1.058)	1.98e-01
TC	Esophageal_cancer	kmDFnc	mfic2Q	NA	rs17099617	-0.103568638729065	0.0831265530261348	0.212795516814031	-0.266496682660289	0.0593594052021596	0.9016141349696	0.766058544998411	1.06115655739949	0.902 (0.766-1.061)	2.13e-01
TC	Esophageal_cancer	kmDFnc	mfic2Q	NA	rs17121833	-0.105374330318438	0.0832355352915526	0.205521071386698	-0.268515979489881	0.0577673188530052	0.899987566891329	0.764513206181202	1.05946844869413	0.900 (0.765-1.059)	2.06e-01
TC	Esophageal_cancer	kmDFnc	mfic2Q	NA	rs17185536	-0.106977207328206	0.0833058825097867	0.199089651174993	-0.270256737047388	0.0563023223909759	0.898546153024465	0.763183531695952	1.05791746753351	0.899 (0.763-1.058)	1.99e-01
TC	Esophageal_cancer	kmDFnc	mfic2Q	NA	rs172531	-0.107429775586092	0.0832624080969707	0.196961980329703	-0.270624095456154	0.0557645442839707	0.898139591562706	0.762903221298495	1.0573486956307	0.898 (0.763-1.057)	1.97e-01
TC	Esophageal_cancer	kmDFnc	mfic2Q	NA	rs17254217	-0.10114885607143	0.0829062256045641	0.222449965184972	-0.263645058256376	0.0613473461135156	0.903798486979989	0.768246173905705	1.06326817212054	0.904 (0.768-1.063)	2.22e-01
TC	Esophageal_cancer	kmDFnc	mfic2Q	NA	rs17257349	-0.10511271613554	0.0832175098177235	0.206550310008964	-0.268219035378278	0.0579936031071978	0.900223047204411	0.76474025758514	1.05970821684874	0.900 (0.765-1.060)	2.07e-01
TC	Esophageal_cancer	kmDFnc	mfic2Q	NA	rs174581	-0.12597122249823	0.083398997599744	0.130924949468617	-0.289433257793728	0.0374908127972682	0.881640217821286	0.748687760316337	1.03820245886154	0.882 (0.749-1.038)	1.31e-01
TC	Esophageal_cancer	kmDFnc	mfic2Q	NA	rs17476364	-0.104265473749779	0.0832681051945603	0.210509454294337	-0.267470959931117	0.0589400124315591	0.90098607751681	0.76531255502944	1.06071160932137	0.901 (0.765-1.061)	2.11e-01
TC	Esophageal_cancer	kmDFnc	mfic2Q	NA	rs17605615	-0.107336773036309	0.0833090537541785	0.197600961396111	-0.270622518394499	0.0559489723218809	0.898223124719121	0.762904424444861	1.0575437183593	0.898 (0.763-1.058)	1.98e-01
TC	Esophageal_cancer	kmDFnc	mfic2Q	NA	rs17676097	-0.106556737265567	0.0832840051315759	0.200742790603113	-0.269793387323455	0.0566799127923221	0.898924044222112	0.763537234512396	1.0583170024402	0.899 (0.764-1.058)	2.01e-01
TC	Esophageal_cancer	kmDFnc	mfic2Q	NA	rs17710008	-0.108683495824271	0.0831788296004318	0.191340274952453	-0.271714001841117	0.0543470101925752	0.897014281339553	0.762072181166731	1.05585092962614	0.897 (0.762-1.056)	1.91e-01
TC	Esophageal_cancer	kmDFnc	mfic2Q	NA	rs17725246	-0.102397862482634	0.0835610744165685	0.220414984180189	-0.266177568339109	0.0613818433738398	0.90267034155241	0.766303044260516	1.06330485259215	0.903 (0.766-1.063)	2.20e-01
TC	Esophageal_cancer	kmDFnc	mfic2Q	NA	rs17750671	-0.106545835639208	0.0832747159890554	0.200738635048096	-0.269764278977757	0.0566726076993407	0.898933844009584	0.763559460141646	1.05830927136433	0.899 (0.764-1.058)	2.01e-01
TC	Esophageal_cancer	kmDFnc	mfic2Q	NA	rs17758552	-0.107475941939692	0.0832632091556882	0.196773906095884	-0.270671831884841	0.0557199480054568	0.898098128689842	0.762866803892502	1.05730154286521	0.898 (0.763-1.057)	1.97e-01
TC	Esophageal_cancer	kmDFnc	mfic2Q	NA	rs17806566	-0.106594796322177	0.0833041568836566	0.200690930627495	-0.269870943814144	0.05668135116979	0.898889832672058	0.76347801954026	1.05831852470062	0.899 (0.763-1.058)	2.01e-01
TC	Esophageal_cancer	kmDFnc	mfic2Q	NA	rs1784754	-0.107567119367552	0.0832728099147355	0.196445952528204	-0.270781826800433	0.0556475880653299	0.898016246145479	0.762782897037548	1.0572250393568	0.898 (0.763-1.057)	1.96e-01
TC	Esophageal_cancer	kmDFnc	mfic2Q	NA	rs17876031	-0.105306223675024	0.0832476179327853	0.20587999621776	-0.268471554823284	0.0578591074732347	0.900048864110974	0.76454717017991	1.05956570030444	0.900 (0.765-1.060)	2.06e-01
TC	Esophageal_cancer	kmDFnc	mfic2Q	NA	rs1800804	-0.100376419823254	0.0830530221705202	0.226823326218776	-0.263160343277474	0.0624075036309658	0.904496883391005	0.76861864459745	1.06439600159909	0.904 (0.769-1.064)	2.27e-01
TC	Esophageal_cancer	kmDFnc	mfic2Q	NA	rs1800961	-0.113039523586359	0.083359168942066	0.175082028905659	-0.276423494712808	0.0503444475400905	0.893115360296361	0.758491645533153	1.05163326648986	0.893 (0.758-1.052)	1.75e-01
TC	Esophageal_cancer	kmDFnc	mfic2Q	NA	rs181058325	-0.108255764633079	0.0832459362728119	0.193452597555561	-0.271417799727791	0.0549062704616319	0.897398044394489	0.762297941991066	1.05644159025224	0.897 (0.762-1.056)	1.93e-01
TC	Esophageal_cancer	kmDFnc	mfic2Q	NA	rs181485076	-0.105756156763711	0.0832514636639557	0.203969993481151	-0.268929025545064	0.0574167120176427	0.899643993434764	0.764197492223945	1.05909705692422	0.900 (0.764-1.059)	2.04e-01
TC	Esophageal_cancer	kmDFnc	mfic2Q	NA	rs181501802	-0.107991934293727	0.083250831449897	0.194566695584426	-0.271163563935526	0.0551796953480706	0.897634836460168	0.762491770050261	1.05673048716809	0.898 (0.762-1.057)	1.95e-01
TC	Esophageal_cancer	kmDFnc	mfic2Q	NA	rs1819138	-0.11093515381806	0.0832009129617514	0.182420061333813	-0.274008943223093	0.0521386355869724	0.894996784171631	0.760325275471914	1.05352178800105	0.895 (0.760-1.054)	1.82e-01
TC	Esophageal_cancer	kmDFnc	mfic2Q	NA	rs182549	-0.105646405392393	0.0832933623725806	0.204667549558193	-0.268901395642651	0.057608584857865	0.899742736015208	0.76421860721778	1.05930028838128	0.900 (0.764-1.059)	2.05e-01
TC	Esophageal_cancer	kmDFnc	mfic2Q	NA	rs185703922	-0.108641687824746	0.0831975374425489	0.191610999023048	-0.271708861212142	0.0544254855626501	0.897051784496162	0.762076098707136	1.05593379116984	0.897 (0.762-1.056)	1.92e-01
TC	Esophageal_cancer	kmDFnc	mfic2Q	NA	rs1862719	-0.104022813776335	0.0832368027632096	0.211401336706309	-0.267166947192226	0.0591213196395559	0.90120473730337	0.765545255165513	1.06090394141682	0.901 (0.766-1.061)	2.11e-01
TC	Esophageal_cancer	kmDFnc	mfic2Q	NA	rs1871859	-0.107574457931582	0.0833465106894315	0.196811401504142	-0.270933618882867	0.0557847030197041	0.898009656019938	0.762667121420295	1.05737001065848	0.898 (0.763-1.057)	1.97e-01
TC	Esophageal_cancer	kmDFnc	mfic2Q	NA	rs1883832	-0.107893045192044	0.0832966324892486	0.195221242149504	-0.271154444870971	0.0553683544868832	0.89772360715194	0.762498723293638	1.05692986783866	0.898 (0.762-1.057)	1.95e-01
TC	Esophageal_cancer	kmDFnc	mfic2Q	NA	rs191787096	-0.106745648660714	0.0832794391647936	0.199920973312385	-0.26997334942371	0.0564820521022811	0.898754243265959	0.763399839111404	1.05810762382239	0.899 (0.763-1.058)	2.00e-01
TC	Esophageal_cancer	kmDFnc	mfic2Q	NA	rs1967604	-0.104681352799245	0.0832252041873835	0.20846109237912	-0.267802753006517	0.0584400474080265	0.900611454187707	0.765058671743852	1.06018142316497	0.901 (0.765-1.060)	2.08e-01
TC	Esophageal_cancer	kmDFnc	mfic2Q	NA	rs1977658	-0.105122454101098	0.0832509451981316	0.206690598616656	-0.268294306689436	0.0580493984872397	0.900214280906066	0.764682696749624	1.05976734532097	0.900 (0.765-1.060)	2.07e-01
TC	Esophageal_cancer	kmDFnc	mfic2Q	NA	rs1991401	-0.106370863992187	0.083284915861881	0.201534319232178	-0.269609299081473	0.0568675710971	0.8990911457061	0.763677805677938	1.05851562305061	0.899 (0.764-1.059)	2.02e-01
TC	Esophageal_cancer	kmDFnc	mfic2Q	NA	rs1998848	-0.0966180889769268	0.0831208956271164	0.245081034568835	-0.259535044406075	0.0662988664522213	0.907902677970756	0.771410173908903	1.0685460220075	0.908 (0.771-1.069)	2.45e-01
TC	Esophageal_cancer	kmDFnc	mfic2Q	NA	rs2002136	-0.106277838834198	0.083294062652771	0.201978374274778	-0.26953420163363	0.0569785239652328	0.89917478769232	0.763735158085602	1.05863307491064	0.899 (0.764-1.059)	2.02e-01
TC	Esophageal_cancer	kmDFnc	mfic2Q	NA	rs2002574	-0.107719257159519	0.0832598393463023	0.195744152596167	-0.270908542278272	0.0554700279592332	0.897879634328813	0.762686246761935	1.05703733503154	0.898 (0.763-1.057)	1.96e-01
TC	Esophageal_cancer	kmDFnc	mfic2Q	NA	rs2008998	-0.116641845557144	0.0829835172889026	0.159842171089291	-0.279289539443393	0.0460058483291053	0.889903859115049	0.756320886781044	1.0470805346106	0.890 (0.756-1.047)	1.60e-01
TC	Esophageal_cancer	kmDFnc	mfic2Q	NA	rs2011442	-0.105021219896209	0.0832817732452533	0.207296285057315	-0.268253495456906	0.058211055664487	0.900305417996041	0.764713905029793	1.05993867816677	0.900 (0.765-1.060)	2.07e-01
TC	Esophageal_cancer	kmDFnc	mfic2Q	NA	rs2019239	-0.10765158561875	0.0832557549362858	0.196003189123254	-0.27083286529387	0.0555296940563707	0.897940397283032	0.762743966741144	1.05710040620544	0.898 (0.763-1.057)	1.96e-01
TC	Esophageal_cancer	kmDFnc	mfic2Q	NA	rs203273	-0.106424522261464	0.0832839323099047	0.201301688228169	-0.269661029588877	0.0568119850659494	0.899042903325612	0.763638301259358	1.05845678600349	0.899 (0.764-1.058)	2.01e-01
TC	Esophageal_cancer	kmDFnc	mfic2Q	NA	rs2042058	-0.103389266312792	0.0831136647320936	0.2135178634192	-0.266292049187696	0.059513516562111	0.901775874180877	0.766215322259074	1.06132010628172	0.902 (0.766-1.061)	2.14e-01
TC	Esophageal_cancer	kmDFnc	mfic2Q	NA	rs2050462	-0.106704208313813	0.0832758839701435	0.200076431066668	-0.269924940895295	0.056516524267668	0.898791488725305	0.763436795068692	1.0581440997121	0.899 (0.763-1.058)	2.00e-01
TC	Esophageal_cancer	kmDFnc	mfic2Q	NA	rs2070863	-0.106700895268944	0.0832985172616181	0.200212664431382	-0.269965989101715	0.0565641985638278	0.898794466466769	0.763405458000709	1.0581945471898	0.899 (0.763-1.058)	2.00e-01
TC	Esophageal_cancer	kmDFnc	mfic2Q	NA	rs207401	-0.105340718271904	0.083239526427298	0.205687424683101	-0.268490190069408	0.0578087535256002	0.900017817823703	0.764532922787972	1.05951234833191	0.900 (0.765-1.060)	2.06e-01
TC	Esophageal_cancer	kmDFnc	mfic2Q	NA	rs2075710	-0.106772307781604	0.0832869785360119	0.199849379852833	-0.270014785712188	0.0564701701489791	0.898730283587311	0.763368207310804	1.05809505151171	0.899 (0.763-1.058)	2.00e-01
TC	Esophageal_cancer	kmDFnc	mfic2Q	NA	rs207625	-0.108173435753094	0.0832847729621682	0.19399949846491	-0.271411590758943	0.0550647192527557	0.897471929211771	0.762302675089934	1.05660899540733	0.897 (0.762-1.057)	1.94e-01
TC	Esophageal_cancer	kmDFnc	mfic2Q	NA	rs2105610	-0.105315882821116	0.0833287028312602	0.206279986085377	-0.268640140370385	0.0580083747281544	0.900040170449494	0.76441828944096	1.05972387057246	0.900 (0.764-1.060)	2.06e-01
TC	Esophageal_cancer	kmDFnc	mfic2Q	NA	rs2111485	-0.106262374924776	0.083280427917754	0.201970168230493	-0.269492013643574	0.0569672637940216	0.899188692557303	0.763767379216524	1.05862115458808	0.899 (0.764-1.059)	2.02e-01
TC	Esophageal_cancer	kmDFnc	mfic2Q	NA	rs2113260	-0.105862568615328	0.0832775639607097	0.203656954334253	-0.269086593978319	0.0573614567476634	0.899548265744997	0.764077088308575	1.05903853784716	0.900 (0.764-1.059)	2.04e-01
TC	Esophageal_cancer	kmDFnc	mfic2Q	NA	rs212178	-0.106681880512643	0.0833983014975292	0.200831814539659	-0.270142551447801	0.0567787904225138	0.898811556986998	0.763270681240631	1.05842165149103	0.899 (0.763-1.058)	2.01e-01
TC	Esophageal_cancer	kmDFnc	mfic2Q	NA	rs213494	-0.108040439078473	0.0832525587913232	0.19437560583347	-0.271215454309467	0.0551345761525201	0.897591297931567	0.762452205093715	1.05668280941419	0.898 (0.762-1.057)	1.94e-01
TC	Esophageal_cancer	kmDFnc	mfic2Q	NA	rs214080	-0.106947410441245	0.0832894855767968	0.199126366260784	-0.270194802171767	0.0562999812892766	0.898572927301509	0.763230800836853	1.05791499084403	0.899 (0.763-1.058)	1.99e-01
TC	Esophageal_cancer	kmDFnc	mfic2Q	NA	rs2173675	-0.107642007284154	0.0832633184585934	0.196083609313522	-0.270838111462997	0.0555540968946893	0.897948998097795	0.76273996526779	1.05712620277049	0.898 (0.763-1.057)	1.96e-01
TC	Esophageal_cancer	kmDFnc	mfic2Q	NA	rs2178198	-0.10617083477673	0.0833527482676032	0.202750874797909	-0.269542221381232	0.0572005518277722	0.899271008190876	0.763729033146959	1.0588681470448	0.899 (0.764-1.059)	2.03e-01
TC	Esophageal_cancer	kmDFnc	mfic2Q	NA	rs2180553	-0.106352911537841	0.0832801142818925	0.201584419188804	-0.269581935530351	0.0568761124546679	0.899107286743731	0.763698702900524	1.05852466424965	0.899 (0.764-1.059)	2.02e-01
TC	Esophageal_cancer	kmDFnc	mfic2Q	NA	rs2189699	-0.108233779459505	0.0832856219920179	0.193755454372496	-0.27147359856386	0.0550060396448498	0.89741777406314	0.762255407839854	1.05654699582485	0.897 (0.762-1.057)	1.94e-01
TC	Esophageal_cancer	kmDFnc	mfic2Q	NA	rs221797	-0.107330481681692	0.0833164992928049	0.197667299421138	-0.270630820295589	0.0559698569322059	0.8982287757771	0.762898090914077	1.0575658049784	0.898 (0.763-1.058)	1.98e-01
TC	Esophageal_cancer	kmDFnc	mfic2Q	NA	rs2221258	-0.10616836553121	0.0832960416366455	0.202454127472199	-0.269428607139035	0.0570918760766154	0.899273228714526	0.763815808571673	1.05875308000615	0.899 (0.764-1.059)	2.02e-01
TC	Esophageal_cancer	kmDFnc	mfic2Q	NA	rs2233362	-0.104054237710116	0.0830996983375469	0.210511044520381	-0.266929646451708	0.058821171031476	0.901176418350331	0.765726941177724	1.0605855603587	0.901 (0.766-1.061)	2.11e-01
TC	Esophageal_cancer	kmDFnc	mfic2Q	NA	rs2235215	-0.101195244386838	0.0833496483510748	0.224707541261404	-0.264560555154945	0.0621700663812685	0.903756562263125	0.767543168764771	1.06414330434094	0.904 (0.768-1.064)	2.25e-01
TC	Esophageal_cancer	kmDFnc	mfic2Q	NA	rs2236459	-0.107144161964064	0.083296603924715	0.198339470031903	-0.270405505656505	0.0561171817283772	0.898396149100959	0.763070002388448	1.05772162212263	0.898 (0.763-1.058)	1.98e-01
TC	Esophageal_cancer	kmDFnc	mfic2Q	NA	rs2240455	-0.103793893480887	0.0831433580053794	0.211894623092344	-0.266754875171431	0.0591670882096567	0.901411064973487	0.765860779950822	1.06095249858442	0.901 (0.766-1.061)	2.12e-01
TC	Esophageal_cancer	kmDFnc	mfic2Q	NA	rs2241545	-0.106967830822054	0.0832831099130856	0.199006213438694	-0.270202726251702	0.0562670646075936	0.898554578287496	0.76322475295894	1.05788016836615	0.899 (0.763-1.058)	1.99e-01
TC	Esophageal_cancer	kmDFnc	mfic2Q	NA	rs2247139	-0.106174330700021	0.0832823840366535	0.202354758535936	-0.269407803411861	0.0570591420118202	0.899267864413909	0.763831698952654	1.05871842328146	0.899 (0.764-1.059)	2.02e-01
TC	Esophageal_cancer	kmDFnc	mfic2Q	NA	rs2251024	-0.108706007796225	0.0832750791202464	0.191761911631719	-0.271925162871908	0.0545131472794574	0.896994088006505	0.761911278208234	1.05602636019613	0.897 (0.762-1.056)	1.92e-01
TC	Esophageal_cancer	kmDFnc	mfic2Q	NA	rs2269617	-0.103470313411877	0.0830476977553192	0.212795863139553	-0.266243801012303	0.0593031741885483	0.901702790823887	0.766252291642177	1.06109688916829	0.902 (0.766-1.061)	2.13e-01
TC	Esophageal_cancer	kmDFnc	mfic2Q	NA	rs2273368	-0.111353773362931	0.0829627449368704	0.179526557334346	-0.273960753439197	0.0512532067133348	0.894622199434896	0.760361916265479	1.05258938224135	0.895 (0.760-1.053)	1.80e-01
TC	Esophageal_cancer	kmDFnc	mfic2Q	NA	rs2273911	-0.10650112731001	0.0832806808128686	0.200959911873855	-0.269731261703232	0.0567290070832128	0.898974034738232	0.763584671210156	1.05836896103839	0.899 (0.764-1.058)	2.01e-01
TC	Esophageal_cancer	kmDFnc	mfic2Q	NA	rs2274127	-0.107300528190937	0.0832861462542139	0.19762907815044	-0.270541374849196	0.0559403184673226	0.898255681267386	0.762966331726242	1.05753456656937	0.898 (0.763-1.058)	1.98e-01
TC	Esophageal_cancer	kmDFnc	mfic2Q	NA	rs2287019	-0.108401778817548	0.0833176642365356	0.193235869864199	-0.271704400721158	0.0549008430860616	0.897267021116754	0.762079497948285	1.05643585656252	0.897 (0.762-1.056)	1.93e-01
TC	Esophageal_cancer	kmDFnc	mfic2Q	NA	rs2287717	-0.106481709263501	0.0832917111781185	0.201101714912799	-0.269733463172614	0.0567700446456108	0.898991491227334	0.763582990203732	1.05841239481188	0.899 (0.764-1.058)	2.01e-01
TC	Esophageal_cancer	kmDFnc	mfic2Q	NA	rs2289746	-0.108075468247949	0.0832438596006899	0.194184409477427	-0.271233433065301	0.055082496569403	0.897559856604557	0.76243849727491	1.05662777924698	0.898 (0.762-1.057)	1.94e-01
TC	Esophageal_cancer	kmDFnc	mfic2Q	NA	rs2295027	-0.104786186894118	0.0832675079884649	0.208236909571499	-0.267990502551509	0.0584181287632732	0.900517044349846	0.764915045809613	1.06015818567965	0.901 (0.765-1.060)	2.08e-01
TC	Esophageal_cancer	kmDFnc	mfic2Q	NA	rs2297409	-0.103341732643856	0.0833053420211668	0.214784054244425	-0.266620203005343	0.0599367377176307	0.90181873991551	0.765963927026344	1.06176937446667	0.902 (0.766-1.062)	2.15e-01
TC	Esophageal_cancer	kmDFnc	mfic2Q	NA	rs2303138	-0.108202853270834	0.0832825569163296	0.193866422514506	-0.27143666482684	0.0550309582851722	0.8974455282037	0.762283561300533	1.05657332386745	0.897 (0.762-1.057)	1.94e-01
TC	Esophageal_cancer	kmDFnc	mfic2Q	NA	rs2305535	-0.107253007293547	0.0833035481586354	0.197921369854457	-0.270527961684472	0.0560219470973784	0.898298368197697	0.762976565587961	1.05762089519067	0.898 (0.763-1.058)	1.98e-01
TC	Esophageal_cancer	kmDFnc	mfic2Q	NA	rs2306489	-0.106476033256158	0.0832876635671299	0.201103836717604	-0.269719853847733	0.0567677873354165	0.898996593924121	0.763593382123433	1.05841000564948	0.899 (0.764-1.058)	2.01e-01
TC	Esophageal_cancer	kmDFnc	mfic2Q	NA	rs2362529	-0.102278671550711	0.0833305287669052	0.219677783997096	-0.265606507933845	0.061049164832423	0.902777938083778	0.766740774560852	1.06295117271882	0.903 (0.767-1.063)	2.20e-01
TC	Esophageal_cancer	kmDFnc	mfic2Q	NA	rs2385094	-0.109221984766484	0.083254741596956	0.189553515719232	-0.272401278296518	0.0539573087635493	0.896531379098471	0.761548606840062	1.05543954317418	0.897 (0.762-1.055)	1.90e-01
TC	Esophageal_cancer	kmDFnc	mfic2Q	NA	rs2388486	-0.106605572335471	0.0832814057948945	0.200522447175311	-0.269837127693464	0.0566259830225224	0.898880146275462	0.76350383784164	1.05825992918687	0.899 (0.764-1.058)	2.01e-01
TC	Esophageal_cancer	kmDFnc	mfic2Q	NA	rs2391159	-0.107373292934081	0.0833196655641141	0.197505575179518	-0.270679837439745	0.0559332515715828	0.898190322301403	0.762860696744864	1.05752709310926	0.898 (0.763-1.058)	1.98e-01
TC	Esophageal_cancer	kmDFnc	mfic2Q	NA	rs2424895	-0.106213284385407	0.0832758651113053	0.202153909457561	-0.269433980003565	0.0570074112327515	0.899232835298702	0.763811704703832	1.05866365636919	0.899 (0.764-1.059)	2.02e-01
TC	Esophageal_cancer	kmDFnc	mfic2Q	NA	rs2448797	-0.106541202387406	0.083292917243862	0.20085663595512	-0.269795320185375	0.0567129154105635	0.898938009006085	0.763535758701777	1.05835193024856	0.899 (0.764-1.058)	2.01e-01
TC	Esophageal_cancer	kmDFnc	mfic2Q	NA	rs2456728	-0.107016537311034	0.0832864141015128	0.198819577786773	-0.27025790895	0.0562248343279305	0.898510813914644	0.763182637319702	1.05783549473409	0.899 (0.763-1.058)	1.99e-01
TC	Esophageal_cancer	kmDFnc	mfic2Q	NA	rs2459975	-0.104769973578087	0.0832086154302474	0.207985508389821	-0.267858859821372	0.0583189126651979	0.900531644835638	0.765015747942773	1.06005300613896	0.901 (0.765-1.060)	2.08e-01
TC	Esophageal_cancer	kmDFnc	mfic2Q	NA	rs2494748	-0.107316822477881	0.0832706053604934	0.197477371908676	-0.270527208984448	0.0558935640286865	0.898241044950811	0.762977139880657	1.05748512329023	0.898 (0.763-1.057)	1.97e-01
TC	Esophageal_cancer	kmDFnc	mfic2Q	NA	rs250131	-0.105435040112749	0.083269245347868	0.205443543683174	-0.26864276099457	0.0577726807690721	0.89993293048976	0.764416286190528	1.05947412949026	0.900 (0.764-1.059)	2.05e-01
TC	Esophageal_cancer	kmDFnc	mfic2Q	NA	rs2524054	-0.110323866460838	0.0833352550757997	0.185550917353593	-0.273660966409405	0.0530132334877296	0.895544051642351	0.76058989707706	1.05444359899346	0.896 (0.761-1.054)	1.86e-01
TC	Esophageal_cancer	kmDFnc	mfic2Q	NA	rs2526385	-0.103380241472832	0.0831730734141108	0.213885063268117	-0.266399465364489	0.0596389824188254	0.901784012600546	0.766133022758785	1.06145327407194	0.902 (0.766-1.061)	2.14e-01
TC	Esophageal_cancer	kmDFnc	mfic2Q	NA	rs2529440	-0.106942202671555	0.0832835216643314	0.199116073278835	-0.270177905133645	0.0562934997905346	0.898577606874549	0.763243697285746	1.05790813399157	0.899 (0.763-1.058)	1.99e-01
TC	Esophageal_cancer	kmDFnc	mfic2Q	NA	rs2592182	-0.104360627058605	0.0832920068318738	0.210224309669633	-0.267612960449077	0.058891706331868	0.900900349789032	0.765203887965797	1.06066037171818	0.901 (0.765-1.061)	2.10e-01
TC	Esophageal_cancer	kmDFnc	mfic2Q	NA	rs2608652	-0.106929997834782	0.083287613569784	0.19918942304546	-0.270173720431559	0.0563137247619948	0.898588573934494	0.763246891239921	1.05792953036976	0.899 (0.763-1.058)	1.99e-01
TC	Esophageal_cancer	kmDFnc	mfic2Q	NA	rs261341	-0.12086155099277	0.0835200955300616	0.147870189629081	-0.284560938231691	0.0428378362461505	0.886156638607151	0.75234450752315	1.04376861968832	0.886 (0.752-1.044)	1.48e-01
TC	Esophageal_cancer	kmDFnc	mfic2Q	NA	rs2618566	-0.111995185892212	0.0834475872121745	0.179562878113851	-0.275552456828074	0.05156208504365	0.89404856153614	0.759152608311687	1.05291455450899	0.894 (0.759-1.053)	1.80e-01
TC	Esophageal_cancer	kmDFnc	mfic2Q	NA	rs262680	-0.103021944434963	0.0830621692545693	0.214864737711047	-0.265823796173919	0.0597799073039925	0.90210717703203	0.766574188906562	1.06160286979333	0.902 (0.767-1.062)	2.15e-01
TC	Esophageal_cancer	kmDFnc	mfic2Q	NA	rs2642438	-0.107366911597765	0.083453671486034	0.198252891805352	-0.270936107710392	0.0562022845148617	0.898196053974214	0.762665223275733	1.05781164101038	0.898 (0.763-1.058)	1.98e-01
TC	Esophageal_cancer	kmDFnc	mfic2Q	NA	rs267733	-0.108785693090855	0.0832081683994745	0.191079615424048	-0.271873703153825	0.0543023169721152	0.896922613616088	0.761950486956642	1.05580374130228	0.897 (0.762-1.056)	1.91e-01
TC	Esophageal_cancer	kmDFnc	mfic2Q	NA	rs2702515	-0.108191509291974	0.0831777812325299	0.193352232127713	-0.271219960507733	0.0548369419237846	0.897455708864545	0.762448769340652	1.05636835124028	0.897 (0.762-1.056)	1.93e-01
TC	Esophageal_cancer	kmDFnc	mfic2Q	NA	rs2733339	-0.105292014803482	0.0832190858303077	0.205785744024438	-0.268401423030885	0.0578173934239216	0.900061652880524	0.764600791123573	1.05952150245041	0.900 (0.765-1.060)	2.06e-01
TC	Esophageal_cancer	kmDFnc	mfic2Q	NA	rs2737245	-0.104463771227987	0.0834486516201235	0.210630743096868	-0.268023128403429	0.0590955859474549	0.900807431962805	0.764890090211698	1.06087664079271	0.901 (0.765-1.061)	2.11e-01
TC	Esophageal_cancer	kmDFnc	mfic2Q	NA	rs2738447	-0.116851238049343	0.0837100809990927	0.162743401857384	-0.280922996807564	0.0472205207088792	0.889717539435823	0.755086477310944	1.04835316717473	0.890 (0.755-1.048)	1.63e-01
TC	Esophageal_cancer	kmDFnc	mfic2Q	NA	rs2807292	-0.10645263272758	0.0832831269875964	0.201178324380314	-0.269687561623268	0.0567822961681094	0.899017631165749	0.763618040650465	1.05842536205458	0.899 (0.764-1.058)	2.01e-01
TC	Esophageal_cancer	kmDFnc	mfic2Q	NA	rs2808517	-0.110174948399037	0.0830632557594917	0.184707852750084	-0.27297892968764	0.0526290328895673	0.895677424257328	0.761108824260652	1.05403855894529	0.896 (0.761-1.054)	1.85e-01
TC	Esophageal_cancer	kmDFnc	mfic2Q	NA	rs2823660	-0.107378232380322	0.0832648050436683	0.197189826904346	-0.270577250265911	0.0558207855052684	0.89818588574955	0.762938960482131	1.05740816388495	0.898 (0.763-1.057)	1.97e-01
TC	Esophageal_cancer	kmDFnc	mfic2Q	NA	rs28382814	-0.10615025040602	0.0832772453938595	0.202429284040195	-0.269373651377984	0.057073150565945	0.899289519309197	0.76385778580417	1.05873325449968	0.899 (0.764-1.059)	2.02e-01
TC	Esophageal_cancer	kmDFnc	mfic2Q	NA	rs28382816	-0.106970423929955	0.0832663296002756	0.198904820156723	-0.270172429946495	0.0562315820865856	0.898552248241541	0.76324787619927	1.05784263277679	0.899 (0.763-1.058)	1.99e-01
TC	Esophageal_cancer	kmDFnc	mfic2Q	NA	rs28399607	-0.098781353318434	0.0832760601418422	0.23554668875966	-0.262002431196445	0.0644397245595767	0.905940767312725	0.769509152877385	1.06656128885571	0.906 (0.770-1.067)	2.36e-01
TC	Esophageal_cancer	kmDFnc	mfic2Q	NA	rs2840354	-0.104708627714075	0.0832231216196909	0.20833118228524	-0.267825946088669	0.058408690660519	0.900586890421988	0.765040927880995	1.06014817984497	0.901 (0.765-1.060)	2.08e-01
TC	Esophageal_cancer	kmDFnc	mfic2Q	NA	rs28406917	-0.108123194690466	0.0832679976224028	0.194116814483627	-0.271328470030376	0.0550820806494429	0.897517020287875	0.762366040877145	1.05662733977449	0.898 (0.762-1.057)	1.94e-01
TC	Esophageal_cancer	kmDFnc	mfic2Q	NA	rs2842474	-0.107624213050771	0.0832746138770759	0.196218232438043	-0.27084245624984	0.0555940301482974	0.897964976553994	0.762736651332423	1.05716841810213	0.898 (0.763-1.057)	1.96e-01
TC	Esophageal_cancer	kmDFnc	mfic2Q	NA	rs2844795	-0.112679706281262	0.0831722347433472	0.175489093263006	-0.275697286378222	0.0503378738156986	0.893436776480529	0.759042668542387	1.05162635336533	0.893 (0.759-1.052)	1.75e-01
TC	Esophageal_cancer	kmDFnc	mfic2Q	NA	rs28498684	-0.107718718828674	0.0833048963883994	0.195988276053529	-0.270996315749937	0.0555588780925883	0.897880117685245	0.762619306080116	1.05713125711215	0.898 (0.763-1.057)	1.96e-01
TC	Esophageal_cancer	kmDFnc	mfic2Q	NA	rs2854152	-0.107413003163153	0.0832813410871208	0.197133747010508	-0.27064443169391	0.0558184253676039	0.898154655666124	0.762887706874955	1.05740566825906	0.898 (0.763-1.057)	1.97e-01
TC	Esophageal_cancer	kmDFnc	mfic2Q	NA	rs2856816	-0.104143007096592	0.0832333930831926	0.210855445930934	-0.26728045753965	0.0589944433464656	0.901096425023099	0.765458362789316	1.06076934639604	0.901 (0.765-1.061)	2.11e-01
TC	Esophageal_cancer	kmDFnc	mfic2Q	NA	rs2861264	-0.103906321948207	0.0830284570351107	0.210768766569384	-0.266642097737024	0.0588294538406097	0.901309726405803	0.765947156635277	1.06059434502285	0.901 (0.766-1.061)	2.11e-01
TC	Esophageal_cancer	kmDFnc	mfic2Q	NA	rs28689500	-0.111078406525136	0.0833721709595371	0.182755074690008	-0.274487861605828	0.052331048555557	0.894868582642302	0.759961228901888	1.05372451875913	0.895 (0.760-1.054)	1.83e-01
TC	Esophageal_cancer	kmDFnc	mfic2Q	NA	rs28732228	-0.105618663680496	0.0832687309550864	0.204652546866791	-0.268825376352465	0.0575880489914737	0.899767696765198	0.764276704782088	1.05927853495545	0.900 (0.764-1.059)	2.05e-01
TC	Esophageal_cancer	kmDFnc	mfic2Q	NA	rs28866344	-0.11443899821478	0.0833418126003688	0.169712476694132	-0.277788950911502	0.0489109544819433	0.891866342197797	0.757456665185075	1.05012683748835	0.892 (0.757-1.050)	1.70e-01
TC	Esophageal_cancer	kmDFnc	mfic2Q	NA	rs28929474	-0.107558279885509	0.0832823991609108	0.19653426072232	-0.270791782240894	0.0556752224698766	0.898024184179045	0.762775303235632	1.05725425554492	0.898 (0.763-1.057)	1.97e-01
TC	Esophageal_cancer	kmDFnc	mfic2Q	NA	rs2898201	-0.10582036651024	0.0832356277625967	0.203609497267516	-0.26896219692493	0.0573214639044495	0.899586229376506	0.764172143159072	1.05899618473188	0.900 (0.764-1.059)	2.04e-01
TC	Esophageal_cancer	kmDFnc	mfic2Q	NA	rs2919849	-0.105696920749397	0.0832964995155492	0.204468199806862	-0.268958059799873	0.0575642183010796	0.89969728633765	0.764175304641332	1.05925329191742	0.900 (0.764-1.059)	2.04e-01
TC	Esophageal_cancer	kmDFnc	mfic2Q	NA	rs2925656	-0.108661999012694	0.0832407576057548	0.191758665297636	-0.271813883919973	0.0544898858945856	0.897033564493803	0.761996067614291	1.05600179584623	0.897 (0.762-1.056)	1.92e-01
TC	Esophageal_cancer	kmDFnc	mfic2Q	NA	rs2928576	-0.107773170422939	0.0832920044402641	0.195693138213143	-0.271025499125857	0.0554791582799782	0.897831228012451	0.762597050598969	1.05704698616551	0.898 (0.763-1.057)	1.96e-01
TC	Esophageal_cancer	kmDFnc	mfic2Q	NA	rs2941465	-0.107699539364338	0.0832610173965875	0.195832316897814	-0.270891133461649	0.0554920547329737	0.897897338710085	0.762699524342518	1.05706061841018	0.898 (0.763-1.057)	1.96e-01
TC	Esophageal_cancer	kmDFnc	mfic2Q	NA	rs2970901	-0.107569189396172	0.08327590952235	0.196453997456485	-0.270789972059978	0.0556515932676341	0.898014387228072	0.762776683998179	1.05722927376545	0.898 (0.763-1.057)	1.96e-01
TC	Esophageal_cancer	kmDFnc	mfic2Q	NA	rs2992753	-0.105374486397556	0.083245767464088	0.2055761176316	-0.268536190627168	0.0577872178320566	0.899987426422075	0.764497754655981	1.05948953124436	0.900 (0.764-1.059)	2.06e-01
TC	Esophageal_cancer	kmDFnc	mfic2Q	NA	rs3005923	-0.106979475046582	0.0832996642105474	0.1990465958759	-0.270246816899255	0.0562878668060911	0.898544115377153	0.763191102627192	1.05790217482829	0.899 (0.763-1.058)	1.99e-01
TC	Esophageal_cancer	kmDFnc	mfic2Q	NA	rs3010278	-0.110921013682483	0.0831779687904895	0.182355189483642	-0.273949832511842	0.0521078051468768	0.895009439636975	0.760370220168073	1.05348930796136	0.895 (0.760-1.053)	1.82e-01
TC	Esophageal_cancer	kmDFnc	mfic2Q	NA	rs3017313	-0.104054481003803	0.0831279627081037	0.210665123989753	-0.266985287911686	0.0588763259040801	0.901176199099823	0.765684336198084	1.06064405843338	0.901 (0.766-1.061)	2.11e-01
TC	Esophageal_cancer	kmDFnc	mfic2Q	NA	rs303448	-0.108419778229725	0.0832226404293029	0.192654038602334	-0.271536153471159	0.0546965970117087	0.897250870983156	0.762207726514845	1.0562201057199	0.897 (0.762-1.056)	1.93e-01
TC	Esophageal_cancer	kmDFnc	mfic2Q	NA	rs30432	-0.104714647401233	0.0832837401472647	0.208636327696557	-0.267950778089872	0.0585214832874057	0.900581469186966	0.764945432251545	1.06026776348702	0.901 (0.765-1.060)	2.09e-01
TC	Esophageal_cancer	kmDFnc	mfic2Q	NA	rs308915	-0.10604152143067	0.0832840373608172	0.202928828302539	-0.269278234657872	0.057195191796532	0.899387303453063	0.763930674086049	1.05886247149366	0.899 (0.764-1.059)	2.03e-01
TC	Esophageal_cancer	kmDFnc	mfic2Q	NA	rs3127580	-0.11198818250959	0.083299834277753	0.178819518831205	-0.275255857693986	0.0512794926748058	0.894054822922224	0.759377805712979	1.05261705092895	0.894 (0.759-1.053)	1.79e-01
TC	Esophageal_cancer	kmDFnc	mfic2Q	NA	rs3129796	-0.107431648161937	0.0831809465326659	0.196515958941405	-0.270466303365962	0.0556030070420886	0.898137909729776	0.763023610890411	1.05717790823334	0.898 (0.763-1.057)	1.97e-01
TC	Esophageal_cancer	kmDFnc	mfic2Q	NA	rs32168	-0.107030970357931	0.0832860758058725	0.19875719752971	-0.270271678937441	0.0562097382215791	0.898497845759515	0.763172128376725	1.0578195256575	0.898 (0.763-1.058)	1.99e-01
TC	Esophageal_cancer	kmDFnc	mfic2Q	NA	rs34003091	-0.104694152499274	0.0832937115927135	0.208779907695783	-0.267949827220993	0.0585615222224442	0.900599926705025	0.764946159614696	1.060310216329	0.901 (0.765-1.060)	2.09e-01
TC	Esophageal_cancer	kmDFnc	mfic2Q	NA	rs34054295	-0.105139034264985	0.0832960692711407	0.206865014200261	-0.268399330036421	0.0581212615064503	0.90019935532949	0.76460239143047	1.0598435061386	0.900 (0.765-1.060)	2.07e-01
TC	Esophageal_cancer	kmDFnc	mfic2Q	NA	rs34287227	-0.106767846941443	0.083290138447868	0.199885232368387	-0.270016518299264	0.0564808244163784	0.898734292688396	0.763366884710059	1.05810632479938	0.899 (0.763-1.058)	2.00e-01
TC	Esophageal_cancer	kmDFnc	mfic2Q	NA	rs343087	-0.108670777342248	0.0832454118148038	0.191747615707213	-0.271831784499264	0.0544902298147671	0.897025690072115	0.761982427565347	1.05600215902662	0.897 (0.762-1.056)	1.92e-01
TC	Esophageal_cancer	kmDFnc	mfic2Q	NA	rs34325970	-0.102592089997205	0.0832041431174359	0.217569569397467	-0.265672210507379	0.0604880305129696	0.902495035160708	0.766690399373637	1.06235488165125	0.902 (0.767-1.062)	2.18e-01
TC	Esophageal_cancer	kmDFnc	mfic2Q	NA	rs34460487	-0.107546937046168	0.0833018269468128	0.19668586836308	-0.270818517861921	0.0557246437695851	0.89803437038086	0.762754910236806	1.05730650771553	0.898 (0.763-1.057)	1.97e-01
TC	Esophageal_cancer	kmDFnc	mfic2Q	NA	rs34475529	-0.108244921558506	0.0832541485201094	0.193541165708913	-0.27142305265792	0.0549332095409088	0.897407775001162	0.762293937703756	1.05647005019933	0.897 (0.762-1.056)	1.94e-01
TC	Esophageal_cancer	kmDFnc	mfic2Q	NA	rs34562254	-0.104882215086542	0.0832535761521506	0.207744294316254	-0.268059224344757	0.0582947941716735	0.900430573477718	0.764862481282168	1.06002743956571	0.900 (0.765-1.060)	2.08e-01
TC	Esophageal_cancer	kmDFnc	mfic2Q	NA	rs34890315	-0.107009531885016	0.0832793644130644	0.198810963040207	-0.270237086134622	0.0562180223645907	0.898517108387725	0.763198529096314	1.05782828882202	0.899 (0.763-1.058)	1.99e-01
TC	Esophageal_cancer	kmDFnc	mfic2Q	NA	rs34895872	-0.103699776180801	0.0832816150592554	0.213069234245654	-0.266931741696942	0.0595321893353393	0.901495907341694	0.76572533679368	1.06133992425642	0.901 (0.766-1.061)	2.13e-01
TC	Esophageal_cancer	kmDFnc	mfic2Q	NA	rs34931250	-0.104560894232287	0.0831395641129968	0.208516528277286	-0.26751443989376	0.0583926514291871	0.900719947087183	0.765279279991541	1.06013117601943	0.901 (0.765-1.060)	2.09e-01
TC	Esophageal_cancer	kmDFnc	mfic2Q	NA	rs34979126	-0.109519607261808	0.083208629752016	0.188105275252972	-0.272608521575759	0.0535693070521436	0.896264590895343	0.761390797362521	1.05503011026061	0.896 (0.761-1.055)	1.88e-01
TC	Esophageal_cancer	kmDFnc	mfic2Q	NA	rs35062987	-0.101090192517029	0.0836006142421038	0.226584502621606	-0.264947396431552	0.0627670113974945	0.9038515085669	0.767246308808059	1.06477872902095	0.904 (0.767-1.065)	2.27e-01
TC	Esophageal_cancer	kmDFnc	mfic2Q	NA	rs35085781	-0.108366478312126	0.0831590449364095	0.192532714259456	-0.271358206387489	0.0546252497632362	0.897298695655159	0.762343371225361	1.05614475000982	0.897 (0.762-1.056)	1.93e-01
TC	Esophageal_cancer	kmDFnc	mfic2Q	NA	rs35106682	-0.108908302031866	0.0831771448255509	0.1904145684851	-0.271935505889946	0.0541189018262134	0.896812649625686	0.761903397786894	1.05561010866315	0.897 (0.762-1.056)	1.90e-01
TC	Esophageal_cancer	kmDFnc	mfic2Q	NA	rs35166226	-0.111400957784766	0.0831710185811288	0.180433856593611	-0.274416154203779	0.0516142386342464	0.894579988199519	0.76001572570116	1.05296946921559	0.895 (0.760-1.053)	1.80e-01
TC	Esophageal_cancer	kmDFnc	mfic2Q	NA	rs35203651	-0.105744035871481	0.0833590989333387	0.2046065262675	-0.269127869780825	0.057639798037863	0.899654897988739	0.764045551064445	1.05933335302787	0.900 (0.764-1.059)	2.05e-01
TC	Esophageal_cancer	kmDFnc	mfic2Q	NA	rs35271870	-0.108913913184441	0.0836540911715043	0.192931561083513	-0.27287593188059	0.0550481055117072	0.896807617487196	0.761187220837746	1.05659144132491	0.897 (0.761-1.057)	1.93e-01
TC	Esophageal_cancer	kmDFnc	mfic2Q	NA	rs35313547	-0.108524741204221	0.0832669762154063	0.192460512247773	-0.271728014586418	0.0546785321779749	0.897156697805303	0.762061502518175	1.05620102545164	0.897 (0.762-1.056)	1.92e-01
TC	Esophageal_cancer	kmDFnc	mfic2Q	NA	rs35350976	-0.107732062227299	0.0832697926113454	0.195744452134042	-0.270940855745536	0.0554767312909378	0.89786813699285	0.762661602123046	1.05704442072717	0.898 (0.763-1.057)	1.96e-01
TC	Esophageal_cancer	kmDFnc	mfic2Q	NA	rs35398641	-0.107997339384371	0.0832173808101794	0.194365063379816	-0.271103405772323	0.0551087270035803	0.897629984675624	0.762537641534363	1.05665549541589	0.898 (0.763-1.057)	1.94e-01
TC	Esophageal_cancer	kmDFnc	mfic2Q	NA	rs35544332	-0.106005112805042	0.0832729657496004	0.203023890961531	-0.269220125674259	0.0572099000641745	0.899420049504804	0.763975066610861	1.05887804564082	0.899 (0.764-1.059)	2.03e-01
TC	Esophageal_cancer	kmDFnc	mfic2Q	NA	rs35570186	-0.106222755448923	0.0832791394052306	0.202131418859571	-0.269449868683176	0.0570043577853286	0.899224318647733	0.763799568840785	1.05866042380031	0.899 (0.764-1.059)	2.02e-01
TC	Esophageal_cancer	kmDFnc	mfic2Q	NA	rs35570672	-0.106352300726883	0.0834856060600356	0.202698912902396	-0.269984088604553	0.0572794871507866	0.899107835928482	0.763391640866498	1.05895173244289	0.899 (0.763-1.059)	2.03e-01
TC	Esophageal_cancer	kmDFnc	mfic2Q	NA	rs35665085	-0.105470741711052	0.0832290795179893	0.20507153587321	-0.268599737566311	0.0576582541442075	0.899900802019299	0.764449174707261	1.05935290437731	0.900 (0.764-1.059)	2.05e-01
TC	Esophageal_cancer	kmDFnc	mfic2Q	NA	rs35678264	-0.106468638568669	0.0832772932462038	0.201079027590707	-0.269692133331229	0.0567548561938903	0.899003241747566	0.76361454961977	1.0583963192884	0.899 (0.764-1.058)	2.01e-01
TC	Esophageal_cancer	kmDFnc	mfic2Q	NA	rs35722989	-0.107016380863513	0.0833536345858492	0.199182617426704	-0.270389504651778	0.0563567429247509	0.898510954484444	0.76308221237285	1.05797504153338	0.899 (0.763-1.058)	1.99e-01
TC	Esophageal_cancer	kmDFnc	mfic2Q	NA	rs35756741	-0.105935575072559	0.0832550655144086	0.203223229597533	-0.2691155034808	0.0572443533356817	0.899482595310218	0.764054999539384	1.05891452808209	0.899 (0.764-1.059)	2.03e-01
TC	Esophageal_cancer	kmDFnc	mfic2Q	NA	rs35825582	-0.110110670274021	0.0831460979261827	0.185402261499431	-0.273077022209339	0.0528556816612966	0.895734998573143	0.761034168838422	1.05427748256488	0.896 (0.761-1.054)	1.85e-01
TC	Esophageal_cancer	kmDFnc	mfic2Q	NA	rs36018387	-0.114587057005484	0.0831370268633223	0.168113308179789	-0.277535629657596	0.0483615156466279	0.8917343033207	0.757648569362957	1.04955001550054	0.892 (0.758-1.050)	1.68e-01
TC	Esophageal_cancer	kmDFnc	mfic2Q	NA	rs360800	-0.100597781555169	0.0832146785422336	0.226703313206772	-0.263698551497947	0.062502988387609	0.904296684553384	0.768205079026697	1.06449764004466	0.904 (0.768-1.064)	2.27e-01
TC	Esophageal_cancer	kmDFnc	mfic2Q	NA	rs36086195	-0.103886337005685	0.0832671190408446	0.212167549254154	-0.26708989032574	0.0593172163143707	0.901327739208872	0.7656042479569	1.06111178932893	0.901 (0.766-1.061)	2.12e-01
TC	Esophageal_cancer	kmDFnc	mfic2Q	NA	rs36104352	-0.106545315442427	0.083288117252125	0.20081329654535	-0.269790025256592	0.0566993943717377	0.898934311632197	0.763539801579946	1.05833762032776	0.899 (0.764-1.058)	2.01e-01
TC	Esophageal_cancer	kmDFnc	mfic2Q	NA	rs3732356	-0.10793238204341	0.0833195054441207	0.195181058575446	-0.271238612713887	0.0553738486270664	0.897688294226391	0.762434548121653	1.05693567477547	0.898 (0.762-1.057)	1.95e-01
TC	Esophageal_cancer	kmDFnc	mfic2Q	NA	rs3746778	-0.104423469718668	0.0832118240642879	0.209510911654242	-0.267518644884672	0.0586717054473367	0.90084373659348	0.765276062005889	1.06042705116452	0.901 (0.765-1.060)	2.10e-01
TC	Esophageal_cancer	kmDFnc	mfic2Q	NA	rs3747910	-0.108303389624644	0.0833046084218959	0.193570530818537	-0.27158042213156	0.0549736428822718	0.897355306837891	0.762173985346688	1.05651276767711	0.897 (0.762-1.057)	1.94e-01
TC	Esophageal_cancer	kmDFnc	mfic2Q	NA	rs3750944	-0.10893574169273	0.0831763051567485	0.190298422516743	-0.271961299799957	0.0540898164144968	0.896788041728339	0.761883745572669	1.05557940625502	0.897 (0.762-1.056)	1.90e-01
TC	Esophageal_cancer	kmDFnc	mfic2Q	NA	rs3757459	-0.108971068852985	0.0831901090383329	0.190228263935852	-0.272023682568117	0.0540815448621475	0.896756361313067	0.76183621863805	1.05557067501081	0.897 (0.762-1.056)	1.90e-01
TC	Esophageal_cancer	kmDFnc	mfic2Q	NA	rs3764613	-0.106991153205467	0.0833171395415821	0.199091791856965	-0.270292746706968	0.0563104402960343	0.898533622097479	0.763156050211581	1.05792605564193	0.899 (0.763-1.058)	1.99e-01
TC	Esophageal_cancer	kmDFnc	mfic2Q	NA	rs3771243	-0.109413406764167	0.0832819792634011	0.188923450986624	-0.272646086120433	0.0538192725920995	0.896359779695374	0.76136219660109	1.05529386439514	0.896 (0.761-1.055)	1.89e-01
TC	Esophageal_cancer	kmDFnc	mfic2Q	NA	rs3775067	-0.104899157474029	0.0832312369411123	0.207548900978315	-0.268032381878609	0.0582340669305513	0.900415318163268	0.764883012352981	1.05996306897833	0.900 (0.765-1.060)	2.08e-01
TC	Esophageal_cancer	kmDFnc	mfic2Q	NA	rs3778823	-0.104888589196776	0.0832951540280796	0.207943660130319	-0.268147091091812	0.0583699126982598	0.900424834052276	0.764795278256492	1.06010707025594	0.900 (0.765-1.060)	2.08e-01
TC	Esophageal_cancer	kmDFnc	mfic2Q	NA	rs3780181	-0.106563589919056	0.0833632753736959	0.201142335994041	-0.2699556096515	0.0568284298133881	0.89891788422823	0.763413381770777	1.05847419220113	0.899 (0.763-1.058)	2.01e-01
TC	Esophageal_cancer	kmDFnc	mfic2Q	NA	rs3788509	-0.0973719302197242	0.0828458919166681	0.23985949176688	-0.259749878376394	0.0650060179369452	0.907218521392777	0.771244466598915	1.06716544649924	0.907 (0.771-1.067)	2.40e-01
TC	Esophageal_cancer	kmDFnc	mfic2Q	NA	rs3789129	-0.105917848693813	0.0832885035763226	0.203480333637548	-0.269163315703405	0.0573276183157795	0.899498540020699	0.764018469244967	1.05900270225005	0.899 (0.764-1.059)	2.03e-01
TC	Esophageal_cancer	kmDFnc	mfic2Q	NA	rs3822855	-0.109913344824304	0.0833592491280348	0.187319571199152	-0.273297473115252	0.0534707834666445	0.895911767324477	0.760866416657711	1.05492617003171	0.896 (0.761-1.055)	1.87e-01
TC	Esophageal_cancer	kmDFnc	mfic2Q	NA	rs3833490	-0.106659167814651	0.0832789446889337	0.200282928348844	-0.269885899404961	0.0565675637756595	0.89883197165428	0.763466601360785	1.0581981082446	0.899 (0.763-1.058)	2.00e-01
TC	Esophageal_cancer	kmDFnc	mfic2Q	NA	rs3845301	-0.108146867746264	0.0832367564185511	0.193851915678466	-0.271290910326624	0.0549971748340964	0.897495773568863	0.762394675657545	1.05653762977719	0.897 (0.762-1.057)	1.94e-01
TC	Esophageal_cancer	kmDFnc	mfic2Q	NA	rs3845799	-0.108508244222692	0.0832180812571825	0.192266909624715	-0.27161568348677	0.0545991950413854	0.897171498304857	0.762147110532883	1.0561172328106	0.897 (0.762-1.056)	1.92e-01
TC	Esophageal_cancer	kmDFnc	mfic2Q	NA	rs3847503	-0.106407531796216	0.0833131081227047	0.201531519475819	-0.269701223716718	0.0568861601242849	0.899058178612584	0.763607608100699	1.05853530000919	0.899 (0.764-1.059)	2.02e-01
TC	Esophageal_cancer	kmDFnc	mfic2Q	NA	rs3862606	-0.104399614887231	0.0831707322145253	0.209389969020835	-0.2674142500277	0.0586150202532389	0.900865226325283	0.76535595706117	1.06036694235496	0.901 (0.765-1.060)	2.09e-01
TC	Esophageal_cancer	kmDFnc	mfic2Q	NA	rs3890746	-0.10615983092237	0.0832863667455971	0.202437983465737	-0.269401109743741	0.0570814478989998	0.899280903692524	0.763836811805659	1.05874203919855	0.899 (0.764-1.059)	2.02e-01
TC	Esophageal_cancer	kmDFnc	mfic2Q	NA	rs3913280	-0.110005996310611	0.0832038329706603	0.186126015445323	-0.273085508933106	0.0530735163118827	0.895828763612902	0.761027710179061	1.05450716574749	0.896 (0.761-1.055)	1.86e-01
TC	Esophageal_cancer	kmDFnc	mfic2Q	NA	rs399300	-0.107619619106189	0.0832137418673772	0.195910284023135	-0.270718553166248	0.0554793149538705	0.897969101764809	0.762831162610491	1.05704715177719	0.898 (0.763-1.057)	1.96e-01
TC	Esophageal_cancer	kmDFnc	mfic2Q	NA	rs400824	-0.105712287492167	0.083246416523126	0.204130253906169	-0.268875263877494	0.0574506888931602	0.899683461027105	0.764238577859886	1.05913304234442	0.900 (0.764-1.059)	2.04e-01
TC	Esophageal_cancer	kmDFnc	mfic2Q	NA	rs402348	-0.105683294698201	0.0832654714201069	0.204357929082506	-0.268883618681611	0.0575170292852085	0.899709545742458	0.764232192822942	1.05920330797638	0.900 (0.764-1.059)	2.04e-01
TC	Esophageal_cancer	kmDFnc	mfic2Q	NA	rs407258	-0.106067718292064	0.0832926194266274	0.202863803074583	-0.269321252368253	0.0571858157841258	0.899363742637146	0.763897812244385	1.05885254363253	0.899 (0.764-1.059)	2.03e-01
TC	Esophageal_cancer	kmDFnc	mfic2Q	NA	rs41275500	-0.107278740175975	0.083282018288755	0.1976978973639	-0.270511496021935	0.0559540156699845	0.898275252688819	0.762989128606043	1.05754905193386	0.898 (0.763-1.058)	1.98e-01
TC	Esophageal_cancer	kmDFnc	mfic2Q	NA	rs41280463	-0.105461386880767	0.0832902596037357	0.205444666860607	-0.268710295704089	0.0577875219425545	0.899909220477951	0.764364663301877	1.0594898534463	0.900 (0.764-1.059)	2.05e-01
TC	Esophageal_cancer	kmDFnc	mfic2Q	NA	rs41301394	-0.108423067177325	0.0832819258235907	0.192957436724769	-0.271655641791563	0.0548095074369124	0.897247919976909	0.762116657034782	1.05633937071415	0.897 (0.762-1.056)	1.93e-01
TC	Esophageal_cancer	kmDFnc	mfic2Q	NA	rs41307428	-0.105665594464765	0.0832198903313255	0.204185947568748	-0.268776579514163	0.0574453905846329	0.899725470952382	0.764313999978805	1.05912743074565	0.900 (0.764-1.059)	2.04e-01
TC	Esophageal_cancer	kmDFnc	mfic2Q	NA	rs41329344	-0.104967051440226	0.0832375970569253	0.207289622862203	-0.2681127416718	0.0581786387913473	0.900354187471319	0.764821548981918	1.05990431882602	0.900 (0.765-1.060)	2.07e-01
TC	Esophageal_cancer	kmDFnc	mfic2Q	NA	rs4142970	-0.110435003485727	0.0829358215528474	0.183000927572555	-0.272989213729308	0.0521192067578537	0.895444529071218	0.761100997026038	1.0535013195051	0.895 (0.761-1.054)	1.83e-01
TC	Esophageal_cancer	kmDFnc	mfic2Q	NA	rs414850	-0.105091610844341	0.0833208303757824	0.207204898440493	-0.268400438380874	0.0582172166921929	0.900242046874463	0.764601543988121	1.05994520849845	0.900 (0.765-1.060)	2.07e-01
TC	Esophageal_cancer	kmDFnc	mfic2Q	NA	rs4149307	-0.110660808410664	0.0836785094356943	0.186017697889359	-0.274670686904625	0.0533490700832965	0.895242356113229	0.759822301463252	1.05479777921197	0.895 (0.760-1.055)	1.86e-01
TC	Esophageal_cancer	kmDFnc	mfic2Q	NA	rs41524846	-0.110547440541318	0.0830318939584298	0.183062273731478	-0.27328995269984	0.0521950716172048	0.895343853584858	0.760872138710753	1.0535812462663	0.895 (0.761-1.054)	1.83e-01
TC	Esophageal_cancer	kmDFnc	mfic2Q	NA	rs4252185	-0.111806831941692	0.083518544066271	0.180666184302786	-0.275503178311584	0.0518895144281987	0.894216974974832	0.759190019147782	1.05325936612121	0.894 (0.759-1.053)	1.81e-01
TC	Esophageal_cancer	kmDFnc	mfic2Q	NA	rs430881	-0.109184698469169	0.0831970412314225	0.189397766418878	-0.272250899282757	0.0538815023444192	0.896564808057242	0.761663136379694	1.05535953711433	0.897 (0.762-1.055)	1.89e-01
TC	Esophageal_cancer	kmDFnc	mfic2Q	NA	rs43217	-0.107322112422785	0.0832826620078267	0.197520168156796	-0.270556129958125	0.0559119051125555	0.89823629331774	0.762955074157961	1.05750451889143	0.898 (0.763-1.058)	1.98e-01
TC	Esophageal_cancer	kmDFnc	mfic2Q	NA	rs4329504	-0.103521407264897	0.083127484357667	0.213009335768615	-0.266451276605925	0.05940846207613	0.90165672053099	0.766093329484059	1.06120861569989	0.902 (0.766-1.061)	2.13e-01
TC	Esophageal_cancer	kmDFnc	mfic2Q	NA	rs4374942	-0.106719941556641	0.0833465047163356	0.200391517347267	-0.270079090800658	0.0566392076873773	0.898777347931803	0.763319120428982	1.0582739244123	0.899 (0.763-1.058)	2.00e-01
TC	Esophageal_cancer	kmDFnc	mfic2Q	NA	rs4378452	-0.105095334113374	0.0832542043307981	0.206825510861734	-0.268273574601738	0.0580829063749903	0.900238695037368	0.764698550382693	1.05980285648116	0.900 (0.765-1.060)	2.07e-01
TC	Esophageal_cancer	kmDFnc	mfic2Q	NA	rs4385461	-0.109134933812109	0.0832531628151559	0.189898196263444	-0.272311132929814	0.0540412653055969	0.896609426407647	0.761617260012825	1.05552815794841	0.897 (0.762-1.056)	1.90e-01
TC	Esophageal_cancer	kmDFnc	mfic2Q	NA	rs4412566	-0.104701775450299	0.0831935891985337	0.208199503314515	-0.267761210279425	0.0583576593788271	0.900593061502057	0.765090455027639	1.06009408050496	0.901 (0.765-1.060)	2.08e-01
TC	Esophageal_cancer	kmDFnc	mfic2Q	NA	rs4417316	-0.1086588336899	0.083463772706918	0.192961436033668	-0.272247828195459	0.054930160815659	0.897036403899085	0.761665475517269	1.05646682931733	0.897 (0.762-1.056)	1.93e-01
TC	Esophageal_cancer	kmDFnc	mfic2Q	NA	rs4418728	-0.112620210446809	0.0832334108183797	0.176034883333343	-0.275757695650834	0.050517274757215	0.893489933828381	0.758996816711852	1.0518150330474	0.893 (0.759-1.052)	1.76e-01
TC	Esophageal_cancer	kmDFnc	mfic2Q	NA	rs4459386	-0.107277499311244	0.0832970487850849	0.197783993027545	-0.270539714930011	0.055984716307522	0.89827636732759	0.762967598189744	1.05758151986237	0.898 (0.763-1.058)	1.98e-01
TC	Esophageal_cancer	kmDFnc	mfic2Q	NA	rs4480845	-0.108952219473821	0.0832600522544201	0.190677553651596	-0.272141921892485	0.054237482944842	0.896773264773049	0.76174614496351	1.05573529151268	0.897 (0.762-1.056)	1.91e-01
TC	Esophageal_cancer	kmDFnc	mfic2Q	NA	rs4485425	-0.103515578333707	0.0832864885368184	0.213909988133408	-0.266757095865871	0.0597259391984576	0.901661976241289	0.765859079209935	1.06154557864358	0.902 (0.766-1.062)	2.14e-01
TC	Esophageal_cancer	kmDFnc	mfic2Q	NA	rs4491476	-0.106348911203013	0.0832720987685729	0.201557984070691	-0.269562224789416	0.0568644023833896	0.899110883481118	0.763713756116164	1.05851226892296	0.899 (0.764-1.059)	2.02e-01
TC	Esophageal_cancer	kmDFnc	mfic2Q	NA	rs450244	-0.108772507275358	0.0832792088787834	0.191512295716584	-0.271999756677773	0.0544547421270576	0.896934440350159	0.761854446465935	1.05596468461673	0.897 (0.762-1.056)	1.92e-01
TC	Esophageal_cancer	kmDFnc	mfic2Q	NA	rs4515081	-0.106191000725216	0.0832740650219384	0.202238830968206	-0.269408168168215	0.0570261667177837	0.8992528737209	0.76383142034024	1.05868351230575	0.899 (0.764-1.059)	2.02e-01
TC	Esophageal_cancer	kmDFnc	mfic2Q	NA	rs45518133	-0.107356978620417	0.0833268141983981	0.197612140009266	-0.270677534449277	0.0559635772084432	0.898204975779582	0.7628624536078	1.05755916377813	0.898 (0.763-1.058)	1.98e-01
TC	Esophageal_cancer	kmDFnc	mfic2Q	NA	rs4567498	-0.106101770747446	0.0832740048989239	0.202617931439701	-0.269318820349337	0.0571152788544448	0.899333117614859	0.763899670060574	1.0587778580592	0.899 (0.764-1.059)	2.03e-01
TC	Esophageal_cancer	kmDFnc	mfic2Q	NA	rs4592135	-0.10574596656291	0.0832480921080269	0.203995260591503	-0.268912227094643	0.0574202939688223	0.899653161034415	0.764210329665454	1.05910085056497	0.900 (0.764-1.059)	2.04e-01
TC	Esophageal_cancer	kmDFnc	mfic2Q	NA	rs4633	-0.106355150525911	0.0832788070134001	0.201567851602537	-0.269581612272175	0.0568713112203532	0.899105273655496	0.763698949772414	1.05851958203691	0.899 (0.764-1.059)	2.02e-01
TC	Esophageal_cancer	kmDFnc	mfic2Q	NA	rs4643195	-0.110650825946104	0.0829294591034819	0.182113266124941	-0.273192565788928	0.0518909138967207	0.895251292882927	0.760946241306194	1.05326084012557	0.895 (0.761-1.053)	1.82e-01
TC	Esophageal_cancer	kmDFnc	mfic2Q	NA	rs4656539	-0.10758087055583	0.0832494797148856	0.196263385442249	-0.270749850797006	0.0555881096853457	0.898003897439906	0.762807288176041	1.05716215919421	0.898 (0.763-1.057)	1.96e-01
TC	Esophageal_cancer	kmDFnc	mfic2Q	NA	rs4666042	-0.100832939497853	0.0832438215432789	0.225781836538278	-0.26399082972268	0.0623249507269734	0.904084057006976	0.76798058221933	1.06430813624499	0.904 (0.768-1.064)	2.26e-01
TC	Esophageal_cancer	kmDFnc	mfic2Q	NA	rs4669294	-0.102999643542942	0.0831592013672718	0.215499653116876	-0.265991678222795	0.0599923911369108	0.902127295051101	0.766445505663218	1.06182846720719	0.902 (0.766-1.062)	2.15e-01
TC	Esophageal_cancer	kmDFnc	mfic2Q	NA	rs4674910	-0.108544652467365	0.0832540947816561	0.192310124394592	-0.271722678239411	0.0546333733046812	0.897138834460053	0.762065569153643	1.05615332968031	0.897 (0.762-1.056)	1.92e-01
TC	Esophageal_cancer	kmDFnc	mfic2Q	NA	rs4683707	-0.105551200984297	0.0832805643218311	0.205006232946875	-0.268781107055086	0.0576787050864919	0.899828399567539	0.764310539523726	1.05937456936395	0.900 (0.764-1.059)	2.05e-01
TC	Esophageal_cancer	kmDFnc	mfic2Q	NA	rs4689653	-0.107877639941757	0.0832789354384759	0.195190115619276	-0.271104353401169	0.0553490735176563	0.897737436915322	0.76253691893204	1.05690948940286	0.898 (0.763-1.057)	1.95e-01
TC	Esophageal_cancer	kmDFnc	mfic2Q	NA	rs4694169	-0.105320593781664	0.0832927910935563	0.206064145790739	-0.268574464325034	0.0579332767617068	0.900035930405746	0.76446849505984	1.05964429045297	0.900 (0.764-1.060)	2.06e-01
TC	Esophageal_cancer	kmDFnc	mfic2Q	NA	rs4704834	-0.109367340800121	0.0836604202932123	0.191118662617598	-0.273341764574817	0.0546070829745752	0.896401072323842	0.760832717519881	1.05612556342563	0.896 (0.761-1.056)	1.91e-01
TC	Esophageal_cancer	kmDFnc	mfic2Q	NA	rs4710973	-0.104394153303448	0.0832154444786984	0.209658674832837	-0.267496424481697	0.0587081178748006	0.900870146489629	0.765293066937302	1.0604656645906	0.901 (0.765-1.060)	2.10e-01
TC	Esophageal_cancer	kmDFnc	mfic2Q	NA	rs4714431	-0.107712440893585	0.0832710927381017	0.195832861034522	-0.270923782660264	0.0554989008730945	0.897885754536036	0.762674623220768	1.05706785522006	0.898 (0.763-1.057)	1.96e-01
TC	Esophageal_cancer	kmDFnc	mfic2Q	NA	rs4722551	-0.105614260771088	0.0833166445921134	0.204931903294605	-0.268914884171631	0.0576863626294539	0.899771658369576	0.764208299102471	1.05938268160129	0.900 (0.764-1.059)	2.05e-01
TC	Esophageal_cancer	kmDFnc	mfic2Q	NA	rs4743890	-0.107965665041765	0.0832577087436457	0.194712129638169	-0.271150774179311	0.0552194440957803	0.897658416965577	0.76250152219648	1.05677249171643	0.898 (0.763-1.057)	1.95e-01
TC	Esophageal_cancer	kmDFnc	mfic2Q	NA	rs4751996	-0.103741412235909	0.0832481162257777	0.212701517496993	-0.266907720038433	0.0594248955666157	0.901458373389806	0.765743731007161	1.06122605520488	0.901 (0.766-1.061)	2.13e-01
TC	Esophageal_cancer	kmDFnc	mfic2Q	NA	rs4760335	-0.109798567334242	0.0830990611401302	0.186402245012838	-0.272672727168897	0.0530755925004132	0.896014603729987	0.761341913384096	1.05450935510544	0.896 (0.761-1.055)	1.86e-01
TC	Esophageal_cancer	kmDFnc	mfic2Q	NA	rs4764883	-0.109234016628929	0.0831939740161183	0.189181616639756	-0.272294205700521	0.0538261724426627	0.896520592221134	0.761630152191933	1.05530114579023	0.897 (0.762-1.055)	1.89e-01
TC	Esophageal_cancer	kmDFnc	mfic2Q	NA	rs4767320	-0.105359159935715	0.0832497553569507	0.205663771809635	-0.268528680435338	0.0578103605639088	0.900001220150728	0.764503496202332	1.05951405101021	0.900 (0.765-1.060)	2.06e-01
TC	Esophageal_cancer	kmDFnc	mfic2Q	NA	rs4795393	-0.110262781996446	0.0832346721767912	0.185263450893369	-0.273402739462957	0.0528771754700643	0.895598757141895	0.760786327244372	1.05430014324701	0.896 (0.761-1.054)	1.85e-01
TC	Esophageal_cancer	kmDFnc	mfic2Q	NA	rs4804181	-0.108051477379918	0.0832534622739095	0.194334874233117	-0.271228263436781	0.0551253086769447	0.897581390102929	0.762442438808899	1.05667301667744	0.898 (0.762-1.057)	1.94e-01
TC	Esophageal_cancer	kmDFnc	mfic2Q	NA	rs4804576	-0.116109352145719	0.0842593606119141	0.168203459546864	-0.281257698945071	0.0490389946536324	0.890377853245004	0.754833790542745	1.05026130451733	0.890 (0.755-1.050)	1.68e-01
TC	Esophageal_cancer	kmDFnc	mfic2Q	NA	rs4808595	-0.111605861678437	0.0831083796074808	0.179305842253287	-0.2744982857091	0.0512865623522253	0.894396704055196	0.759953307028845	1.05262449261825	0.894 (0.760-1.053)	1.79e-01
TC	Esophageal_cancer	kmDFnc	mfic2Q	NA	rs4817984	-0.109538853187225	0.0830933110465707	0.187415559164158	-0.272401742838504	0.0533240364640531	0.896247341619862	0.761548253068842	1.05477137413649	0.896 (0.762-1.055)	1.87e-01
TC	Esophageal_cancer	kmDFnc	mfic2Q	NA	rs4883201	-0.110247828214196	0.0834249872162248	0.18632788214689	-0.273760803157996	0.0532651467296048	0.895612149830829	0.760513966045142	1.05470926075931	0.896 (0.761-1.055)	1.86e-01
TC	Esophageal_cancer	kmDFnc	mfic2Q	NA	rs4885160	-0.109953905529224	0.0832114078671511	0.186374629606017	-0.273048264948841	0.0531404538903918	0.895875429248602	0.761056054410947	1.05457775426617	0.896 (0.761-1.055)	1.86e-01
TC	Esophageal_cancer	kmDFnc	mfic2Q	NA	rs4953026	-0.0931781607609377	0.0834677447886921	0.264277761078844	-0.256774940546774	0.0704186190248987	0.911031175829121	0.77354228718048	1.07295724757054	0.911 (0.774-1.073)	2.64e-01
TC	Esophageal_cancer	kmDFnc	mfic2Q	NA	rs4964275	-0.103258237784672	0.0831838762419473	0.214485656909456	-0.266298635218888	0.0597821596495452	0.901894040287763	0.766210275957679	1.06160526089252	0.902 (0.766-1.062)	2.14e-01
TC	Esophageal_cancer	kmDFnc	mfic2Q	NA	rs4979770	-0.107592591657318	0.0832528838641846	0.196232940236968	-0.27076824403112	0.0555830607164837	0.897993371906773	0.762793257812038	1.05715682162886	0.898 (0.763-1.057)	1.96e-01
TC	Esophageal_cancer	kmDFnc	mfic2Q	NA	rs4997370	-0.106181812275342	0.0832767255122639	0.202292295634454	-0.269404194279379	0.0570405697286952	0.899261136498815	0.763834455727424	1.05869876064574	0.899 (0.764-1.059)	2.02e-01
TC	Esophageal_cancer	kmDFnc	mfic2Q	NA	rs5026917	-0.104363081908432	0.0832142178560024	0.20978761802277	-0.267462948906196	0.0587367850893331	0.900898138216679	0.765318685991948	1.06049606562307	0.901 (0.765-1.060)	2.10e-01
TC	Esophageal_cancer	kmDFnc	mfic2Q	NA	rs505151	-0.0973025714562025	0.0834812465148412	0.243791565594038	-0.260925814625291	0.0663206717128863	0.907281447129865	0.770338065313393	1.06856932218607	0.907 (0.770-1.069)	2.44e-01
TC	Esophageal_cancer	kmDFnc	mfic2Q	NA	rs525767	-0.107767441796795	0.0832787398301509	0.195645709797732	-0.270993771863891	0.0554588882703005	0.897836371366629	0.762621246099195	1.05702556003002	0.898 (0.763-1.057)	1.96e-01
TC	Esophageal_cancer	kmDFnc	mfic2Q	NA	rs526276	-0.102601508083593	0.0831669632418046	0.217321771036018	-0.26560875603753	0.0604057398703438	0.902486535424527	0.766739050850028	1.06226746338224	0.902 (0.767-1.062)	2.17e-01
TC	Esophageal_cancer	kmDFnc	mfic2Q	NA	rs534290	-0.108257594116192	0.0832448016317982	0.193438998120904	-0.271417405314516	0.0549022170821325	0.897396402621424	0.762298242651553	1.05643730810224	0.897 (0.762-1.056)	1.93e-01
TC	Esophageal_cancer	kmDFnc	mfic2Q	NA	rs540156	-0.111140076323175	0.0832171624266648	0.18169877971068	-0.274245714679438	0.0519655620330877	0.894813397979169	0.760145273459655	1.05333946701903	0.895 (0.760-1.053)	1.82e-01
TC	Esophageal_cancer	kmDFnc	mfic2Q	NA	rs55660224	-0.103395559539479	0.0836336016825948	0.216350013295463	-0.267317418837365	0.0605262997584068	0.901770199118738	0.765430070977734	1.06239553794889	0.902 (0.765-1.062)	2.16e-01
TC	Esophageal_cancer	kmDFnc	mfic2Q	NA	rs55696093	-0.108702076182084	0.0835847218750641	0.193429060515273	-0.27252813105721	0.0551239786930413	0.896997614648079	0.761452008423901	1.05667161132028	0.897 (0.761-1.057)	1.93e-01
TC	Esophageal_cancer	kmDFnc	mfic2Q	NA	rs55714927	-0.0979492620907618	0.0833221654507862	0.239775271230225	-0.261260706374303	0.0653621821927792	0.906694906390739	0.770080128644212	1.06754560038093	0.907 (0.770-1.068)	2.40e-01
TC	Esophageal_cancer	kmDFnc	mfic2Q	NA	rs55737395	-0.107852408103754	0.0832562672750559	0.195173003870177	-0.271034691962864	0.0553298757553552	0.897760088766671	0.762590040200804	1.05688919930047	0.898 (0.763-1.057)	1.95e-01
TC	Esophageal_cancer	kmDFnc	mfic2Q	NA	rs55904328	-0.108779678575252	0.0831709521191022	0.190905637653017	-0.271794744728692	0.0542353875781887	0.896928008187366	0.762010651742349	1.05573307936247	0.897 (0.762-1.056)	1.91e-01
TC	Esophageal_cancer	kmDFnc	mfic2Q	NA	rs55938402	-0.100596251424697	0.0831571626359787	0.226389267119919	-0.263584290191216	0.0623917873418207	0.904298068246355	0.768292860157762	1.06437927337522	0.904 (0.768-1.064)	2.26e-01
TC	Esophageal_cancer	kmDFnc	mfic2Q	NA	rs56017239	-0.108199626391069	0.083216377330446	0.193525461420007	-0.271303725958744	0.0549044731766047	0.897448424157187	0.762384905150459	1.0564396915273	0.897 (0.762-1.056)	1.94e-01
TC	Esophageal_cancer	kmDFnc	mfic2Q	NA	rs56169929	-0.104936247451169	0.0832523988086764	0.207503776986813	-0.268110949116174	0.0582384542138372	0.900381922399029	0.764822919968317	1.05996771934679	0.900 (0.765-1.060)	2.08e-01
TC	Esophageal_cancer	kmDFnc	mfic2Q	NA	rs561931	-0.104867711602247	0.0831816292411151	0.207414217189171	-0.267903704914833	0.0581682817103383	0.900443632953102	0.764981441509301	1.05989334136797	0.900 (0.765-1.060)	2.07e-01
TC	Esophageal_cancer	kmDFnc	mfic2Q	NA	rs56212732	-0.106136810086754	0.0832988784605612	0.202603693152717	-0.269402611869454	0.0571289916959455	0.899301606128673	0.763835664427605	1.0587923770117	0.899 (0.764-1.059)	2.03e-01
TC	Esophageal_cancer	kmDFnc	mfic2Q	NA	rs56267346	-0.104200683641887	0.0830902670091549	0.209817995951209	-0.267057606979831	0.0586562396960562	0.901044454393083	0.765628964622632	1.06041065099032	0.901 (0.766-1.060)	2.10e-01
TC	Esophageal_cancer	kmDFnc	mfic2Q	NA	rs56332871	-0.109677449896824	0.0831627102463918	0.187226061977007	-0.272676361979752	0.0533214621861037	0.896123133294958	0.761339146055274	1.0547686588653	0.896 (0.761-1.055)	1.87e-01
TC	Esophageal_cancer	kmDFnc	mfic2Q	NA	rs56369689	-0.10520855013397	0.0832328949452153	0.206220665416086	-0.268345024226592	0.0579279239586517	0.900136779364081	0.764643914910007	1.05963861840096	0.900 (0.765-1.060)	2.06e-01
TC	Esophageal_cancer	kmDFnc	mfic2Q	NA	rs56397607	-0.108157006832874	0.0833513690390774	0.194423706956208	-0.271525690149466	0.0552116764837178	0.897486673827614	0.762215701781208	1.05676428314956	0.897 (0.762-1.057)	1.94e-01
TC	Esophageal_cancer	kmDFnc	mfic2Q	NA	rs56408111	-0.0926931593714342	0.0836196343607012	0.267641837104816	-0.256587642718409	0.0712013239755401	0.911473134381872	0.773687183539981	1.07379738526712	0.911 (0.774-1.074)	2.68e-01
TC	Esophageal_cancer	kmDFnc	mfic2Q	NA	rs56853305	-0.108649426858153	0.0833355190161397	0.192315790764066	-0.271987044129787	0.054688190413481	0.897044842209297	0.761864131638706	1.05621122653915	0.897 (0.762-1.056)	1.92e-01
TC	Esophageal_cancer	kmDFnc	mfic2Q	NA	rs57271230	-0.109213822600379	0.0831849691379704	0.189215526225988	-0.272256362110802	0.0538287169100426	0.89653869676637	0.761658975556317	1.05530383097299	0.897 (0.762-1.055)	1.89e-01
TC	Esophageal_cancer	kmDFnc	mfic2Q	NA	rs5744707	-0.111168460732747	0.0833381670481606	0.182222159570163	-0.274511268147142	0.0521743466816475	0.894787999589651	0.759943441046164	1.05355941108914	0.895 (0.760-1.054)	1.82e-01
TC	Esophageal_cancer	kmDFnc	mfic2Q	NA	rs5752775	-0.105848448566324	0.0832551281689848	0.203595443023766	-0.269028499777535	0.0573316026448859	0.899560967500264	0.764121478045738	1.05900692167375	0.900 (0.764-1.059)	2.04e-01
TC	Esophageal_cancer	kmDFnc	mfic2Q	NA	rs5753618	-0.10702168077664	0.0832857537626685	0.198794435658408	-0.270261758151471	0.05621839659819	0.898506192467061	0.763179699681626	1.05782868469699	0.899 (0.763-1.058)	1.99e-01
TC	Esophageal_cancer	kmDFnc	mfic2Q	NA	rs5758349	-0.106923054006582	0.0832199939768235	0.198853758073233	-0.270034242201156	0.0561881341879919	0.898594813600837	0.763353354990186	1.05779667273579	0.899 (0.763-1.058)	1.99e-01
TC	Esophageal_cancer	kmDFnc	mfic2Q	NA	rs5758425	-0.101291391983184	0.0832605569909186	0.223771995180242	-0.264482083685384	0.0618992997190165	0.903669672419174	0.767603401368414	1.06385520881536	0.904 (0.768-1.064)	2.24e-01
TC	Esophageal_cancer	kmDFnc	mfic2Q	NA	rs5763599	-0.104310301959487	0.0830699058178062	0.20922728628047	-0.267127317362387	0.0585067134434132	0.900945688829266	0.76557559419487	1.06025210361321	0.901 (0.766-1.060)	2.09e-01
TC	Esophageal_cancer	kmDFnc	mfic2Q	NA	rs5770601	-0.103397311978778	0.0830899449958643	0.213351566426299	-0.266253604170672	0.0594589802131157	0.901768618822587	0.76624477998643	1.06126222733628	0.902 (0.766-1.061)	2.13e-01
TC	Esophageal_cancer	kmDFnc	mfic2Q	NA	rs57866767	-0.109236742606824	0.0832692404740644	0.189570793275752	-0.27244445393599	0.0539709687223421	0.896518148329148	0.761515727201777	1.05545396053332	0.897 (0.762-1.055)	1.90e-01
TC	Esophageal_cancer	kmDFnc	mfic2Q	NA	rs58513914	-0.105567574936711	0.0832126517350187	0.204566590430709	-0.268664372337347	0.0575292224639261	0.899813665940768	0.764399766306652	1.05921622311035	0.900 (0.764-1.059)	2.05e-01
TC	Esophageal_cancer	kmDFnc	mfic2Q	NA	rs58588820	-0.105834828272508	0.083287236999432	0.203827976740118	-0.269077812791394	0.0574081562463793	0.899573219868388	0.764083797841771	1.05908799557082	0.900 (0.764-1.059)	2.04e-01
TC	Esophageal_cancer	kmDFnc	mfic2Q	NA	rs586245	-0.107959768752311	0.0832283245173981	0.194578970486632	-0.271087284806411	0.0551677473017898	0.897663709835039	0.762549934476776	1.05671786137875	0.898 (0.763-1.057)	1.95e-01
TC	Esophageal_cancer	kmDFnc	mfic2Q	NA	rs593818	-0.108861404620398	0.0832489615038444	0.19098838061696	-0.272029369167933	0.0543065599271375	0.896854708803751	0.761831886392668	1.05580822103957	0.897 (0.762-1.056)	1.91e-01
TC	Esophageal_cancer	kmDFnc	mfic2Q	NA	rs595782	-0.107482313266841	0.0832770636991548	0.196821857978265	-0.270705358117184	0.0557407315835025	0.898092406631081	0.762841228271517	1.0573235176027	0.898 (0.763-1.057)	1.97e-01
TC	Esophageal_cancer	kmDFnc	mfic2Q	NA	rs59689618	-0.108170616534174	0.0833028902875006	0.194108100528329	-0.271444281497675	0.0551030484293275	0.897474459385181	0.762277755259675	1.05664949513624	0.897 (0.762-1.057)	1.94e-01
TC	Esophageal_cancer	kmDFnc	mfic2Q	NA	rs59842359	-0.106365332141268	0.0832789934857777	0.201525706492211	-0.269592159373392	0.0568614950908566	0.899096119358038	0.763690895004769	1.05850919152262	0.899 (0.764-1.059)	2.02e-01
TC	Esophageal_cancer	kmDFnc	mfic2Q	NA	rs59895344	-0.107537373800546	0.0832325631850069	0.196353390940094	-0.27067319764316	0.0555984500420676	0.898042958545187	0.76286576200153	1.05717309068456	0.898 (0.763-1.057)	1.96e-01
TC	Esophageal_cancer	kmDFnc	mfic2Q	NA	rs6016590	-0.110110784023415	0.0832399428316066	0.185897950472415	-0.273261071973364	0.053039503926534	0.895734896683836	0.760894113568198	1.05447130005335	0.896 (0.761-1.054)	1.86e-01
TC	Esophageal_cancer	kmDFnc	mfic2Q	NA	rs60340844	-0.10707612295423	0.0833172680038341	0.198735947185838	-0.270377968241745	0.0562257223332849	0.898457277164905	0.76309101565292	1.05783643409809	0.898 (0.763-1.058)	1.99e-01
TC	Esophageal_cancer	kmDFnc	mfic2Q	NA	rs60403956	-0.108760052844295	0.0833594200315864	0.19199086342593	-0.272144516106204	0.0546244104176148	0.896945611227878	0.761744168833774	1.05614386353972	0.897 (0.762-1.056)	1.92e-01
TC	Esophageal_cancer	kmDFnc	mfic2Q	NA	rs6050464	-0.104638823621931	0.0831873327695945	0.208438890703154	-0.267685995850336	0.0584083486064741	0.900649757266426	0.765148003033608	1.06014781721706	0.901 (0.765-1.060)	2.08e-01
TC	Esophageal_cancer	kmDFnc	mfic2Q	NA	rs6058202	-0.10475508733596	0.0832083486177294	0.208048666459915	-0.267843450626709	0.05833327595479	0.900545050467526	0.765027536310178	1.06006823209662	0.901 (0.765-1.060)	2.08e-01
TC	Esophageal_cancer	kmDFnc	mfic2Q	NA	rs6063965	-0.108101212059571	0.0832438292031736	0.19407803942874	-0.271259117297791	0.0550566931786491	0.897536750290112	0.762418914878767	1.05660051501927	0.898 (0.762-1.057)	1.94e-01
TC	Esophageal_cancer	kmDFnc	mfic2Q	NA	rs60645096	-0.110705738283615	0.0833166738894291	0.183935581423741	-0.274006419106896	0.052594942539666	0.895202133891505	0.760327194623679	1.05400262701448	0.895 (0.760-1.054)	1.84e-01
TC	Esophageal_cancer	kmDFnc	mfic2Q	NA	rs60668151	-0.10587453230611	0.0832771317263557	0.203603517640668	-0.269097710489768	0.0573486458775469	0.899537503892077	0.764068594484086	1.05902497072891	0.900 (0.764-1.059)	2.04e-01
TC	Esophageal_cancer	kmDFnc	mfic2Q	NA	rs60714373	-0.105678188324217	0.083301210050378	0.204574026459278	-0.268948560022958	0.0575921833745241	0.899714140007605	0.764182564170732	1.05928291442772	0.900 (0.764-1.059)	2.05e-01
TC	Esophageal_cancer	kmDFnc	mfic2Q	NA	rs6072067	-0.107619078990671	0.0832403511821534	0.196055500649154	-0.270770167307691	0.05553200932635	0.897969586771987	0.762791790751047	1.05710285368111	0.898 (0.763-1.057)	1.96e-01
TC	Esophageal_cancer	kmDFnc	mfic2Q	NA	rs6107302	-0.10862886745046	0.0832336184365462	0.191856049847358	-0.27176675958609	0.0545090246851708	0.897063285109514	0.762031977017496	1.05602200663686	0.897 (0.762-1.056)	1.92e-01
TC	Esophageal_cancer	kmDFnc	mfic2Q	NA	rs6139182	-0.105565657352223	0.0832659516431529	0.204864732577584	-0.268766922572802	0.057635607868357	0.89981539141115	0.764321380949923	1.05932891425086	0.900 (0.764-1.059)	2.05e-01
TC	Esophageal_cancer	kmDFnc	mfic2Q	NA	rs6141636	-0.106416522742547	0.0832825710850673	0.201328197969657	-0.269650362069279	0.0568173165841851	0.89905009526509	0.763646447429352	1.05846242920019	0.899 (0.764-1.058)	2.01e-01
TC	Esophageal_cancer	kmDFnc	mfic2Q	NA	rs6142209	-0.105868584116511	0.0832728473015227	0.203605657808393	-0.269083364827495	0.0573461965944737	0.899542854527616	0.764079555632718	1.05902237688015	0.900 (0.764-1.059)	2.04e-01
TC	Esophageal_cancer	kmDFnc	mfic2Q	NA	rs617314	-0.108154101785932	0.0833034468113301	0.194179166652571	-0.271428857536139	0.0551206539642747	0.897489281072319	0.762289512693124	1.05666809817961	0.897 (0.762-1.057)	1.94e-01
TC	Esophageal_cancer	kmDFnc	mfic2Q	NA	rs61754230	-0.106130318895158	0.083287688788408	0.202570655443342	-0.269374188920437	0.0571135511301219	0.899307443686648	0.763857375198293	1.05877602878452	0.899 (0.764-1.059)	2.03e-01
TC	Esophageal_cancer	kmDFnc	mfic2Q	NA	rs61775418	-0.106993188242572	0.0832757133562918	0.198859866620093	-0.270213586420904	0.0562272099357598	0.898531793550078	0.763216464253992	1.05783800773936	0.899 (0.763-1.058)	1.99e-01
TC	Esophageal_cancer	kmDFnc	mfic2Q	NA	rs61782881	-0.10728766755891	0.0832693123602611	0.197592195736081	-0.270495519785022	0.0559201846672013	0.898267233477452	0.763001318398497	1.05751327459413	0.898 (0.763-1.058)	1.98e-01
TC	Esophageal_cancer	kmDFnc	mfic2Q	NA	rs61857151	-0.107077277280685	0.0832850111803234	0.198557262064543	-0.270315899194119	0.0561613446327486	0.8984562400525	0.763138381455473	1.05776833521297	0.898 (0.763-1.058)	1.99e-01
TC	Esophageal_cancer	kmDFnc	mfic2Q	NA	rs61868797	-0.106852601640942	0.0832844209510607	0.199497588644178	-0.270090066705021	0.0563848634231372	0.898658123961364	0.763310742357296	1.05800479273713	0.899 (0.763-1.058)	1.99e-01
TC	Esophageal_cancer	kmDFnc	mfic2Q	NA	rs62011285	-0.109499175975981	0.0832234878718478	0.188266552130185	-0.272617212204803	0.0536188602528408	0.896282902920445	0.761384180426297	1.05508239167475	0.896 (0.761-1.055)	1.88e-01
TC	Esophageal_cancer	kmDFnc	mfic2Q	NA	rs62037412	-0.105805696353438	0.0832711654437789	0.203865201417091	-0.269017180623244	0.057405787916369	0.89959942654435	0.764130127303596	1.05908548730391	0.900 (0.764-1.059)	2.04e-01
TC	Esophageal_cancer	kmDFnc	mfic2Q	NA	rs62048007	-0.106502774579604	0.0832815063046302	0.200957409754826	-0.26973452693668	0.0567289777774708	0.898972553886858	0.763582177932018	1.05836893002211	0.899 (0.764-1.058)	2.01e-01
TC	Esophageal_cancer	kmDFnc	mfic2Q	NA	rs62072497	-0.107924261455272	0.083254817628824	0.194867840980213	-0.271103704007767	0.0552551810972232	0.897695584012904	0.762537414118645	1.05681025827132	0.898 (0.763-1.057)	1.95e-01
TC	Esophageal_cancer	kmDFnc	mfic2Q	NA	rs62094423	-0.107751371244527	0.0832238408999608	0.195417667515583	-0.27087009940845	0.055367356919396	0.897850800208903	0.76271556717361	1.05692881348031	0.898 (0.763-1.057)	1.95e-01
TC	Esophageal_cancer	kmDFnc	mfic2Q	NA	rs62137115	-0.106543825738895	0.0832859553973873	0.200807903874204	-0.269784298317774	0.0566966468399839	0.898935650778814	0.763544174338197	1.05833471251554	0.899 (0.764-1.058)	2.01e-01
TC	Esophageal_cancer	kmDFnc	mfic2Q	NA	rs62142080	-0.105150958185379	0.0832538972490487	0.206583628704934	-0.268328596793514	0.0580266804227568	0.900188621488034	0.764656476149922	1.05974326973155	0.900 (0.765-1.060)	2.07e-01
TC	Esophageal_cancer	kmDFnc	mfic2Q	NA	rs62187043	-0.105509429782945	0.0832296678945527	0.204908625422829	-0.268639578856268	0.0576207192903788	0.899865987265836	0.764418718672742	1.05931314246713	0.900 (0.764-1.059)	2.05e-01
TC	Esophageal_cancer	kmDFnc	mfic2Q	NA	rs62192912	-0.107881723685799	0.0832559478481016	0.195049917871472	-0.271063381468078	0.0552999340964803	0.897733770792898	0.762568162183706	1.05685755475834	0.898 (0.763-1.057)	1.95e-01
TC	Esophageal_cancer	kmDFnc	mfic2Q	NA	rs62206651	-0.105724796616795	0.0833032135800252	0.204385330913233	-0.268999095233644	0.0575495020000548	0.899672206844956	0.764143947019621	1.05923770374182	0.900 (0.764-1.059)	2.04e-01
TC	Esophageal_cancer	kmDFnc	mfic2Q	NA	rs62219001	-0.107098417314025	0.0832647285101421	0.198359344793056	-0.270297285193903	0.0561004505658536	0.89843724685839	0.763152586645677	1.05770392535831	0.898 (0.763-1.058)	1.98e-01
TC	Esophageal_cancer	kmDFnc	mfic2Q	NA	rs62264113	-0.105971187835973	0.0832888719934878	0.203254796475639	-0.269217376943209	0.0572750012712634	0.899450562819743	0.763977166575734	1.05894698212365	0.899 (0.764-1.059)	2.03e-01
TC	Esophageal_cancer	kmDFnc	mfic2Q	NA	rs622871	-0.104977070277187	0.0833446145160766	0.207830178633571	-0.268332514728697	0.0583783741743228	0.900345167014695	0.76465348028128	1.06011604036449	0.900 (0.765-1.060)	2.08e-01
TC	Esophageal_cancer	kmDFnc	mfic2Q	NA	rs62441843	-0.102231629096274	0.0831279382499215	0.218767995172698	-0.26516238806612	0.0606991298735722	0.902820407972733	0.767081375000342	1.06257916775999	0.903 (0.767-1.063)	2.19e-01
TC	Esophageal_cancer	kmDFnc	mfic2Q	NA	rs62491176	-0.106030040632486	0.083292854964687	0.203025555987956	-0.269284036363272	0.0572239550983006	0.899397629196457	0.763926241998188	1.05889292831248	0.899 (0.764-1.059)	2.03e-01
TC	Esophageal_cancer	kmDFnc	mfic2Q	NA	rs62493794	-0.109020722465062	0.0833380235295823	0.190813945139448	-0.272363248583044	0.0543218036529189	0.896711835226024	0.761577568866082	1.05582431561324	0.897 (0.762-1.056)	1.91e-01
TC	Esophageal_cancer	kmDFnc	mfic2Q	NA	rs62621812	-0.105681244135665	0.0832303851350571	0.204175996855196	-0.268812799000377	0.0574503107290469	0.899711390655037	0.764286317419747	1.05913264181838	0.900 (0.764-1.059)	2.04e-01
TC	Esophageal_cancer	kmDFnc	mfic2Q	NA	rs635634	-0.0916415451431103	0.0842601149343693	0.276770451082198	-0.256791370414474	0.0735082801282535	0.912432156671084	0.773529578087446	1.07627744835031	0.912 (0.774-1.076)	2.77e-01
TC	Esophageal_cancer	kmDFnc	mfic2Q	NA	rs6465748	-0.107303747875579	0.083266571074045	0.197510264446418	-0.270506227180708	0.0558987314295486	0.898252789172019	0.762993148685211	1.05749058775389	0.898 (0.763-1.057)	1.98e-01
TC	Esophageal_cancer	kmDFnc	mfic2Q	NA	rs6495122	-0.10793850159282	0.0832792965422943	0.194940185607328	-0.271165922815716	0.0552889196300774	0.897682800795329	0.762489971425651	1.05684591410042	0.898 (0.762-1.057)	1.95e-01
TC	Esophageal_cancer	kmDFnc	mfic2Q	NA	rs6496691	-0.108511071183854	0.0832343336619242	0.192342157783083	-0.271650365161225	0.0546282227935178	0.897168962039461	0.762120678453266	1.05614788996481	0.897 (0.762-1.056)	1.92e-01
TC	Esophageal_cancer	kmDFnc	mfic2Q	NA	rs6504487	-0.104132617848479	0.0832381644805566	0.210927139848705	-0.26727942023037	0.0590141845334118	0.901105786786063	0.76545915680679	1.06079028744872	0.901 (0.765-1.061)	2.11e-01
TC	Esophageal_cancer	kmDFnc	mfic2Q	NA	rs6505168	-0.105947952171408	0.0832717713692111	0.203261100085046	-0.269160624055061	0.0572647197122461	0.89947146239412	0.764020525716782	1.05893609455373	0.899 (0.764-1.059)	2.03e-01
TC	Esophageal_cancer	kmDFnc	mfic2Q	NA	rs6511720	-0.116297468815255	0.0850785551110286	0.17164341766914	-0.283051436832871	0.0504564992023607	0.890210374081928	0.753481030185118	1.05175111034765	0.890 (0.753-1.052)	1.72e-01
TC	Esophageal_cancer	kmDFnc	mfic2Q	NA	rs653178	-0.107841385226626	0.0833587833985479	0.195768538301591	-0.271224600687779	0.0555418302345283	0.897769984720362	0.762445231449294	1.05711323544215	0.898 (0.762-1.057)	1.96e-01
TC	Esophageal_cancer	kmDFnc	mfic2Q	NA	rs654187	-0.106067187248177	0.0832869979262927	0.202835582791282	-0.269309703183711	0.0571753286873566	0.89936422023889	0.763906634692136	1.05884143940167	0.899 (0.764-1.059)	2.03e-01
TC	Esophageal_cancer	kmDFnc	mfic2Q	NA	rs6542680	-0.10793431514749	0.0833240502623275	0.195197421501299	-0.271249453661652	0.0553808233666716	0.897686558903165	0.762426282653346	1.05694304665229	0.898 (0.762-1.057)	1.95e-01
TC	Esophageal_cancer	kmDFnc	mfic2Q	NA	rs6570098	-0.106392968940457	0.0832817377694593	0.201423454862935	-0.269625174968597	0.0568392370876836	0.899071271562494	0.763665681711536	1.05848563148388	0.899 (0.764-1.058)	2.01e-01
TC	Esophageal_cancer	kmDFnc	mfic2Q	NA	rs6570390	-0.105776209148116	0.0832644669905874	0.203954881630922	-0.268974564449667	0.0574221461534352	0.89962595360845	0.764162692299629	1.05910281221708	0.900 (0.764-1.059)	2.04e-01
TC	Esophageal_cancer	kmDFnc	mfic2Q	NA	rs657597	-0.105917960994432	0.0832618141278192	0.203335000248684	-0.269111116684958	0.0572751946960933	0.899498439006461	0.764058351300031	1.05894718695031	0.899 (0.764-1.059)	2.03e-01
TC	Esophageal_cancer	kmDFnc	mfic2Q	NA	rs657801	-0.106602304638934	0.0832848333349447	0.20055477262415	-0.269840577975426	0.0566359686975573	0.898883083547802	0.763501203542665	1.05827049667939	0.899 (0.764-1.058)	2.01e-01
TC	Esophageal_cancer	kmDFnc	mfic2Q	NA	rs6578131	-0.106967941204215	0.0832802499106016	0.198990324730869	-0.270197231028994	0.0562613486205645	0.898554479103106	0.763228947060458	1.05787412155412	0.899 (0.763-1.058)	1.99e-01
TC	Esophageal_cancer	kmDFnc	mfic2Q	NA	rs6591673	-0.105399776193362	0.0832708588876821	0.2056039492228	-0.268610659613219	0.0578111072264954	0.899964666211635	0.764440825403112	1.05951484211	0.900 (0.764-1.060)	2.06e-01
TC	Esophageal_cancer	kmDFnc	mfic2Q	NA	rs6602909	-0.11502530201862	0.0833313395123905	0.167483015538767	-0.278354727462905	0.0483041234256655	0.891343590829381	0.757028235174465	1.04948978122265	0.891 (0.757-1.049)	1.67e-01
TC	Esophageal_cancer	kmDFnc	mfic2Q	NA	rs662026	-0.10780239305277	0.0833003730045051	0.19561686673936	-0.2710711241416	0.0554663380360603	0.897804991406178	0.762562257890246	1.05703343465218	0.898 (0.763-1.057)	1.96e-01
TC	Esophageal_cancer	kmDFnc	mfic2Q	NA	rs66487676	-0.10533332069004	0.0832589734477438	0.205825179669837	-0.268520908647618	0.0578542672675376	0.900024475803815	0.764509437784304	1.05956057180091	0.900 (0.765-1.060)	2.06e-01
TC	Esophageal_cancer	kmDFnc	mfic2Q	NA	rs6663522	-0.106007311949882	0.0832783388042846	0.203043666092176	-0.269232856006279	0.0572182321065163	0.899418071552019	0.763965341016513	1.05888686829429	0.899 (0.764-1.059)	2.03e-01
TC	Esophageal_cancer	kmDFnc	mfic2Q	NA	rs6690758	-0.108654112611421	0.0831394599357166	0.191250138942218	-0.271607454085425	0.0542992288625838	0.897040638888344	0.762153382573147	1.05580048086972	0.897 (0.762-1.056)	1.91e-01
TC	Esophageal_cancer	kmDFnc	mfic2Q	NA	rs6696923	-0.108540173913216	0.0832290505864746	0.192194700465962	-0.271669113062706	0.0545887652362745	0.8971428523539	0.762106390423805	1.05610621777113	0.897 (0.762-1.056)	1.92e-01
TC	Esophageal_cancer	kmDFnc	mfic2Q	NA	rs6707559	-0.103548435258514	0.0831838096541176	0.213199843978059	-0.266588702180585	0.0594918316635565	0.901632350888235	0.765988055901818	1.06129709191242	0.902 (0.766-1.061)	2.13e-01
TC	Esophageal_cancer	kmDFnc	mfic2Q	NA	rs6712622	-0.107662986992889	0.0832540023026209	0.195946417677272	-0.270840831506026	0.0555148575202478	0.897930159586969	0.762737890585086	1.05708472261342	0.898 (0.763-1.057)	1.96e-01
TC	Esophageal_cancer	kmDFnc	mfic2Q	NA	rs6734238	-0.108119495714587	0.083274964862799	0.194169381008958	-0.271338426845673	0.0550994354164991	0.897520340187825	0.762358450177077	1.05664567745496	0.898 (0.762-1.057)	1.94e-01
TC	Esophageal_cancer	kmDFnc	mfic2Q	NA	rs6740584	-0.107442432808482	0.0832899434253751	0.197057303845365	-0.270690721922217	0.0558058563052534	0.898128223682102	0.762852393446171	1.05739237774481	0.898 (0.763-1.057)	1.97e-01
TC	Esophageal_cancer	kmDFnc	mfic2Q	NA	rs6761927	-0.107314968011065	0.0832749286870072	0.197508385580354	-0.270533828237599	0.0559038922154694	0.898242710710566	0.762972089558535	1.05749604525051	0.898 (0.763-1.057)	1.98e-01
TC	Esophageal_cancer	kmDFnc	mfic2Q	NA	rs6771713	-0.105351883109689	0.0832399482994149	0.205641675965255	-0.268502181776542	0.0577984155571645	0.900007769326858	0.764523754788038	1.05950139518331	0.900 (0.765-1.060)	2.06e-01
TC	Esophageal_cancer	kmDFnc	mfic2Q	NA	rs67788941	-0.107660434017221	0.0832709609196491	0.196048104017359	-0.270871517419733	0.055550649385291	0.897932451983745	0.762714485635097	1.05712255832425	0.898 (0.763-1.057)	1.96e-01
TC	Esophageal_cancer	kmDFnc	mfic2Q	NA	rs67890964	-0.104234315541655	0.083317116876385	0.210914324757522	-0.26753586461937	0.0590672335360597	0.901014151065889	0.76526288426859	1.06084656280815	0.901 (0.765-1.061)	2.11e-01
TC	Esophageal_cancer	kmDFnc	mfic2Q	NA	rs6792725	-0.113421210014169	0.0831780236645649	0.172694790884258	-0.276450136396716	0.049607716368378	0.892774535333136	0.758471438307664	1.05085878081013	0.893 (0.758-1.051)	1.73e-01
TC	Esophageal_cancer	kmDFnc	mfic2Q	NA	rs6794370	-0.104491838045588	0.083257586939242	0.209463210095502	-0.267676708446502	0.0586930323553263	0.900782149519719	0.765155109305104	1.06044966703583	0.901 (0.765-1.060)	2.09e-01
TC	Esophageal_cancer	kmDFnc	mfic2Q	NA	rs686030	-0.108460611747966	0.0833012579149749	0.192906643745897	-0.271731077261316	0.0548098537653851	0.897214233821366	0.762059168575114	1.05633973655461	0.897 (0.762-1.056)	1.93e-01
TC	Esophageal_cancer	kmDFnc	mfic2Q	NA	rs6864091	-0.112947090429652	0.0836620072524801	0.177003021595746	-0.276924624644513	0.0510304437852088	0.893197917583873	0.758111637891183	1.052354930463	0.893 (0.758-1.052)	1.77e-01
TC	Esophageal_cancer	kmDFnc	mfic2Q	NA	rs6869704	-0.106442443173739	0.083323322282336	0.20143891166517	-0.269756154847118	0.0568712684996395	0.899026791800977	0.763565663423649	1.0585195368162	0.899 (0.764-1.059)	2.01e-01
TC	Esophageal_cancer	kmDFnc	mfic2Q	NA	rs6874435	-0.105186736212796	0.0832753478109238	0.206546148528433	-0.268406417922206	0.058032945496615	0.900156415090998	0.764596972035255	1.05974990912221	0.900 (0.765-1.060)	2.07e-01
TC	Esophageal_cancer	kmDFnc	mfic2Q	NA	rs6894249	-0.111625284167869	0.0831633895907993	0.179517972003908	-0.274625527765836	0.0513749594300974	0.89437933281336	0.759856615158802	1.05271754566024	0.894 (0.760-1.053)	1.80e-01
TC	Esophageal_cancer	kmDFnc	mfic2Q	NA	rs6913325	-0.109955263577214	0.0831914443097293	0.186263537292317	-0.273010494424284	0.0530999672698552	0.895874212607602	0.761084800440212	1.05453505884111	0.896 (0.761-1.055)	1.86e-01
TC	Esophageal_cancer	kmDFnc	mfic2Q	NA	rs6924805	-0.107271575740764	0.0832879224104521	0.197759623442798	-0.27051590366525	0.0559727521837223	0.898281688346723	0.762985765629522	1.05756886690183	0.898 (0.763-1.058)	1.98e-01
TC	Esophageal_cancer	kmDFnc	mfic2Q	NA	rs6929748	-0.106216404518981	0.0832765478901289	0.20214435486034	-0.269438438383633	0.0570056293456719	0.899230029576519	0.763808299348543	1.05866176995178	0.899 (0.764-1.059)	2.02e-01
TC	Esophageal_cancer	kmDFnc	mfic2Q	NA	rs6947348	-0.106296119590691	0.0832892430236103	0.201874697750991	-0.269543035916968	0.0569507967355847	0.899158350247226	0.763728411062623	1.0586037223552	0.899 (0.764-1.059)	2.02e-01
TC	Esophageal_cancer	kmDFnc	mfic2Q	NA	rs6963198	-0.104253109727568	0.0831395207289134	0.209858834329282	-0.267206570356238	0.0587003509011025	0.900997217397551	0.765514922441252	1.06045742801366	0.901 (0.766-1.060)	2.10e-01
TC	Esophageal_cancer	kmDFnc	mfic2Q	NA	rs6968895	-0.104506011221997	0.0832042861826507	0.209109748624737	-0.267586412139993	0.058574389695998	0.900769382665881	0.765224203104792	1.06032385993045	0.901 (0.765-1.060)	2.09e-01
TC	Esophageal_cancer	kmDFnc	mfic2Q	NA	rs6999569	-0.104046668796974	0.0839962479177214	0.21545434065278	-0.268679314715708	0.0605859771217597	0.90118323930218	0.764388344441461	1.06245894080527	0.901 (0.764-1.062)	2.15e-01
TC	Esophageal_cancer	kmDFnc	mfic2Q	NA	rs7006992	-0.103185516507522	0.0830979959630871	0.214335122565412	-0.266057588595172	0.0596865555801289	0.901959629559065	0.766394990619284	1.06150377196092	0.902 (0.766-1.062)	2.14e-01
TC	Esophageal_cancer	kmDFnc	mfic2Q	NA	rs7019909	-0.109806129230902	0.083171979677163	0.186758292773296	-0.272823209398142	0.053210950936337	0.896007828185765	0.761227353575576	1.05465210150316	0.896 (0.761-1.055)	1.87e-01
TC	Esophageal_cancer	kmDFnc	mfic2Q	NA	rs7039440	-0.105310676412687	0.0831732164992509	0.205455475322671	-0.268330180751219	0.0577088279258445	0.900044856438421	0.764655264967364	1.05940648121456	0.900 (0.765-1.059)	2.05e-01
TC	Esophageal_cancer	kmDFnc	mfic2Q	NA	rs705379	-0.10478962397603	0.0832355532307753	0.208047419166495	-0.26793130830835	0.0583520603562893	0.900513949204321	0.764960325716973	1.06008814503093	0.901 (0.765-1.060)	2.08e-01
TC	Esophageal_cancer	kmDFnc	mfic2Q	NA	rs7091162	-0.106532811467098	0.0832782412219082	0.200812747778013	-0.269758164262038	0.0566925413278418	0.898945551954926	0.763564129104954	1.05833036751844	0.899 (0.764-1.058)	2.01e-01
TC	Esophageal_cancer	kmDFnc	mfic2Q	NA	rs7094463	-0.103474853648393	0.0831927178602891	0.213574281476736	-0.26653258065456	0.0595828733577739	0.901698696889244	0.766031045526743	1.06139371859619	0.902 (0.766-1.061)	2.14e-01
TC	Esophageal_cancer	kmDFnc	mfic2Q	NA	rs7098710	-0.107461955698678	0.0832544311414153	0.196784969862531	-0.270640640735852	0.0557167293384959	0.898110689794565	0.762890598955736	1.05729813976915	0.898 (0.763-1.057)	1.97e-01
TC	Esophageal_cancer	kmDFnc	mfic2Q	NA	rs7108486	-0.107596288782598	0.0832623978416291	0.196268688725532	-0.270790588552191	0.0555980109869949	0.897990051918914	0.762776213752437	1.05717262652746	0.898 (0.763-1.057)	1.96e-01
TC	Esophageal_cancer	kmDFnc	mfic2Q	NA	rs71478838	-0.102569667212979	0.0830269422804161	0.216689814894138	-0.265302474082594	0.0601631396566367	0.902515271839027	0.766973925152493	1.06200978832589	0.903 (0.767-1.062)	2.17e-01
TC	Esophageal_cancer	kmDFnc	mfic2Q	NA	rs7153700	-0.107859440728188	0.0832971710196834	0.195363286015665	-0.271121895926768	0.0554030144703911	0.897753775179336	0.762523542225951	1.05696650164531	0.898 (0.763-1.057)	1.95e-01
TC	Esophageal_cancer	kmDFnc	mfic2Q	NA	rs7157785	-0.108323311708679	0.0832753119524596	0.193331913633786	-0.2715429231355	0.054896299718142	0.897337429828133	0.762202566641843	1.05643105679665	0.897 (0.762-1.056)	1.93e-01
TC	Esophageal_cancer	kmDFnc	mfic2Q	NA	rs7181333	-0.107194759776545	0.0832743829179145	0.198007958325207	-0.270412550295657	0.0560230307425678	0.898350693371063	0.763064626854568	1.05762204127709	0.898 (0.763-1.058)	1.98e-01
TC	Esophageal_cancer	kmDFnc	mfic2Q	NA	rs7186457	-0.108983684363871	0.0832004611496763	0.190232105856989	-0.272056588217237	0.0540892194894941	0.896745048344788	0.7618111503352	1.05557877615347	0.897 (0.762-1.056)	1.90e-01
TC	Esophageal_cancer	kmDFnc	mfic2Q	NA	rs7204350	-0.114560062493919	0.0830555066517311	0.16779633145711	-0.277348855531312	0.0482287305434742	0.891758375577572	0.757790091728477	1.04941066014583	0.892 (0.758-1.049)	1.68e-01
TC	Esophageal_cancer	kmDFnc	mfic2Q	NA	rs7215815	-0.107468830499381	0.0832795715645117	0.196891514007244	-0.270696790765824	0.055759129767062	0.898104515483787	0.762847763828348	1.05734297061381	0.898 (0.763-1.057)	1.97e-01
TC	Esophageal_cancer	kmDFnc	mfic2Q	NA	rs7223165	-0.108855510313276	0.0831769414350705	0.190628466774772	-0.271882315526014	0.0541712948994626	0.896859995156428	0.761943924783717	1.05566541676976	0.897 (0.762-1.056)	1.91e-01
TC	Esophageal_cancer	kmDFnc	mfic2Q	NA	rs7252574	-0.106939318361317	0.0832825340819102	0.199122862802081	-0.270173085161861	0.0562944484392272	0.898580198654878	0.763247376107697	1.05790913757522	0.899 (0.763-1.058)	1.99e-01
TC	Esophageal_cancer	kmDFnc	mfic2Q	NA	rs7254114	-0.109199592997709	0.0832181461933104	0.189449656012712	-0.272307159536598	0.0539079735411791	0.89655145424657	0.761620286223691	1.05538747411405	0.897 (0.762-1.055)	1.89e-01
TC	Esophageal_cancer	kmDFnc	mfic2Q	NA	rs7261820	-0.102915228811758	0.083384514915088	0.217119181845874	-0.266348878045331	0.0605184204218144	0.902203451098507	0.766171780354838	1.06238716700983	0.902 (0.766-1.062)	2.17e-01
TC	Esophageal_cancer	kmDFnc	mfic2Q	NA	rs72665744	-0.103880173487606	0.0831620192917208	0.211617528123699	-0.266877731299379	0.0591173843241665	0.901333294575808	0.765766695040422	1.06089976643342	0.901 (0.766-1.061)	2.12e-01
TC	Esophageal_cancer	kmDFnc	mfic2Q	NA	rs72767895	-0.106802719093642	0.0832751361549366	0.199657382781396	-0.270021985957318	0.0564165477700339	0.898702952435809	0.763362710892374	1.05803831545907	0.899 (0.763-1.058)	2.00e-01
TC	Esophageal_cancer	kmDFnc	mfic2Q	NA	rs72783088	-0.107338068758923	0.0832642978762881	0.19735471384001	-0.270536092596448	0.0558599550786016	0.898221960871859	0.762970361917888	1.05744958292275	0.898 (0.763-1.057)	1.97e-01
TC	Esophageal_cancer	kmDFnc	mfic2Q	NA	rs72793810	-0.106310690360112	0.083294077451808	0.201839057161175	-0.269567082165656	0.0569457014454318	0.899145248913681	0.763710046480121	1.05859832847582	0.899 (0.764-1.059)	2.02e-01
TC	Esophageal_cancer	kmDFnc	mfic2Q	NA	rs72801122	-0.10556807420875	0.0833586157640374	0.20535822113466	-0.268950961106263	0.0578148126887633	0.899813216689076	0.764180729306938	1.05951876810955	0.900 (0.764-1.060)	2.05e-01
TC	Esophageal_cancer	kmDFnc	mfic2Q	NA	rs72836561	-0.106200203039303	0.0832875378721593	0.202272729748222	-0.269443777268735	0.0570433711901294	0.899244598551588	0.763804221474679	1.05870172655365	0.899 (0.764-1.059)	2.02e-01
TC	Esophageal_cancer	kmDFnc	mfic2Q	NA	rs72908685	-0.106902502565431	0.0832761022161804	0.199242866673645	-0.270123662909145	0.0563186577782827	0.898613281209035	0.763285098444558	1.05793474916624	0.899 (0.763-1.058)	1.99e-01
TC	Esophageal_cancer	kmDFnc	mfic2Q	NA	rs72954738	-0.106816590957833	0.083280867305394	0.199629932948223	-0.270047090876405	0.0564139089607394	0.898690485836973	0.763343546973838	1.05803552350142	0.899 (0.763-1.058)	2.00e-01
TC	Esophageal_cancer	kmDFnc	mfic2Q	NA	rs72997616	-0.106532537206266	0.0833753534087879	0.20133894557099	-0.26994822988749	0.0568831554749586	0.898945798500515	0.763419015602164	1.0585321194866	0.899 (0.763-1.059)	2.01e-01
TC	Esophageal_cancer	kmDFnc	mfic2Q	NA	rs73009178	-0.107055864533841	0.0832714906496413	0.198574158795883	-0.270267986207138	0.0561562571394559	0.898475478674494	0.763174946570773	1.05776295383735	0.898 (0.763-1.058)	1.99e-01
TC	Esophageal_cancer	kmDFnc	mfic2Q	NA	rs73193388	-0.104751649543395	0.083217094408499	0.208111388978801	-0.267857154584053	0.0583538554972628	0.900548146359926	0.765017052477288	1.0600900480403	0.901 (0.765-1.060)	2.08e-01
TC	Esophageal_cancer	kmDFnc	mfic2Q	NA	rs73362918	-0.108131094013512	0.0831747846722521	0.193585006365262	-0.271153671971126	0.0548914839441018	0.897509930538995	0.762499312629011	1.05642596927564	0.898 (0.762-1.056)	1.94e-01
TC	Esophageal_cancer	kmDFnc	mfic2Q	NA	rs7336371	-0.10718454833707	0.0832663402864942	0.198007366538791	-0.270386575298598	0.056017478624459	0.898359866871633	0.763084447713429	1.0576161692509	0.898 (0.763-1.058)	1.98e-01
TC	Esophageal_cancer	kmDFnc	mfic2Q	NA	rs73486469	-0.106770566469998	0.0832901259194593	0.199873709276028	-0.270019213272139	0.0564780803321419	0.898731848558146	0.763364827459783	1.05810342127048	0.899 (0.763-1.058)	2.00e-01
TC	Esophageal_cancer	kmDFnc	mfic2Q	NA	rs738408	-0.0972042385412538	0.0833150331118651	0.243328684887532	-0.260501703440509	0.0660932263580018	0.9073706671458	0.770664843593219	1.06832630869456	0.907 (0.771-1.068)	2.43e-01
TC	Esophageal_cancer	kmDFnc	mfic2Q	NA	rs73918080	-0.109836452415611	0.0830762187532893	0.186129308726156	-0.272665841172058	0.0529929363408359	0.895980658786824	0.761347156000155	1.05442219701404	0.896 (0.761-1.054)	1.86e-01
TC	Esophageal_cancer	kmDFnc	mfic2Q	NA	rs739414	-0.104821708935471	0.0832350114664066	0.207905254008478	-0.267962331409628	0.058318913538686	0.900485056714294	0.764936594643422	1.0600530070649	0.900 (0.765-1.060)	2.08e-01
TC	Esophageal_cancer	kmDFnc	mfic2Q	NA	rs74026925	-0.105864248098977	0.083266835358825	0.203591534274965	-0.269067245402274	0.0573387492043198	0.899546754969661	0.764091872255246	1.0590144899567	0.900 (0.764-1.059)	2.04e-01
TC	Esophageal_cancer	kmDFnc	mfic2Q	NA	rs74086911	-0.107746578496279	0.0832495384244795	0.195575499929651	-0.270915673808258	0.055422516815701	0.897855103392065	0.76268080766149	1.05698711517201	0.898 (0.763-1.057)	1.96e-01
TC	Esophageal_cancer	kmDFnc	mfic2Q	NA	rs74093304	-0.108325764244079	0.0831750256789611	0.192785389246391	-0.271348814574843	0.0546972860866846	0.897335229079019	0.762350531045097	1.05622083353499	0.897 (0.762-1.056)	1.93e-01
TC	Esophageal_cancer	kmDFnc	mfic2Q	NA	rs7426	-0.108176442109369	0.0832127656751395	0.193601600454321	-0.271273462832642	0.0549205786139045	0.897469231095461	0.762407977650103	1.05645670608752	0.897 (0.762-1.056)	1.94e-01
TC	Esophageal_cancer	kmDFnc	mfic2Q	NA	rs74341202	-0.105687755039516	0.0833354052499223	0.20471885092826	-0.269025149329364	0.0576496392503314	0.899705532739749	0.764124038199435	1.05934377820377	0.900 (0.764-1.059)	2.05e-01
TC	Esophageal_cancer	kmDFnc	mfic2Q	NA	rs745763	-0.109787980427999	0.0832738806616967	0.187371001566345	-0.273004786524925	0.0534288256689263	0.896024089802803	0.761089144648055	1.05488190858142	0.896 (0.761-1.055)	1.87e-01
TC	Esophageal_cancer	kmDFnc	mfic2Q	NA	rs74612335	-0.108123865240403	0.0835282376641572	0.195506979368646	-0.271839211062152	0.0555914805813447	0.897516418458095	0.761976768675942	1.05716572278391	0.898 (0.762-1.057)	1.96e-01
TC	Esophageal_cancer	kmDFnc	mfic2Q	NA	rs7488791	-0.10639694092061	0.0832896243910245	0.201449309590932	-0.269644604727018	0.0568507228857981	0.899067700476339	0.763650844015972	1.05849778910597	0.899 (0.764-1.058)	2.01e-01
TC	Esophageal_cancer	kmDFnc	mfic2Q	NA	rs7499892	-0.106754822794346	0.083670351686017	0.201991627104217	-0.27074871209894	0.057239066510247	0.89874599801225	0.76280815678372	1.05890892980062	0.899 (0.763-1.059)	2.02e-01
TC	Esophageal_cancer	kmDFnc	mfic2Q	NA	rs75001488	-0.10403415290725	0.0830144888333351	0.210131196562311	-0.266742551020587	0.0586742452060869	0.901194518482809	0.765870218592761	1.06042974439682	0.901 (0.766-1.060)	2.10e-01
TC	Esophageal_cancer	kmDFnc	mfic2Q	NA	rs750772	-0.108164752729106	0.0832826253422423	0.194023790512348	-0.271398698399901	0.0550691929416887	0.897479722015893	0.762312503033073	1.05661372235788	0.897 (0.762-1.057)	1.94e-01
TC	Esophageal_cancer	kmDFnc	mfic2Q	NA	rs75147279	-0.107271920625951	0.0833154027051038	0.197906107586	-0.270570109927954	0.0560262686760528	0.898281378542728	0.762944408143599	1.05762546579246	0.898 (0.763-1.058)	1.98e-01
TC	Esophageal_cancer	kmDFnc	mfic2Q	NA	rs7516171	-0.107122987787249	0.0832695561129014	0.198282425066418	-0.270331317768536	0.0560853421940377	0.898415172101267	0.763126615040259	1.05768794529486	0.898 (0.763-1.058)	1.98e-01
TC	Esophageal_cancer	kmDFnc	mfic2Q	NA	rs7519613	-0.107884586952891	0.0831847450401731	0.194656118801266	-0.27092668723163	0.0551575133258486	0.897731200345015	0.762672407981113	1.05670704700892	0.898 (0.763-1.057)	1.95e-01
TC	Esophageal_cancer	kmDFnc	mfic2Q	NA	rs75230704	-0.107387683286964	0.0832741434529033	0.197200639412443	-0.270605004454655	0.0558296378807264	0.898177397118708	0.762917786024064	1.05741752450046	0.898 (0.763-1.057)	1.97e-01
TC	Esophageal_cancer	kmDFnc	mfic2Q	NA	rs75263172	-0.107960107986266	0.0832798873523331	0.194853995194672	-0.271188687196839	0.0552684712243066	0.897663405317079	0.762472614010905	1.05682430350729	0.898 (0.762-1.057)	1.95e-01
TC	Esophageal_cancer	kmDFnc	mfic2Q	NA	rs75276039	-0.107082852467379	0.0832684143256125	0.198444437898703	-0.270288944545579	0.0561232396108219	0.898451231005189	0.763158951859565	1.05772802969529	0.898 (0.763-1.058)	1.98e-01
TC	Esophageal_cancer	kmDFnc	mfic2Q	NA	rs75354229	-0.101757795346513	0.0829909335018308	0.220149204666054	-0.264420025010101	0.0609044343170753	0.90324829611792	0.767651039296804	1.06279734238005	0.903 (0.768-1.063)	2.20e-01
TC	Esophageal_cancer	kmDFnc	mfic2Q	NA	rs75406471	-0.106528187703835	0.0833025826976994	0.200963921179067	-0.269801249791326	0.0567448743836559	0.898949708475954	0.763531231249022	1.05838575462991	0.899 (0.764-1.058)	2.01e-01
TC	Esophageal_cancer	kmDFnc	mfic2Q	NA	rs754205	-0.105249446437152	0.0832513929389852	0.206145167424759	-0.268422176597564	0.0579232837232586	0.900099967850179	0.764584923094731	1.05963370143975	0.900 (0.765-1.060)	2.06e-01
TC	Esophageal_cancer	kmDFnc	mfic2Q	NA	rs7544839	-0.106032816879092	0.0832788394158536	0.202937715164828	-0.269259342134165	0.0571937083759808	0.899395132250307	0.763945106800754	1.05886090075647	0.899 (0.764-1.059)	2.03e-01
TC	Esophageal_cancer	kmDFnc	mfic2Q	NA	rs7549174	-0.10923689666697	0.0832610386609981	0.189526561979509	-0.272428532442526	0.0539547391085868	0.896518010211442	0.761527851765972	1.0554368310622	0.897 (0.762-1.055)	1.90e-01
TC	Esophageal_cancer	kmDFnc	mfic2Q	NA	rs7553374	-0.106393903338066	0.0832747034751952	0.201381425836863	-0.269612322149448	0.0568245154733171	0.89907043147284	0.76367549703151	1.0584700489813	0.899 (0.764-1.058)	2.01e-01
TC	Esophageal_cancer	kmDFnc	mfic2Q	NA	rs7557584	-0.107750198977825	0.0832923717663398	0.195790399999568	-0.271003247639851	0.055502849684201	0.897851852730116	0.762614019705362	1.05707202938959	0.898 (0.763-1.057)	1.96e-01
TC	Esophageal_cancer	kmDFnc	mfic2Q	NA	rs7560892	-0.109246094076487	0.0830837576812824	0.188546502077086	-0.272090259131801	0.0535980709788265	0.896509764606082	0.761785499888883	1.0550604575058	0.897 (0.762-1.055)	1.89e-01
TC	Esophageal_cancer	kmDFnc	mfic2Q	NA	rs7572600	-0.105333492406531	0.0832742471228961	0.205907619859932	-0.268551016767407	0.0578840319543458	0.900024321254784	0.764486420189082	1.05959210975884	0.900 (0.764-1.060)	2.06e-01
TC	Esophageal_cancer	kmDFnc	mfic2Q	NA	rs758152	-0.108178581848779	0.083255298782011	0.193820507720328	-0.271358967461521	0.0550018037639627	0.897467310747232	0.762342791025839	1.0565425204271	0.897 (0.762-1.057)	1.94e-01
TC	Esophageal_cancer	kmDFnc	mfic2Q	NA	rs7592657	-0.105435669025873	0.0832403014618573	0.205283296964533	-0.268586659891114	0.057715321839367	0.899932364510307	0.764459171990643	1.05941336093097	0.900 (0.764-1.059)	2.05e-01
TC	Esophageal_cancer	kmDFnc	mfic2Q	NA	rs75927231	-0.104878030582334	0.0831733426926086	0.207324245074153	-0.267897782259847	0.058141721095179	0.900434341341125	0.764985972243867	1.05986519032268	0.900 (0.765-1.060)	2.07e-01
TC	Esophageal_cancer	kmDFnc	mfic2Q	NA	rs76075198	-0.104203795818909	0.0834988089076828	0.212042976805182	-0.267861461277967	0.0594538696401497	0.9010416501876	0.765013757790099	1.06125680369209	0.901 (0.765-1.061)	2.12e-01
TC	Esophageal_cancer	kmDFnc	mfic2Q	NA	rs76537863	-0.105676796940609	0.0832527754258123	0.204316746939769	-0.268852236775201	0.0574986428939835	0.899715391855983	0.764256176262414	1.059183833229	0.900 (0.764-1.059)	2.04e-01
TC	Esophageal_cancer	kmDFnc	mfic2Q	NA	rs76710528	-0.107566583617796	0.0832870116591852	0.196524496647154	-0.270809126469799	0.0556759592342071	0.898016727257593	0.762762073600899	1.05725503449243	0.898 (0.763-1.057)	1.97e-01
TC	Esophageal_cancer	kmDFnc	mfic2Q	NA	rs76900682	-0.104238173395984	0.0831096558885706	0.209760387451978	-0.267133098937583	0.0586567521456141	0.90101067509125	0.7655711679748	1.06041119439743	0.901 (0.766-1.060)	2.10e-01
TC	Esophageal_cancer	kmDFnc	mfic2Q	NA	rs7700965	-0.100066639155953	0.0836742889533474	0.231732987165014	-0.264068245504514	0.0639349671926077	0.904777122443193	0.767921130703397	1.06602307003422	0.905 (0.768-1.066)	2.32e-01
TC	Esophageal_cancer	kmDFnc	mfic2Q	NA	rs77070191	-0.105994516253282	0.0832697359007673	0.203051528578368	-0.269203198618785	0.0572141661122223	0.89942958030641	0.763987998568643	1.05888256287508	0.899 (0.764-1.059)	2.03e-01
TC	Esophageal_cancer	kmDFnc	mfic2Q	NA	rs7707394	-0.101439058992943	0.0836943120112807	0.225505278522846	-0.265479910535054	0.0626017925491667	0.903536240072858	0.766837848092957	1.06460282203759	0.904 (0.767-1.065)	2.26e-01
TC	Esophageal_cancer	kmDFnc	mfic2Q	NA	rs77321430	-0.102425298117906	0.0832792609111569	0.218733946572966	-0.265652649503773	0.0608020532679619	0.902645576557873	0.766705396753986	1.06268853764301	0.903 (0.767-1.063)	2.19e-01
TC	Esophageal_cancer	kmDFnc	mfic2Q	NA	rs77542162	-0.100748619520636	0.0834463570383079	0.227298949399094	-0.26430347931572	0.0628062402744473	0.904160292568111	0.767740510933888	1.064820499914	0.904 (0.768-1.065)	2.27e-01
TC	Esophageal_cancer	kmDFnc	mfic2Q	NA	rs77587461	-0.106060685031016	0.0833029143784117	0.202949574299346	-0.269334397212703	0.0572130271506712	0.899370068119369	0.763887770992464	1.05888135684924	0.899 (0.764-1.059)	2.03e-01
TC	Esophageal_cancer	kmDFnc	mfic2Q	NA	rs7781606	-0.106277432541421	0.0832826091126713	0.201918070616676	-0.269511346402257	0.0569564813194143	0.899175153020615	0.763752613628822	1.0586097400939	0.899 (0.764-1.059)	2.02e-01
TC	Esophageal_cancer	kmDFnc	mfic2Q	NA	rs78030332	-0.108533184642106	0.0831325823674333	0.191707918235982	-0.271473046082275	0.0544066767980634	0.897149122750432	0.762255828972046	1.05591393054652	0.897 (0.762-1.056)	1.92e-01
TC	Esophageal_cancer	kmDFnc	mfic2Q	NA	rs7816171	-0.107147669901996	0.0832819448329734	0.198245804820373	-0.270380281774623	0.0560849419706323	0.898392997588558	0.763089250218808	1.05768752198347	0.898 (0.763-1.058)	1.98e-01
TC	Esophageal_cancer	kmDFnc	mfic2Q	NA	rs7824358	-0.108551964518355	0.0832060267615464	0.192023429674446	-0.271635776970986	0.0545318479342757	0.897132274559134	0.762131796495804	1.05604610876523	0.897 (0.762-1.056)	1.92e-01
TC	Esophageal_cancer	kmDFnc	mfic2Q	NA	rs783521	-0.106599476921323	0.0832843554556843	0.200564131072427	-0.269836813614465	0.0566378597718177	0.898885625338921	0.763504077642199	1.05827249794937	0.899 (0.764-1.058)	2.01e-01
TC	Esophageal_cancer	kmDFnc	mfic2Q	NA	rs78608491	-0.107789158329928	0.0832575393731842	0.195441886932401	-0.270973935501369	0.0553956188415135	0.897816873685034	0.762636373880739	1.05695868474223	0.898 (0.763-1.057)	1.95e-01
TC	Esophageal_cancer	kmDFnc	mfic2Q	NA	rs78620068	-0.118408284744046	0.0833599609032165	0.155478012570006	-0.28179380811435	0.0449772386262588	0.888333285635392	0.754429225681509	1.04600405114861	0.888 (0.754-1.046)	1.55e-01
TC	Esophageal_cancer	kmDFnc	mfic2Q	NA	rs7864568	-0.108200817835482	0.0832982176832726	0.19395862510696	-0.271465324494696	0.0550636888237321	0.897447354897914	0.762261714819911	1.05660790664732	0.897 (0.762-1.057)	1.94e-01
TC	Esophageal_cancer	kmDFnc	mfic2Q	NA	rs7874186	-0.105326600368822	0.0832757204332441	0.205945317044969	-0.26854701241798	0.0578938116803366	0.900030524277721	0.764489481465969	1.05960247233001	0.900 (0.764-1.060)	2.06e-01
TC	Esophageal_cancer	kmDFnc	mfic2Q	NA	rs78923809	-0.104647643952413	0.0831556891052891	0.208227463790661	-0.267632794598779	0.0583375066939539	0.900641813272953	0.765188710947842	1.06007271697829	0.901 (0.765-1.060)	2.08e-01
TC	Esophageal_cancer	kmDFnc	mfic2Q	NA	rs7904973	-0.104043964119834	0.0833618781055833	0.211994420479673	-0.267433245206777	0.0593453169671096	0.901185676715183	0.765341419125784	1.0611416076818	0.901 (0.765-1.061)	2.12e-01
TC	Esophageal_cancer	kmDFnc	mfic2Q	NA	rs7930518	-0.103947889150103	0.0833877103763106	0.212558414647074	-0.267387801487672	0.059492023187466	0.90127226226108	0.765376199876532	1.0612972951762	0.901 (0.765-1.061)	2.13e-01
TC	Esophageal_cancer	kmDFnc	mfic2Q	NA	rs793487	-0.107244491249851	0.0832706346232644	0.197779768245499	-0.270454935111449	0.0559659526117476	0.898306018178427	0.763032285186324	1.05756167591065	0.898 (0.763-1.058)	1.98e-01
TC	Esophageal_cancer	kmDFnc	mfic2Q	NA	rs79479431	-0.108166303037409	0.0830147103630421	0.192582429784076	-0.270875135348972	0.0545425292741537	0.897478330646707	0.762711726193051	1.05605738881288	0.897 (0.763-1.056)	1.93e-01
TC	Esophageal_cancer	kmDFnc	mfic2Q	NA	rs79506257	-0.107265761494774	0.0832608779394431	0.197638324927874	-0.270457082256083	0.0559255592665345	0.89828691119261	0.763030646847407	1.05751895831955	0.898 (0.763-1.058)	1.98e-01
TC	Esophageal_cancer	kmDFnc	mfic2Q	NA	rs79518513	-0.107212994932438	0.0832695905124401	0.197905859370087	-0.270421392336821	0.0559954024719446	0.898334311955482	0.763057879835556	1.05759282141277	0.898 (0.763-1.058)	1.98e-01
TC	Esophageal_cancer	kmDFnc	mfic2Q	NA	rs7953014	-0.116828740669689	0.0830049477387787	0.159281759272202	-0.279518438237695	0.0458609568983176	0.889737555974252	0.75614778565403	1.04692883260421	0.890 (0.756-1.047)	1.59e-01
TC	Esophageal_cancer	kmDFnc	mfic2Q	NA	rs7963052	-0.106912876223727	0.0832729134601942	0.1991820631042	-0.270127786605708	0.0563020341582534	0.898603959350266	0.76328195089491	1.05791716260713	0.899 (0.763-1.058)	1.99e-01
TC	Esophageal_cancer	kmDFnc	mfic2Q	NA	rs79760705	-0.106417586068941	0.0832770889130976	0.201294029031537	-0.269640680338613	0.0568055082007301	0.899049139281902	0.763653840884371	1.05844993054375	0.899 (0.764-1.058)	2.01e-01
TC	Esophageal_cancer	kmDFnc	mfic2Q	NA	rs79860022	-0.106158735981535	0.0832652568634548	0.202328229164931	-0.269358639433907	0.057041167470836	0.899281888352447	0.763869252880605	1.0586993934748	0.899 (0.764-1.059)	2.02e-01
TC	Esophageal_cancer	kmDFnc	mfic2Q	NA	rs799157	-0.106300208096224	0.0833009167284886	0.201920560881898	-0.269570004884061	0.0569695886916138	0.899154674040852	0.763707814373973	1.05862361577672	0.899 (0.764-1.059)	2.02e-01
TC	Esophageal_cancer	kmDFnc	mfic2Q	NA	rs79949326	-0.111822849037556	0.0831529418265385	0.178694597328481	-0.274802615017571	0.0511569169424598	0.894202652330525	0.759722066152919	1.05248803353041	0.894 (0.760-1.052)	1.79e-01
TC	Esophageal_cancer	kmDFnc	mfic2Q	NA	rs80030173	-0.104285692906072	0.0832142290218577	0.210125842130495	-0.267385581788913	0.0588141959767694	0.900967860522658	0.765377898783019	1.0605781627422	0.901 (0.765-1.061)	2.10e-01
TC	Esophageal_cancer	kmDFnc	mfic2Q	NA	rs80215559	-0.111880417075584	0.0832653543625731	0.179058003990855	-0.275080511626227	0.0513196774750597	0.894151176319932	0.759510971299845	1.05265935098479	0.894 (0.760-1.053)	1.79e-01
TC	Esophageal_cancer	kmDFnc	mfic2Q	NA	rs80254170	-0.106804953810014	0.0833561972228915	0.200085540013524	-0.270183100366881	0.0565731927468533	0.898700944091852	0.763239732067022	1.05820406482804	0.899 (0.763-1.058)	2.00e-01
TC	Esophageal_cancer	kmDFnc	mfic2Q	NA	rs8028147	-0.103763382808107	0.0831826925264768	0.212245173664789	-0.266801460160002	0.0592746945437874	0.901438568051097	0.765825103166149	1.06106666993615	0.901 (0.766-1.061)	2.12e-01
TC	Esophageal_cancer	kmDFnc	mfic2Q	NA	rs803073	-0.106260052367328	0.0832839552133417	0.201999132403467	-0.269496604585478	0.0569764998508214	0.899190780977123	0.763763872812907	1.05863093211835	0.899 (0.764-1.059)	2.02e-01
TC	Esophageal_cancer	kmDFnc	mfic2Q	NA	rs8070272	-0.10557525148535	0.0832627136173442	0.204805968435094	-0.268770170175345	0.0576196672046442	0.899806758503907	0.764318898741893	1.05931202797947	0.900 (0.764-1.059)	2.05e-01
TC	Esophageal_cancer	kmDFnc	mfic2Q	NA	rs8073510	-0.107352141333478	0.0832799945458969	0.19738043584326	-0.270580930643435	0.0558766479764801	0.898209320665289	0.762936152583896	1.05746723496798	0.898 (0.763-1.057)	1.97e-01
TC	Esophageal_cancer	kmDFnc	mfic2Q	NA	rs8079821	-0.111903549050594	0.0834160171832557	0.179754427934801	-0.275398942729775	0.0515918446285871	0.894130493076489	0.759269157885596	1.05294588927536	0.894 (0.759-1.053)	1.80e-01
TC	Esophageal_cancer	kmDFnc	mfic2Q	NA	rs8111329	-0.10641720373962	0.0832784672807483	0.201303106972722	-0.269642999609887	0.0568085921306463	0.899049483014815	0.763652069766008	1.05845319473419	0.899 (0.764-1.058)	2.01e-01
TC	Esophageal_cancer	kmDFnc	mfic2Q	NA	rs8126001	-0.104718901536981	0.0832852211777364	0.208625932197085	-0.267957935045345	0.0585201319713821	0.900577637999293	0.764939957590738	1.06026633073117	0.901 (0.765-1.060)	2.09e-01
TC	Esophageal_cancer	kmDFnc	mfic2Q	NA	rs8178824	-0.105677738117875	0.0833163110181955	0.204658015298467	-0.268977707713538	0.0576222314777881	0.899714545064708	0.764160290338422	1.05931474434834	0.900 (0.764-1.059)	2.05e-01
TC	Esophageal_cancer	kmDFnc	mfic2Q	NA	rs8191774	-0.106490189731859	0.0832777420675595	0.200990279220448	-0.269714564184276	0.0567341847205578	0.898983867390766	0.763597421286125	1.05837444090324	0.899 (0.764-1.058)	2.01e-01
TC	Esophageal_cancer	kmDFnc	mfic2Q	NA	rs820503	-0.108183327003944	0.0832540470746473	0.193794256931352	-0.271361259270253	0.0549946052623649	0.897463052135691	0.762341043883976	1.05653491493145	0.897 (0.762-1.057)	1.94e-01
TC	Esophageal_cancer	kmDFnc	mfic2Q	NA	rs832808	-0.109066820227551	0.0831848337377804	0.189811048262653	-0.2721090943536	0.0539754538984985	0.896670499769567	0.761771151625155	1.05545869444087	0.897 (0.762-1.055)	1.90e-01
TC	Esophageal_cancer	kmDFnc	mfic2Q	NA	rs837500	-0.102544602321765	0.0831076338457423	0.217248721500214	-0.26543556465942	0.0603463600158904	0.902537893569639	0.766871854942826	1.0622043879676	0.903 (0.767-1.062)	2.17e-01
TC	Esophageal_cancer	kmDFnc	mfic2Q	NA	rs871841	-0.102766454864655	0.0832265603323636	0.216912559573124	-0.265890513116088	0.0603576033867772	0.902337685452056	0.766523047126763	1.06221633079263	0.902 (0.767-1.062)	2.17e-01
TC	Esophageal_cancer	kmDFnc	mfic2Q	NA	rs876038	-0.108889442315073	0.0832145310421959	0.190690624441936	-0.271989923157777	0.0542110385276312	0.896829563417769	0.761861938213704	1.05570737357731	0.897 (0.762-1.056)	1.91e-01
TC	Esophageal_cancer	kmDFnc	mfic2Q	NA	rs876554	-0.107286072112523	0.0832809645833384	0.1976615866078	-0.270516762695867	0.05594461847082	0.898268666615808	0.762985110201671	1.05753911398148	0.898 (0.763-1.058)	1.98e-01
TC	Esophageal_cancer	kmDFnc	mfic2Q	NA	rs880315	-0.105469229219768	0.0832771307557058	0.205339529558025	-0.268692405500951	0.0577539470614155	0.899902163112447	0.764378338063297	1.05945428179756	0.900 (0.764-1.059)	2.05e-01
TC	Esophageal_cancer	kmDFnc	mfic2Q	NA	rs884370	-0.106603152396606	0.0832868513008886	0.200562100126993	-0.269845380946347	0.0566390761531357	0.898882321513095	0.763497536477392	1.05827378521305	0.899 (0.763-1.058)	2.01e-01
TC	Esophageal_cancer	kmDFnc	mfic2Q	NA	rs892020	-0.109330492853791	0.0831225627301088	0.188411579312013	-0.272250715804804	0.0535897300972222	0.896434103471007	0.761663276128099	1.05505165740814	0.896 (0.762-1.055)	1.88e-01
TC	Esophageal_cancer	kmDFnc	mfic2Q	NA	rs894623	-0.107760692401287	0.0832468241941867	0.195502395870566	-0.270924467821893	0.055403083019319	0.897842431239851	0.76267410066556	1.05696657409923	0.898 (0.763-1.057)	1.96e-01
TC	Esophageal_cancer	kmDFnc	mfic2Q	NA	rs8958	-0.1070353040554	0.0832816726971798	0.198715279543599	-0.270267382541872	0.0561967744310724	0.898493951950112	0.763175407273119	1.05780581239566	0.898 (0.763-1.058)	1.99e-01
TC	Esophageal_cancer	kmDFnc	mfic2Q	NA	rs897797	-0.107394337396004	0.0832533970731637	0.197061271399381	-0.270570995659405	0.0557823208673968	0.898171420568255	0.762943732380041	1.05736749184507	0.898 (0.763-1.057)	1.97e-01
TC	Esophageal_cancer	kmDFnc	mfic2Q	NA	rs900776	-0.107420784147119	0.0833014676795984	0.197209545769913	-0.270691660799132	0.0558500925048939	0.898147667166338	0.762851677222005	1.05743915379972	0.898 (0.763-1.057)	1.97e-01
TC	Esophageal_cancer	kmDFnc	mfic2Q	NA	rs907866	-0.105205347728094	0.0834568531537419	0.207454559447222	-0.268780779909428	0.0583700844532403	0.900139661972008	0.764310789564641	1.06010725233463	0.900 (0.764-1.060)	2.07e-01
TC	Esophageal_cancer	kmDFnc	mfic2Q	NA	rs913499	-0.106293752250841	0.0833145958530904	0.20202202239319	-0.269590360122898	0.057002855621216	0.89916047886314	0.763692269077225	1.05865883351981	0.899 (0.764-1.059)	2.02e-01
TC	Esophageal_cancer	kmDFnc	mfic2Q	NA	rs921919	-0.103812315143245	0.0833351173487885	0.212866799692216	-0.267149145146871	0.0595245148603802	0.901394459636152	0.765558883558173	1.061331779061	0.901 (0.766-1.061)	2.13e-01
TC	Esophageal_cancer	kmDFnc	mfic2Q	NA	rs9266440	-0.105030887763546	0.0832794350859232	0.20724171107278	-0.268258580531955	0.0581968050048638	0.900296714004772	0.764710016412081	1.05992357344907	0.900 (0.765-1.060)	2.07e-01
TC	Esophageal_cancer	kmDFnc	mfic2Q	NA	rs9277379	-0.106842568935078	0.0832935502170618	0.1995890703199	-0.270097927360519	0.0564127894903634	0.898667139979222	0.763304742258095	1.05803433906265	0.899 (0.763-1.058)	2.00e-01
TC	Esophageal_cancer	kmDFnc	mfic2Q	NA	rs9288318	-0.0982755226158271	0.08212107886208	0.231417678732708	-0.259232837185504	0.0626817919538498	0.90639913588625	0.771643334863168	1.06468799303635	0.906 (0.772-1.065)	2.31e-01
TC	Esophageal_cancer	kmDFnc	mfic2Q	NA	rs9297994	-0.104752458424028	0.0835860440239834	0.210122361196417	-0.268581104711035	0.05907618786298	0.900547417924267	0.764463418710802	1.06085606201761	0.901 (0.764-1.061)	2.10e-01
TC	Esophageal_cancer	kmDFnc	mfic2Q	NA	rs9368188	-0.100222017420738	0.0829743499062255	0.227098247126561	-0.26285174323694	0.0624077083954641	0.904636550665073	0.768855876945401	1.06439621954963	0.905 (0.769-1.064)	2.27e-01
TC	Esophageal_cancer	kmDFnc	mfic2Q	NA	rs9388498	-0.108529524735721	0.0832038267082418	0.192103570617758	-0.271609025083875	0.0545499756124327	0.897152406238243	0.762152185232305	1.05606525260272	0.897 (0.762-1.056)	1.92e-01
TC	Esophageal_cancer	kmDFnc	mfic2Q	NA	rs9394343	-0.106416882854779	0.0833032920489076	0.201438794937774	-0.269691335270638	0.0568575695610795	0.899049771506212	0.763615159030691	1.05850503632142	0.899 (0.764-1.059)	2.01e-01
TC	Esophageal_cancer	kmDFnc	mfic2Q	NA	rs9399137	-0.116965659664067	0.0833036379590427	0.160292570570453	-0.280240790063791	0.0463094707356562	0.889615742342317	0.755601778148766	1.04739849999063	0.890 (0.756-1.047)	1.60e-01
TC	Esophageal_cancer	kmDFnc	mfic2Q	NA	rs9410207	-0.106437745758078	0.0832766955038148	0.201206543562846	-0.269660068945555	0.0567845774293988	0.899031014913427	0.763639034843745	1.05842777660214	0.899 (0.764-1.058)	2.01e-01
TC	Esophageal_cancer	kmDFnc	mfic2Q	NA	rs9411466	-0.106767599831084	0.0833880515714108	0.200414869985596	-0.270208180911049	0.0566729812488813	0.898734514774977	0.763220589839261	1.05830966669535	0.899 (0.763-1.058)	2.00e-01
TC	Esophageal_cancer	kmDFnc	mfic2Q	NA	rs9438909	-0.102728472724239	0.0834189549220189	0.218144745059447	-0.266229624371396	0.0607726789229183	0.902371958819612	0.76626315460276	1.0626573223217	0.902 (0.766-1.063)	2.18e-01
TC	Esophageal_cancer	kmDFnc	mfic2Q	NA	rs9442388	-0.107667456978563	0.0832371461779285	0.195837318709565	-0.270812263487303	0.0554773495301764	0.89792614586099	0.762759680806675	1.05704507423371	0.898 (0.763-1.057)	1.96e-01
TC	Esophageal_cancer	kmDFnc	mfic2Q	NA	rs946269	-0.101839962064918	0.0833060834613739	0.221526429560226	-0.26511988564921	0.0614399615193753	0.903174082218521	0.767113978505605	1.06336665169413	0.903 (0.767-1.063)	2.22e-01
TC	Esophageal_cancer	kmDFnc	mfic2Q	NA	rs950802	-0.105770332291886	0.0832853598124534	0.204093503558482	-0.269009637524295	0.0574689729405224	0.899631240596376	0.764135891234495	1.05915240776016	0.900 (0.764-1.059)	2.04e-01
TC	Esophageal_cancer	kmDFnc	mfic2Q	NA	rs9521732	-0.104083228992188	0.0832929263871921	0.211443999850349	-0.267337364711085	0.059170906726708	0.901150292469302	0.765414803958455	1.06095654985736	0.901 (0.765-1.061)	2.11e-01
TC	Esophageal_cancer	kmDFnc	mfic2Q	NA	rs9544591	-0.106411493031464	0.0832721908640414	0.201293325822205	-0.269624987124985	0.0568020010620569	0.899054617238691	0.763665825161269	1.05844621841957	0.899 (0.764-1.058)	2.01e-01
TC	Esophageal_cancer	kmDFnc	mfic2Q	NA	rs9568221	-0.105670829328354	0.0832837094705332	0.204510440057472	-0.268906899890599	0.0575652412338916	0.899720761024602	0.764214400780656	1.05925437546293	0.900 (0.764-1.059)	2.05e-01
TC	Esophageal_cancer	kmDFnc	mfic2Q	NA	rs9604045	-0.103100093095434	0.0831606936051698	0.215060655457846	-0.266095052561566	0.0598948663706992	0.902036681319153	0.76636627896094	1.06172491768357	0.902 (0.766-1.062)	2.15e-01
TC	Esophageal_cancer	kmDFnc	mfic2Q	NA	rs9608938	-0.106447650694931	0.0832816009961146	0.201191156095906	-0.269679588647316	0.0567842872574536	0.899022110112096	0.763624128983011	1.05842746947614	0.899 (0.764-1.058)	2.01e-01
TC	Esophageal_cancer	kmDFnc	mfic2Q	NA	rs9616936	-0.106674441925032	0.083300530712127	0.200335118460886	-0.269943482120801	0.0565945982707367	0.898818242900378	0.76342264014614	1.05822671648286	0.899 (0.763-1.058)	2.00e-01
TC	Esophageal_cancer	kmDFnc	mfic2Q	NA	rs966541	-0.104803987083683	0.0833034521623233	0.208355967007739	-0.268078753321837	0.0584707791544704	0.900501015118412	0.764847544446153	1.06021400489229	0.901 (0.765-1.060)	2.08e-01
TC	Esophageal_cancer	kmDFnc	mfic2Q	NA	rs9672549	-0.107962592732141	0.0832576293882273	0.194724405184597	-0.271147546333067	0.055222360868784	0.897661174854406	0.762503983438127	1.0567755740864	0.898 (0.763-1.057)	1.95e-01
TC	Esophageal_cancer	kmDFnc	mfic2Q	NA	rs969075	-0.104314418359515	0.0832429675571462	0.210157707248276	-0.267470634771521	0.0588417980524918	0.900941980184041	0.765312803878201	1.06060743730497	0.901 (0.765-1.061)	2.10e-01
TC	Esophageal_cancer	kmDFnc	mfic2Q	NA	rs9697210	-0.107940597662741	0.0833070341867211	0.195080212300644	-0.271222384668714	0.0553411893432324	0.897680919191384	0.762446921044335	1.05690115657694	0.898 (0.762-1.057)	1.95e-01
TC	Esophageal_cancer	kmDFnc	mfic2Q	NA	rs9787306	-0.108036796725283	0.0832599304997812	0.194430145293575	-0.271226260504854	0.0551526670542883	0.897594567282049	0.762443965930731	1.05670192593202	0.898 (0.762-1.057)	1.94e-01
TC	Esophageal_cancer	kmDFnc	mfic2Q	NA	rs983309	-0.106611694046083	0.0834924022805407	0.201636515616323	-0.270256802515943	0.0570334144237771	0.898874643608175	0.763183481731431	1.0586911853604	0.899 (0.763-1.059)	2.02e-01
TC	Esophageal_cancer	kmDFnc	mfic2Q	NA	rs9843956	-0.10615284718445	0.0832785596088219	0.202425365412579	-0.26937882401774	0.0570731296488414	0.899287184056603	0.763853834653238	1.05873323235404	0.899 (0.764-1.059)	2.02e-01
TC	Esophageal_cancer	kmDFnc	mfic2Q	NA	rs9860642	-0.107375901791162	0.0832761379528825	0.197260523844006	-0.270597132178812	0.0558453285964876	0.898187979054277	0.762923791946961	1.05743411626845	0.898 (0.763-1.057)	1.97e-01
TC	Esophageal_cancer	kmDFnc	mfic2Q	NA	rs9862203	-0.106678884698334	0.0833098141285985	0.200366527819752	-0.269966120390387	0.0566083509937192	0.898814249663556	0.763405357774227	1.05824127008182	0.899 (0.763-1.058)	2.00e-01
TC	Esophageal_cancer	kmDFnc	mfic2Q	NA	rs9903352	-0.105332711787763	0.0832426373094299	0.205738828249685	-0.268488280914246	0.0578228573387194	0.900025023830935	0.764534382401342	1.05952729160144	0.900 (0.765-1.060)	2.06e-01
TC	Esophageal_cancer	kmDFnc	mfic2Q	NA	rs9909417	-0.106551733190306	0.0832900968340693	0.200796874848644	-0.269800322985082	0.0566968566044698	0.898928542516938	0.763531938894863	1.0583349345166	0.899 (0.764-1.058)	2.01e-01
TC	Esophageal_cancer	kmDFnc	mfic2Q	NA	rs9917315	-0.108851463374117	0.0832033723707578	0.190785873215675	-0.271930073220803	0.054227146472568	0.896863624701606	0.761907536967217	1.05572437899051	0.897 (0.762-1.056)	1.91e-01
TC	Esophageal_cancer	kmDFnc	mfic2Q	NA	rs995124	-0.108383785409045	0.0832662761898922	0.193035085693786	-0.271585686741234	0.0548181159231439	0.897283166154054	0.762169972808714	1.05634846423622	0.897 (0.762-1.056)	1.93e-01
TC	Esophageal_cancer	kmDFnc	mfic2Q	NA	rs998584	-0.108508783565767	0.0832552777728586	0.192463425135663	-0.271689128000569	0.0546715608690362	0.897171014421753	0.762091137064404	1.05619366237366	0.897 (0.762-1.056)	1.92e-01
TC	Esophageal_cancer	kmDFnc	mfic2Q	NA	rs9994887	-0.102676779176795	0.0833163670778523	0.217810060129768	-0.265976858649385	0.0606233002957958	0.902418606832968	0.766456864142818	1.06249859588525	0.902 (0.766-1.062)	2.18e-01
TC	Esophageal_cancer	kmDFnc	mfic2Q	NA	rs999798	-0.106895311540736	0.0832834578688157	0.199312783533017	-0.270130888963615	0.0563402658821426	0.898619743182566	0.763279582924788	1.05795760937715	0.899 (0.763-1.058)	1.99e-01
TC	Esophageal_cancer	kmDFnc	mfic2Q	NA	All	-0.106692094375471	0.0832146207709896	0.199796487597564	-0.26979275108661	0.0564085623356689	0.898802376695931	0.763537720303072	1.05802986659728	0.899 (0.764-1.058)	2.00e-01
