# Supplementary material for: The relationship between lipoproteins and the risk of esophageal cancer: a Mendelian randomization study
Source: Front Nutr. 2024 Aug 23;11:1432289. doi: 10.3389/fnut.2024.1432289 (PMC11377315; doi:10.3389/fnut.2024.1432289)
Supplement: Supplementary file 1 [file Data_Sheet_1.ZIP › SupMaterial/UVMR for DATA from GLGC-2023/GLGC-2023 RESULT/Esophageal_cancer/-MR-TC/TC_Esophageal_cancer-ple.csv]

id.exposure	id.outcome	outcome	exposure	egger_intercept	se	pval
kmDFnc	mfic2Q	Esophageal_cancer	TC	0.000758445926342943	0.0024500570432537	0.756977167736724
